# Supplementary material for: Transcriptomic landscapes of tissue-specific color transition in eggplant reveal regulatory roles of lncRNAs and alternative splicing in anthocyanin biosynthesis
Source: Front Plant Sci. 2026 May 28;17:1832029. doi: 10.3389/fpls.2026.1832029 (PMC13253822; doi:10.3389/fpls.2026.1832029)
Supplement: Supplementary file 5 [file Table1.xlsx]

## Sheet: Assembly and scaffolding stats
Raw Gb
84		Hifiasm stats									RagTag stats
		n. contigs	N50	L50	L90	% main genome in scaffolds > 50 KB:	GC content	Average read length	Maximum read length		n. of placed sequences	Dimension	n. of unplaced sequences	scaffold coverage	structural gaps	gaps' length
		1399	57.2 MB	8	23	97.13%	0.367	18,719.5 bp	67,086 bp		38	1.15 Gb	70.9 Mb	around 94%	26	2600 bp
											BUSCO
											BUSCO genes	%	n.
											Complete (C) and single-copy (S)	0.97	7699
											Complete (C) and duplicated (S)	2.3%	181
											Fragmented (F)	0	2
											Missing (M)	0.7%	52
											Mercury
											QV	error rate	K-mer completeness
											65215	3.00956e-09	99.68

## Sheet: BB genome chromosomes length
Chr	length (bp)	length (Mb)
1	113 234 000	113.23
2	82 435 488	82.44
3	101 516 733	101.52
4	84 325 934	84.33
5	87 489 764	87.49
6	96 646 892	96.65
7	114 599 438	114.60
8	93 986 419	93.99
9	95 925 081	95.93
10	87 877 920	87.88
11	107 775 795	107.78
12	79 935 920	79.94
0	20 374 021	20.37
