# Supplementary material for: Transcriptomic landscapes of tissue-specific color transition in eggplant reveal regulatory roles of lncRNAs and alternative splicing in anthocyanin biosynthesis
Source: Front Plant Sci. 2026 May 28;17:1832029. doi: 10.3389/fpls.2026.1832029 (PMC13253822; doi:10.3389/fpls.2026.1832029)
Supplement: Supplementary file 6 [file Table2.xlsx]

## Sheet: RNAseq stats
	Raw Gb				fastp stats					STAR mapped reads %
	Peel	Corolla	Tot		sample	n. reads passed	Q30	Passed Gb		sample	Uniquely-mapped	Multi-mapped	Tot
	77	61	138		BB1_ST1	51311254	0.93	7.69		BB1_ST1	96.63	2.14	98.77
					BB1_ST2	71908398	0.94	10.7		BB1_ST2	96.43	2.17	98.6
					BB1_ST3	65425992	0.91	9.8		BB1_ST3	94.19	1.98	96.17
					BB2_ST1	61920632	93.5%	9.2		BB2_ST1	89.16	2.64	91.8
					BB2_ST2	54935314	0.92	8.2		BB2_ST2	87.57	3.02	90.59
					BB2_ST3	46042808	91.5%	6.9		BB2_ST3	97.31	1.77	99.08
					BB3_ST1	50605972	93.5%	7.5		BB3_ST1	96.22	2.11	98.33
					BB3_ST2	54011140	92.5%	8.1		BB3_ST2	96.46	2.2	98.66
					BB3_ST3	50282800	93.5%	7.5		BB3_ST3	97.32	1.73	99.05
					BB1_G	64800572	91.5%	9.72009		BB1_G	94.49	3.17	97.66
					BB1_P	63276228	91.5%	9.49143		BB1_P	94.9	2.9	97.8
					BB2_G	67564678	92.5%	10.1347		BB2_G	94.26	3.04	97.3
					BB2_P	66065486	93.5%	9.90982		BB2_P	95.32	2.92	98.24
					BB3_G	63581952	93.5%	9.53729		BB3_G	94.34	3.23	97.57
					BB3_P	64496908	92.5%	9.67454		BB3_P	95.16	2.83	97.99
