# Supplementary material for: Transcriptomic landscapes of tissue-specific color transition in eggplant reveal regulatory roles of lncRNAs and alternative splicing in anthocyanin biosynthesis
Source: Front Plant Sci. 2026 May 28;17:1832029. doi: 10.3389/fpls.2026.1832029 (PMC13253822; doi:10.3389/fpls.2026.1832029)
Supplement: Supplementary file 7 [file Table3.xlsx]

## Sheet: Number of lncRNAs and AS events
		Coding potential and protein domains scan "non-coding" filtered for class code = i, o, s, u, x								AS events and alternative spliced genes filtered for class code = n, m, j
		Pre-filter	CPC2	CPAT	FEELnc	Pfam	Common			Event type	AS	A3	A5	AF	AL	MX	RI	SE
		5604	4809	4683	4621	5223	4126			n. of events	34745	10204	7116	2206	817	426	6066	7910
		Coding potential and protein domains scan "coding" filtered for class code = i, o, s, u, x								n. of genes	11317	5545	4200	965	404	299	3649	4960
		Pre-filter	CPC2	CPAT	FEELnc	Pfam_scan	Common
		5604	796	921	978	381	179
		Common identified lncRNAs and class codes
		Total	i	o	u	x
		4126	208	946	4449	1

## Sheet: Novel coding genes annotation
	Gene id	Function
	MSTRG.365.9	Name:"Similar to SLY1 SEC1 family transport protein SLY1 (Arabidopsis thaliana OX=3702)" seq_id=1 type=exon
	MSTRG.657.2	Name:"Similar to HIDM 2-hydroxyisoflavanone dehydratase (Glycyrrhiza echinata OX=46348)" seq_id=1 type=exon
	MSTRG.657.5	Name:"Similar to HIDM 2-hydroxyisoflavanone dehydratase (Glycyrrhiza echinata OX=46348)" seq_id=1 type=exon
	MSTRG.657.6	Name:"Similar to HIDM 2-hydroxyisoflavanone dehydratase (Glycyrrhiza echinata OX=46348)" seq_id=1 type=exon
	MSTRG.929.2	Name:"Similar to At1g22040 F-box/kelch-repeat protein At1g22040 (Arabidopsis thaliana OX=3702)" seq_id=1 type=exon
	MSTRG.1162.2	Name:"Similar to AGL80 Agamous-like MADS-box protein AGL80 (Arabidopsis thaliana OX=3702)" seq_id=1 type=exon
	MSTRG.1167.1	Name:"Similar to Vetispiradiene synthase 1 (Hyoscyamus muticus OX=35626)" seq_id=1 type=exon
	MSTRG.1167.2	Name:"Similar to TPS32 Viridiflorene synthase (Solanum lycopersicum OX=4081)" seq_id=1 type=exon
	MSTRG.1255.2	Name:"Similar to SCL14 Scarecrow-like protein 14 (Arabidopsis thaliana OX=3702)" seq_id=1 type=exon
	MSTRG.1475.2	Name:"Similar to ACA13 Putative calcium-transporting ATPase 13 plasma membrane-type (Arabidopsis thaliana OX=3702)" seq_id=1
	MSTRG.1475.4	Name:"Similar to ACA13 Putative calcium-transporting ATPase 13 plasma membrane-type (Arabidopsis thaliana OX=3702)" seq_id=1
	MSTRG.1490.4	Name:"Similar to PRA1E PRA1 family protein E (Arabidopsis thaliana OX=3702)" seq_id=1 type=exon
	MSTRG.1541.2	Name:"Similar to MAMYB Transcription factor MAMYB (Arabidopsis thaliana OX=3702)" seq_id=1 type=exon
	MSTRG.1650.3	Name:"Similar to At3g61590 F-box/kelch-repeat protein At3g61590 (Arabidopsis thaliana OX=3702)" seq_id=1 type=exon
	MSTRG.1748.3	Name:"Similar to MCTP7 Multiple C2 domain and transmembrane region protein 7 (Arabidopsis thaliana
	MSTRG.1945.2	Name:"Similar to CPR1 F-box protein CPR1 (Arabidopsis thaliana OX=3702)" seq_id=1 type=exon
	MSTRG.2222.2	Name:"Similar to sbt3 Subtilisin-like protease SBT3 (Solanum lycopersicum OX=4081)" seq_id=1 type=exon
	MSTRG.2223.2	Name:"Similar to sbt3 Subtilisin-like protease SBT3 (Solanum lycopersicum OX=4081)" seq_id=1 type=exon
	MSTRG.2513.2	Name:"Similar to TOC159 Translocase of chloroplast 159 chloroplastic (Arabidopsis thaliana OX=3702)" seq_id=1 type=exon
	MSTRG.2712.6	Name:"Similar to ANX1 Receptor-like protein kinase ANXUR1 (Arabidopsis thaliana OX=3702)" seq_id=1 type=exon
	MSTRG.2928.2	Name:"Similar to PCMP-E13 Pentatricopeptide repeat-containing protein At5g56310 (Arabidopsis thaliana OX=3702)" seq_id=1 type=exon
	MSTRG.3027.2	Name:"Similar to EIX1 Receptor-like protein EIX1 (Solanum lycopersicum OX=4081)" seq_id=1 type=exon
	MSTRG.3177.1	Name:"Similar to Retrovirus-related Pol polyprotein from transposon TNT 34335 (Nicotiana tabacum OX=4097)" seq_id=1
	MSTRG.3502.3	Name:"Similar to At1g55270 F-box/kelch-repeat protein At1g55270 (Arabidopsis thaliana OX=3702)" seq_id=1 type=exon
	MSTRG.9397.2	Name:"Similar to At4g20840 Berberine bridge enzyme-like 21 (Arabidopsis thaliana OX=3702)" seq_id=2 type=exon
	MSTRG.9912.2	Name:"Similar to GN ARF guanine-nucleotide exchange factor GNOM (Arabidopsis thaliana OX=3702)" seq_id=2 type=exon
	MSTRG.9981.2	Name:"Similar to LBD25 LOB domain-containing protein 25 (Arabidopsis thaliana OX=3702)" seq_id=2 type=exon
	MSTRG.10371.1	Name:"Similar to TAF8 Transcription initiation factor TFIID subunit 8 (Arabidopsis thaliana OX=3702)" seq_id=2
	MSTRG.10437.1	Name:"Protein of unknown function" seq_id=2 type=exon
	MSTRG.10550.2	Name:"Protein of unknown function" seq_id=2 type=exon
	MSTRG.11039.3	Name:"Similar to Os06g0130600 Barley B recombinant-like protein D (Oryza sativa subsp. japonica OX=39947)"
	MSTRG.11039.4	Name:"Similar to Os06g0130600 Barley B recombinant-like protein D (Oryza sativa subsp. japonica OX=39947)"
	MSTRG.11160.2	Name:"Similar to At2g18540 Vicilin-like seed storage protein At2g18540 (Arabidopsis thaliana OX=3702)" seq_id=2 type=exon
	MSTRG.11190.1	Name:"Protein of unknown function" seq_id=2 type=exon
	MSTRG.11359.1	Name:"Similar to SCL32 Scarecrow-like protein 32 (Arabidopsis thaliana OX=3702)" seq_id=2 type=exon
	MSTRG.11483.9	Name:"Similar to CYP76B6 Geraniol 8-hydroxylase (Catharanthus roseus OX=4058)" seq_id=2 type=exon
	MSTRG.11483.11	Name:"Similar to CYP76B6 Geraniol 8-hydroxylase (Catharanthus roseus OX=4058)" seq_id=2 type=exon
	MSTRG.11483.10	Name:"Similar to CYP76B6 Geraniol 8-hydroxylase (Catharanthus roseus OX=4058)" seq_id=2 type=exon
	MSTRG.11633.2	Name:"Similar to CGT UDP-glycosyltransferase 13 (Mangifera indica OX=29780)" seq_id=2 type=exon
	MSTRG.11712.2	Name:"Similar to At5g39980 Pentatricopeptide repeat-containing protein At5g39980, chloroplastic (Arabidopsis thaliana OX=3702)" seq_id=2 type=exon
	MSTRG.11760.2	Name:"Similar to ATL46 RING-H2 finger protein ATL46 (Arabidopsis thaliana OX=3702)" seq_id=2 type=exon
	MSTRG.11851.1	Name:"Similar to LPE1 Protein LOW PHOTOSYNTHETIC EFFICIENCY 1 chloroplastic (Arabidopsis thaliana OX=3702)" seq_id=2
	MSTRG.12329.2	Name:"Similar to At5g24010 Probable receptor-like protein kinase At5g24010 (Arabidopsis thaliana OX=3702)" seq_id=3 type=exon
	MSTRG.12329.3	Name:"Similar to At5g24010 Probable receptor-like protein kinase At5g24010 (Arabidopsis thaliana OX=3702)" seq_id=3 type=exon
	MSTRG.12355.2	Name:"Similar to RCCR Red chlorophyll catabolite reductase, chloroplastic (Arabidopsis thaliana OX=3702)" seq_id=3 type=exon
	MSTRG.13242.1	Name:"Similar to PCMP-E53 Pentatricopeptide repeat-containing protein At4g25270, chloroplastic (Arabidopsis thaliana OX=3702)" seq_id=3 type=exon
	MSTRG.13361.1	Name:"Similar to Retrovirus-related Pol polyprotein from transposon TNT 34335 (Nicotiana tabacum OX=4097)" seq_id=3
	MSTRG.13457.6	Name:"Similar to S40-4 Protein S40-4 (Arabidopsis thaliana OX=3702)" seq_id=3 type=exon
	MSTRG.13487.2	Name:"Similar to DHHC9 Protein S-acyltransferase DHHC9 (Oryza sativa subsp. japonica OX=39947)" seq_id=3 type=exon
	MSTRG.13809.2	Name:"Similar to MRF1 MA3 DOMAIN-CONTAINING TRANSLATION REGULATORY FACTOR 1 (Arabidopsis thaliana OX=3702)" seq_id=3
	MSTRG.13822.2	Name:"Similar to SOBIR1 Leucine-rich repeat receptor-like serine/threonine/tyrosine-protein kinase SOBIR1 (Arabidopsis thaliana OX=3702)" seq_id=3
	MSTRG.13852.1	Name:"Similar to At3g48250 Pentatricopeptide repeat-containing protein At3g48250, chloroplastic (Arabidopsis thaliana OX=3702)" seq_id=3 type=exon
	MSTRG.14021.4	Name:"Similar to OTP43 Pentatricopeptide repeat-containing protein At1g74900, mitochondrial (Arabidopsis thaliana OX=3702)" seq_id=3 type=exon
	MSTRG.14177.2	Name:"Protein of unknown function" seq_id=3 type=exon
	MSTRG.14177.3	Name:"Protein of unknown function" seq_id=3 type=exon
	MSTRG.14253.3	Name:"Similar to At1g52620 Pentatricopeptide repeat-containing protein At1g52620 (Arabidopsis thaliana OX=3702)" seq_id=3 type=exon
	MSTRG.14345.2	Name:"Similar to At5g10770 Aspartyl protease family protein At5g10770 (Arabidopsis thaliana OX=3702)" seq_id=3 type=exon
	MSTRG.14442.2	Name:"Similar to RABA6B Ras-related protein RABA6b (Arabidopsis thaliana OX=3702)" seq_id=3 type=exon
	MSTRG.14879.2	Name:"Similar to KCS1 3-ketoacyl-CoA synthase 1 (Arabidopsis thaliana OX=3702)" seq_id=4 type=exon
	MSTRG.14972.1	Name:"Similar to S40-4 Protein S40-4 (Arabidopsis thaliana OX=3702)" seq_id=4 type=exon
	MSTRG.15033.1	Name:"Protein of unknown function" seq_id=4 type=exon
	MSTRG.15037.2	Name:"Protein of unknown function" seq_id=4 type=exon
	MSTRG.15178.3	Name:"Similar to At1g03560 Pentatricopeptide repeat-containing protein At1g03560, mitochondrial (Arabidopsis thaliana OX=3702)" seq_id=4 type=exon
	MSTRG.15194.2	Name:"Similar to mat1 Phenolic glucoside malonyltransferase 1 (Nicotiana tabacum OX=4097)" seq_id=4 type=exon
	MSTRG.15194.3	Name:"Similar to mat1 Phenolic glucoside malonyltransferase 1 (Nicotiana tabacum OX=4097)" seq_id=4 type=exon
	MSTRG.15486.3	Name:"Similar to petD Cytochrome b6-f complex subunit 4 (Daucus carota OX=4039)" seq_id=4 type=exon
	MSTRG.15546.2	Name:"Similar to ERF014 Ethylene-responsive transcription factor ERF014 (Arabidopsis thaliana OX=3702)" seq_id=4 type=exon
	MSTRG.15639.2	Name:"Similar to At1g34300 G-type lectin S-receptor-like serine/threonine-protein kinase At1g34300 (Arabidopsis thaliana OX=3702)" seq_id=4
	MSTRG.15691.1	Name:"Similar to At1g77405 Pentatricopeptide repeat-containing protein At1g77405 (Arabidopsis thaliana OX=3702)" seq_id=4 type=exon
	MSTRG.15723.2	Name:"Protein of unknown function" seq_id=4 type=exon
	MSTRG.15835.1	Name:"Similar to MKS1 Protein MKS1 (Arabidopsis thaliana OX=3702)" seq_id=4 type=exon
	MSTRG.15852.2	Name:"Similar to SKIP15 SKP1-interacting partner 15 (Arabidopsis thaliana OX=3702)" seq_id=4 type=exon
	MSTRG.15852.3	Name:"Similar to SKIP15 SKP1-interacting partner 15 (Arabidopsis thaliana OX=3702)" seq_id=4 type=exon
	MSTRG.15852.4	Name:"Similar to SKIP15 SKP1-interacting partner 15 (Arabidopsis thaliana OX=3702)" seq_id=4 type=exon
	MSTRG.16098.3	Name:"Similar to Os05g0571100 Protein WHAT'S THIS FACTOR 1 homolog, chloroplastic (Oryza sativa subsp.
	MSTRG.16115.2	Name:"Similar to PHI-1 Protein PHOSPHATE-INDUCED 1 (Nicotiana tabacum OX=4097)" seq_id=4 type=exon
	MSTRG.16713.1	Name:"Similar to PETE Plastocyanin A, chloroplastic (Populus nigra OX=3691)" seq_id=4 type=exon
	MSTRG.16927.2	Name:"Similar to GAE3 UDP-glucuronate 4-epimerase 3 (Arabidopsis thaliana OX=3702)" seq_id=5 type=exon
	MSTRG.16927.3	Name:"Similar to GAE3 UDP-glucuronate 4-epimerase 3 (Arabidopsis thaliana OX=3702)" seq_id=5 type=exon
	MSTRG.17054.1	Name:"Similar to At1g50180 Putative disease resistance protein At1g50180 (Arabidopsis thaliana OX=3702)" seq_id=5 type=exon
	MSTRG.17187.1	Name:"Protein of unknown function" seq_id=5 type=exon
	MSTRG.18059.1	Name:"Similar to FAD2 Delta(12)-fatty-acid desaturase FAD2 (Vernicia fordii OX=73154)" seq_id=5 type=exon
	MSTRG.18257.3	Name:"Similar to UGT85A23 7-deoxyloganetin glucosyltransferase (Catharanthus roseus OX=4058)" seq_id=5 type=exon
	MSTRG.18326.2	Name:"Similar to CYP81Q32 Cytochrome P450 81Q32 (Catharanthus roseus OX=4058)" seq_id=5 type=exon
	MSTRG.18337.2	Name:"Similar to GT4A Nuatigenin 3-beta-glucosyltransferase (Solanum aculeatissimum OX=267265)" seq_id=5 type=exon
	MSTRG.18420.3	Name:"Similar to WEX 3'-5' exonuclease (Arabidopsis thaliana OX=3702)" seq_id=5 type=exon
	MSTRG.18742.5	Name:"Protein of unknown function" seq_id=5 type=exon
	MSTRG.18847.3	Name:"Similar to PCMP-E25 Pentatricopeptide repeat-containing protein At1g09220, mitochondrial (Arabidopsis thaliana OX=3702)" seq_id=6 type=exon
	MSTRG.19011.1	Name:"Protein of unknown function" seq_id=6 type=exon
	MSTRG.19127.1	Name:"Protein of unknown function" seq_id=6 type=exon
	MSTRG.19161.1	Name:"Protein of unknown function" seq_id=6 type=exon
	MSTRG.19250.2	Name:"Similar to Elongation factor 1-alpha (Solanum lycopersicum OX=4081)" seq_id=6 type=exon
	MSTRG.19435.2	Name:"Similar to Peptide-N4-(N-acetyl-beta-glucosaminyl)asparagine amidase A (Prunus dulcis OX=3755)" seq_id=6 type=exon
	MSTRG.19555.2	Name:"Similar to MSR4 Peptide methionine sulfoxide reductase A4, chloroplastic (Arabidopsis thaliana OX=3702)" seq_id=6
	MSTRG.19705.2	Name:"Similar to CAND7 Protein CANDIDATE G-PROTEIN COUPLED RECEPTOR 7 (Arabidopsis thaliana OX=3702)" seq_id=6
	MSTRG.19770.1	Name:"Similar to RE1 Retrovirus-related Pol polyprotein from transposon RE1 (Arabidopsis thaliana OX=3702)" seq_id=6
	MSTRG.19775.1	Name:"Similar to Retrovirus-related Pol polyprotein from transposon TNT 34335 (Nicotiana tabacum OX=4097)" seq_id=6
	MSTRG.19801.1	Name:"Similar to AVP1 Pyrophosphate-energized vacuolar membrane proton pump 1 (Arabidopsis thaliana OX=3702)" seq_id=6
	MSTRG.19806.1	Name:"Similar to STY46 Serine/threonine-protein kinase STY46 (Arabidopsis thaliana OX=3702)" seq_id=6 type=exon
	MSTRG.20151.1	Name:"Similar to At5g54830 Cytochrome b561, DM13 and DOMON domain-containing protein At5g54830 (Arabidopsis thaliana
	MSTRG.20176.1	Name:"Similar to At5g11310 Pentatricopeptide repeat-containing protein At5g11310, mitochondrial (Arabidopsis thaliana OX=3702)" seq_id=6 type=exon
	MSTRG.20307.2	Name:"Similar to SIP2-1 Probable aquaporin SIP2-1 (Arabidopsis thaliana OX=3702)" seq_id=6 type=exon
	MSTRG.20563.2	Name:"Similar to CDF3 Cyclic dof factor 3 (Arabidopsis thaliana OX=3702)" seq_id=6 type=exon
	MSTRG.21099.2	Name:"Similar to IDM1 Increased DNA methylation 1 (Arabidopsis thaliana OX=3702)" seq_id=6 type=exon
	MSTRG.21289.1	Name:"Similar to RLP41 Receptor-like protein 41 (Arabidopsis thaliana OX=3702)" seq_id=6 type=exon
	MSTRG.21393.1	Name:"Similar to GER2 Putative GDP-L-fucose synthase 2 (Arabidopsis thaliana OX=3702)" seq_id=7 type=exon
	MSTRG.21393.2	Name:"Similar to GER2 Putative GDP-L-fucose synthase 2 (Arabidopsis thaliana OX=3702)" seq_id=7 type=exon
	MSTRG.21393.3	Name:"Similar to GER2 Putative GDP-L-fucose synthase 2 (Arabidopsis thaliana OX=3702)" seq_id=7 type=exon
	MSTRG.21402.2	Name:"Protein of unknown function" seq_id=7 type=exon
	MSTRG.21729.1	Name:"Protein of unknown function" seq_id=7 type=exon
	MSTRG.21741.1	Name:"Similar to RE1 Retrovirus-related Pol polyprotein from transposon RE1 (Arabidopsis thaliana OX=3702)" seq_id=7
	MSTRG.21848.1	Name:"Protein of unknown function" seq_id=7 type=exon
	MSTRG.21848.2	Name:"Protein of unknown function" seq_id=7 type=exon
	MSTRG.22208.2	Name:"Similar to CCX4 Cation/calcium exchanger 4 (Arabidopsis thaliana OX=3702)" seq_id=7 type=exon
	MSTRG.22222.1	Name:"Similar to At1g27530 Ubiquitin-fold modifier-conjugating enzyme 1 (Arabidopsis thaliana OX=3702)" seq_id=7 type=exon
	MSTRG.22358.4	Name:"Protein of unknown function" seq_id=7 type=exon
	MSTRG.22525.2	Name:"Similar to MAPKKK18 Mitogen-activated protein kinase kinase kinase 18 (Arabidopsis thaliana OX=3702)" seq_id=7
	MSTRG.22575.1	Name:"Similar to PCMP-A3 Pentatricopeptide repeat-containing protein At1g71460, chloroplastic (Arabidopsis thaliana OX=3702)" seq_id=7 type=exon
	MSTRG.22575.2	Name:"Similar to PCMP-A3 Pentatricopeptide repeat-containing protein At1g71460, chloroplastic (Arabidopsis thaliana OX=3702)" seq_id=7 type=exon
	MSTRG.22848.1	Name:"Similar to Retrovirus-related Pol polyprotein from transposon TNT 34335 (Nicotiana tabacum OX=4097)" seq_id=7
	MSTRG.23267.6	Name:"Similar to PGIP2 Polygalacturonase inhibitor 2 (Arabidopsis thaliana OX=3702)" seq_id=7 type=exon
	MSTRG.23766.2	Name:"Similar to CRR21 Pentatricopeptide repeat-containing protein At5g55740, chloroplastic (Arabidopsis thaliana OX=3702)" seq_id=8 type=exon
	MSTRG.23811.1	Name:"Similar to SLP2 Shewanella-like protein phosphatase 2 (Arabidopsis thaliana OX=3702)" seq_id=8 type=exon
	MSTRG.23811.3	Name:"Similar to SLP2 Shewanella-like protein phosphatase 2 (Arabidopsis thaliana OX=3702)" seq_id=8 type=exon
	MSTRG.23811.4	Name:"Similar to SLP2 Shewanella-like protein phosphatase 2 (Arabidopsis thaliana OX=3702)" seq_id=8 type=exon
	MSTRG.24030.2	Name:"Similar to PCMP-H28 Pentatricopeptide repeat-containing protein At4g21065 (Arabidopsis thaliana OX=3702)" seq_id=8 type=exon
	MSTRG.24525.1	Name:"Protein of unknown function" seq_id=8 type=exon
	MSTRG.25087.2	Name:"Similar to RGA4 Putative disease resistance protein RGA4 (Solanum bulbocastanum OX=147425)" seq_id=8 type=exon
	MSTRG.25123.2	Name:"Similar to RGA4 Putative disease resistance protein RGA4 (Solanum bulbocastanum OX=147425)" seq_id=8 type=exon
	MSTRG.25309.3	Name:"Similar to AGL103 Agamous-like MADS-box protein AGL103 (Arabidopsis thaliana OX=3702)" seq_id=8 type=exon
	MSTRG.25418.1	Name:"Similar to LPPB Probable lipid phosphate phosphatase beta (Arabidopsis thaliana OX=3702)" seq_id=8 type=exon
	MSTRG.25418.2	Name:"Similar to LPPB Probable lipid phosphate phosphatase beta (Arabidopsis thaliana OX=3702)" seq_id=8 type=exon
	MSTRG.25418.4	Name:"Similar to LPPB Probable lipid phosphate phosphatase beta (Arabidopsis thaliana OX=3702)" seq_id=8 type=exon
	MSTRG.25418.6	Name:"Similar to LPPB Probable lipid phosphate phosphatase beta (Arabidopsis thaliana OX=3702)" seq_id=8 type=exon
	MSTRG.25500.1	Name:"Similar to SBTM4 Subtilisin-like protease 4 (Lotus japonicus OX=34305)" seq_id=8 type=exon
	MSTRG.26184.2	Name:"Similar to HSC-2 Heat shock cognate 70 kDa protein 2 (Solanum lycopersicum OX=4081)"
	MSTRG.26211.1	Name:"Similar to RE1 Retrovirus-related Pol polyprotein from transposon RE1 (Arabidopsis thaliana OX=3702)" seq_id=9
	MSTRG.26278.1	Name:"Similar to RLP54 Receptor-like protein 54 (Arabidopsis thaliana OX=3702)" seq_id=9 type=exon
	MSTRG.26278.2	Name:"Similar to RLP54 Receptor-like protein 54 (Arabidopsis thaliana OX=3702)" seq_id=9 type=exon
	MSTRG.26298.2	Name:"Similar to RE2 Retrovirus-related Pol polyprotein from transposon RE2 (Arabidopsis thaliana OX=3702)" seq_id=9
	MSTRG.26461.2	Name:"Similar to RLP54 Receptor-like protein 54 (Arabidopsis thaliana OX=3702)" seq_id=9 type=exon
	MSTRG.26503.3	Name:"Protein of unknown function" seq_id=9 type=exon
	MSTRG.26514.1	Name:"Protein of unknown function" seq_id=9 type=exon
	MSTRG.26764.2	Name:"Similar to CYP82E4 Nicotine N-demethylase CYP82E4 (Nicotiana tomentosiformis OX=4098)" seq_id=9 type=exon
	MSTRG.26945.5	Name:"Protein of unknown function" seq_id=9 type=exon
	MSTRG.27084.2	Name:"Similar to CCX1 Cation/calcium exchanger 1 (Arabidopsis thaliana OX=3702)" seq_id=9 type=exon
	MSTRG.27445.2	Name:"Similar to ASHR2 Histone-lysine N-methyltransferase ASHR2 (Arabidopsis thaliana OX=3702)" seq_id=9 type=exon
	MSTRG.27530.1	Name:"Similar to SUVH9 Histone-lysine N-methyltransferase family member SUVH9 (Arabidopsis thaliana OX=3702)" seq_id=9 type=exon
	MSTRG.27537.2	Name:"Similar to AMT1-1 Ammonium transporter 1 member 1 (Solanum lycopersicum OX=4081)" seq_id=9 type=exon
	MSTRG.3572.2	Name:"Similar to RPI1 Probable ribose-5-phosphate isomerase 1 (Arabidopsis thaliana OX=3702)" seq_id=10 type=exon
	MSTRG.3804.1	Name:"Similar to MTERF15 Transcription termination factor MTERF15, mitochondrial (Arabidopsis thaliana OX=3702)" seq_id=10 type=exon
	MSTRG.3804.3	Name:"Protein of unknown function" seq_id=10 type=exon
	MSTRG.3981.4	Name:"Similar to At4g16580 Probable protein phosphatase 2C 55 (Arabidopsis thaliana OX=3702)" seq_id=10 type=exon
	MSTRG.4515.1	Name:"Similar to CYP96A15 Alkane hydroxylase MAH1 (Arabidopsis thaliana OX=3702)" seq_id=10 type=exon
	MSTRG.4732.1	Name:"Similar to At2g28050 Pentatricopeptide repeat-containing protein At2g28050 (Arabidopsis thaliana OX=3702)" seq_id=10 type=exon
	MSTRG.4747.2	Name:"Similar to LECRK81 L-type lectin-domain containing receptor kinase VIII.1 (Arabidopsis thaliana OX=3702)" seq_id=10
	MSTRG.4813.3	Name:"Similar to XA21 Receptor kinase-like protein Xa21 (Oryza sativa subsp. indica OX=39946)" seq_id=10
	MSTRG.4813.4	Name:"Similar to XA21 Receptor kinase-like protein Xa21 (Oryza sativa subsp. indica OX=39946)" seq_id=10
	MSTRG.5488.3	Name:"Similar to EIX1 Receptor-like protein EIX1 (Solanum lycopersicum OX=4081)" seq_id=10 type=exon
	MSTRG.5488.4	Name:"Similar to EIX1 Receptor-like protein EIX1 (Solanum lycopersicum OX=4081)" seq_id=10 type=exon
	MSTRG.5719.2	Name:"Similar to RPL6 Large ribosomal subunit protein eL6 (Mesembryanthemum crystallinum OX=3544)" seq_id=11 type=exon
	MSTRG.5858.1	Name:"Similar to PTS1 Pterocarpan synthase 1 (Glycine max OX=3847)" seq_id=11 type=exon
	MSTRG.6160.2	Name:"Protein of unknown function" seq_id=11 type=exon
	MSTRG.6197.2	Name:"Similar to PYRB2 Aspartate carbamoyltransferase 2 chloroplastic (Pisum sativum OX=3888)" seq_id=11 type=exon
	MSTRG.6236.3	Name:"Similar to CYP19-3 Peptidyl-prolyl cis-trans isomerase CYP19-3 (Arabidopsis thaliana OX=3702)" seq_id=11 type=exon
	MSTRG.7297.4	Name:"Similar to At2g40090 Putative ABC1 protein At2g40090 (Arabidopsis thaliana OX=3702)" seq_id=11 type=exon
	MSTRG.7451.1	Name:"Similar to RPP13 Disease resistance protein RPP13 (Arabidopsis thaliana OX=3702)" seq_id=11 type=exon
	MSTRG.7451.3	Name:"Similar to RPP13L3 Putative disease resistance RPP13-like protein 3 (Arabidopsis thaliana OX=3702)" seq_id=11
	MSTRG.7543.1	Name:"Similar to MIZ1 Protein MIZU-KUSSEI 1 (Arabidopsis thaliana OX=3702)" seq_id=11 type=exon
	MSTRG.7752.3	Name:"Similar to RGA4 Putative disease resistance protein RGA4 (Solanum bulbocastanum OX=147425)" seq_id=11 type=exon
	MSTRG.7786.2	Name:"Similar to FES1 Cytochrome b-c1 complex subunit Rieske, mitochondrial (Solanum tuberosum OX=4113)" seq_id=11
	MSTRG.7940.2	Name:"Similar to LRX5 Leucine-rich repeat extensin-like protein 5 (Arabidopsis thaliana OX=3702)" seq_id=12 type=exon
	MSTRG.8092.3	Name:"Similar to 9DC3 Receptor-like protein 9DC3 (Solanum pimpinellifolium OX=4084)" seq_id=12 type=exon
	MSTRG.8351.4	Name:"Similar to RE1 Retrovirus-related Pol polyprotein from transposon RE1 (Arabidopsis thaliana OX=3702)" seq_id=12
	MSTRG.8714.2	Name:"Similar to EMB2744 Pentatricopeptide repeat-containing protein At5g39680 (Arabidopsis thaliana OX=3702)" seq_id=12 type=exon
	MSTRG.8750.3	Name:"Similar to At5g38730 Pentatricopeptide repeat-containing protein At5g38730 (Arabidopsis thaliana OX=3702)" seq_id=12 type=exon
	MSTRG.8941.3	Name:"Similar to At5g21040 F-box/WD-40 repeat-containing protein At5g21040 (Arabidopsis thaliana OX=3702)" seq_id=12 type=exon
	MSTRG.9078.2	Name:"Similar to At5g22090 Protein FAF-like, chloroplastic (Arabidopsis thaliana OX=3702)" seq_id=12 type=exon
	MSTRG.9282.1	Name:"Similar to At1g77360 Pentatricopeptide repeat-containing protein At1g77360, mitochondrial (Arabidopsis thaliana OX=3702)" seq_id=12 type=exon
