# Supplementary material for: Transcriptomic landscapes of tissue-specific color transition in eggplant reveal regulatory roles of lncRNAs and alternative splicing in anthocyanin biosynthesis
Source: Front Plant Sci. 2026 May 28;17:1832029. doi: 10.3389/fpls.2026.1832029 (PMC13253822; doi:10.3389/fpls.2026.1832029)
Supplement: Supplementary file 8 [file Table4.xlsx]

## Sheet: Peel
		EIL		EF
	Sample Name	Cт Mean	Cт SD	Cт Mean	Cт SD	ΔCт	ΔΔCт	Fold Change		Group	Fold Change Mean	Fold Change SD
	ST1_1	28.3075	0.161132	23.0127	0.100438	5.29484	0.386971	0.764734		ST1	1.01968	0.23888
	ST1_2	27.9442	0.19445	23.3447	0.43895	4.59946	-0.308409	1.23834		ST2	4.95781	2.1104
	ST1_3	28.1984	0.172441	23.3691	0.169689	4.8293	-0.0785618	1.05596		ST3	14.3133	8.14479
	ST2_1	24.0844	0.12263	21.0331	0.327181	3.05129	-1.85657	3.62146
	ST2_2	23.5602	0.122328	20.6014	0.426861	2.95881	-1.94906	3.86122
	ST2_3	22.5148	0.105006	20.4926	0.102208	2.02214	-2.88572	7.39075			two-tailed Welch’s t-test
	ST3_1	22.9066	0.0346373	22.0129	0.113056	0.893677	-4.01419	16.1581		ST1 vs ST2	0.0103937
	ST3_2	22.718	0.250373	20.2442	0.344177	2.47375	-2.43411	5.40432		ST2 vs ST3	0.136612
	ST3_3	21.4098	0.067818	20.92	0.201687	0.489849	-4.41802	21.3774
	meanΔCтcal
	4.90787
		MSTRG.3938.1		EF
	Sample Name	Cт Mean	Cт SD	Cт Mean	Cт SD	ΔCт	ΔΔCт	Fold Change		Group	Fold Change Mean	Fold Change SD
	ST1_1	28.936	0.0111322	23.0127	0.100438	5.92337	0.047994	0.96728		ST1	1.00695	0.147143
	ST1_2	29.3985	0.295625	23.3447	0.43895	6.05372	0.178348	0.883714		ST2	1.59127	0.350509
	ST1_3	29.0182	0.0234525	23.3691	0.169689	5.64903	-0.226342	1.16986		ST3	0.684752	0.165755
	ST2_1	25.9186	0.0483104	21.0331	0.327181	4.88555	-0.989825	1.98594
	ST2_2	25.9194	0.0137878	20.6014	0.426861	5.31799	-0.557387	1.4716
	ST2_3	25.9715	0.130156	20.4926	0.102208	5.47892	-0.396454	1.31627			two-tailed Welch’s t-test
	ST3_1	28.0948	0.0894417	22.0129	0.113056	6.0819	0.206523	0.866623		ST1 vs ST2	0.0386432
	ST3_2	26.7512	0.151347	20.2442	0.344177	6.50698	0.631606	0.645457		ST2 vs ST3	0.00999335
	ST3_3	27.6785	0.109988	20.92	0.201687	6.75854	0.883169	0.542175
	meanΔCтcal
	5.87537

## Sheet: Corolla
		MYB75		EF
	Sample Name	Cт Mean	Cт SD	Cт Mean	Cт SD	ΔCт	ΔΔCт	Fold Change		Group	Fold Change Mean	Fold Change SD
	STG_1	26.2747	0.259755	24.8952	0.105722	1.37943	-1.08903	2.12732		STG	1.25996	0.881415
	STG_2	27.8226	0.122281	25.7186	0.338837	2.10397	-0.364492	1.28743		STP	5.02947	2.4012
	STG_3	28.8129	0.0875648	24.8909	0.34172	3.92199	1.45353	0.365128
	STP_1	27.4603	0.287432	26.3689	0.248359	1.09134	-1.37712	2.59749
	STP_2	26.7035	0.229094	26.5833	0.494022	0.120155	-2.34831	5.09226			two-tailed Welch’s t-test
	STP_3	25.9525	0.188806	26.3713	0.163992	-0.418801	-2.88726	7.39865		STG vs STP	0.0864354
	meanΔCтcal
	2.46846
		MSTRG.970.1		EF
	Sample Name	Cт Mean	Cт SD	Cт Mean	Cт SD	ΔCт	ΔΔCт	Fold Change		Group	Fold Change Mean	Fold Change SD
	STG_1	29.5896	0.450658	24.8952	0.105722	4.6944	1.32751	0.398456		STG	3.44269	1.71921
	STG_2	28.2427	0.184633	25.7186	0.338837	2.52406	-0.842825	1.79356		STP	1.1971	0.719191
	STG_3	27.7731	0.182728	24.8909	0.34172	2.8822	-0.484683	1.39928
	STP_1	28.1405	0.0143556	26.3689	0.248359	1.77156	-1.59533	3.02163
	STP_2	27.5352	0.0957091	26.5833	0.494022	0.951853	-2.41503	5.33332			two-tailed Welch’s t-test
	STP_3	28.7577	0.039788	26.3713	0.163992	2.3864	-0.980482	1.97312		STG vs STP	0.125827
	meanΔCтcal
	3.36689
