# Supplementary material for: Transcriptomic landscapes of tissue-specific color transition in eggplant reveal regulatory roles of lncRNAs and alternative splicing in anthocyanin biosynthesis
Source: Front Plant Sci. 2026 May 28;17:1832029. doi: 10.3389/fpls.2026.1832029 (PMC13253822; doi:10.3389/fpls.2026.1832029)
Supplement: Supplementary file 9 [file Table5.xlsx]

## Sheet: down-regulated in ST1 vs ST2
transcript_id	function	baseMean	log2FoldChange	lfcSE	stat	pvalue	padj
BB_01g000510.1		1057.17	-4.42986	1.34329	-3.29777	0.000974575	0.0110043
BB_01g000620.1		2162.35	-3.41107	0.762992	-4.47066	7.79803e-06	0.000260716
BB_01g000720.1		469.731	-1.97311	0.664793	-2.968	0.00299743	0.024785
BB_01g000880.1		10924.6	-1.19283	0.22787	-5.2347	1.65257e-07	1.14473e-05
BB_01g001670.1		114.663	-2.22134	0.415657	-5.34418	9.08269e-08	7.09923e-06
BB_01g001690.1		112.069	-4.28313	1.00932	-4.24359	2.19972e-05	0.000588356
BB_01g001700.1		120.959	-3.48927	1.01588	-3.43472	0.000593166	0.00761834
BB_01g001710.1		11.6457	-6.81396	1.814	-3.75631	0.000172437	0.00289724
BB_01g002140.1		7910.89	-1.58791	0.331609	-4.7885	1.68033e-06	7.47617e-05
BB_01g002410.1		4649.86	-1.3991	0.197293	-7.09148	1.32686e-12	4.65126e-10
BB_01g002950.1		2335.02	-1.42472	0.498761	-2.85653	0.00428305	0.0317812
BB_01g003250.1		11458	-1.10439	0.228351	-4.83638	1.32222e-06	6.25579e-05
BB_01g003220.1		14601.4	-1.17046	0.333245	-3.51233	0.000444203	0.00607393
BB_01g003450.1		321.197	-1.59662	0.440934	-3.621	0.000293471	0.00442329
BB_01g003720.1		731.649	-1.34703	0.23413	-5.75335	8.74903e-09	1.03804e-06
BB_01g004330.1		1632.4	-1.25833	0.431941	-2.91319	0.00357751	0.0280509
BB_01g004420.1		1373.47	-1.22024	0.323267	-3.77471	0.000160194	0.00274537
BB_01g004490.1		994.89	-1.22486	0.318627	-3.84417	0.00012096	0.0022001
BB_01g004500.1		207.474	-2.90598	0.972163	-2.98919	0.00279714	0.0236013
BB_01g004550.1		381.591	-3.37485	1.14081	-2.9583	0.0030934	0.0252626
BB_01g005470.1		2946.19	-1.88564	0.563603	-3.34569	0.000820774	0.00969343
BB_01g006400.1		320.152	-2.33643	0.384443	-6.07744	1.22113e-09	1.73326e-07
BB_01g006760.1		3103	-1.28853	0.35923	-3.58691	0.000334613	0.00487507
BB_01g007390.1		1939.75	-2.07453	0.34151	-6.0746	1.243e-09	1.75354e-07
BB_01g007450.1		190.538	-1.93957	0.550749	-3.5217	0.000428792	0.00591212
BB_01g007510.1		2667.23	-2.55561	0.369487	-6.91664	4.62494e-12	1.37183e-09
BB_01g007530.1		155.06	-1.83383	0.334938	-5.47512	4.37204e-08	3.89044e-06
BB_01g008040.1		2908.65	-2.88153	0.430554	-6.69261	2.19225e-11	5.63555e-09
BB_01g008470.1		946.161	-2.09409	0.54333	-3.85418	0.000116117	0.00213892
BB_01g008680.1		147.829	-1.37492	0.346238	-3.97104	7.15587e-05	0.00143714
BB_01g009310.1		394.329	-1.54478	0.543347	-2.84309	0.00446788	0.0327843
BB_01g009800.1		980.309	-1.04283	0.253077	-4.12059	3.77904e-05	0.000884044
BB_01g009850.1		2014.67	-1.39921	0.248845	-5.62281	1.87874e-08	1.99388e-06
BB_01g009860.1		4090.48	-1.23969	0.170394	-7.2754	3.45406e-13	1.37781e-10
BB_01g009980.1		244.785	-1.94103	0.618872	-3.1364	0.00171037	0.0166056
BB_01g010370.1		1055.97	-1.03574	0.233001	-4.44522	8.7801e-06	0.000286511
BB_01g010460.1		2382.56	-1.43281	0.352086	-4.06948	4.71179e-05	0.00104819
BB_01g010660.1		1051.49	-1.16635	0.424321	-2.74875	0.00598236	0.0403466
BB_01g011290.1		253.771	-5.43114	1.35137	-4.01899	5.84489e-05	0.00123127
BB_01g011380.1		388.522	-4.70628	0.975765	-4.82317	1.41294e-06	6.52489e-05
BB_01g011860.1		1167.52	-1.13248	0.293083	-3.86402	0.000111537	0.00207104
BB_01g012130.1		616.113	-1.36886	0.321446	-4.25843	2.05868e-05	0.000559034
BB_01g012670.1		225.598	-2.17069	0.6265	-3.46479	0.000530642	0.00696761
BB_01g013160.1		1489.46	-1.65397	0.356351	-4.64142	3.46028e-06	0.000135499
BB_01g013750.1		13453.7	-1.1041	0.241399	-4.57374	4.79087e-06	0.000177063
BB_01g013960.1		3009.85	-1.3795	0.310549	-4.44213	8.9072e-06	0.000289841
BB_01g013980.1		38.5845	-5.25099	1.5591	-3.36795	0.000757281	0.00912524
BB_01g014670.1		1125.48	-1.21017	0.231117	-5.23617	1.63942e-07	1.14019e-05
BB_01g014810.1		340.528	-5.38131	1.47654	-3.64455	0.00026786	0.0041014
BB_01g014860.1		622.09	-1.34751	0.349995	-3.85009	0.000118074	0.00216634
BB_01g015000.1		275.033	-7.32839	1.77451	-4.12982	3.63052e-05	0.000858337
BB_01g015120.1		1247.88	-1.09529	0.384028	-2.85212	0.00434289	0.0320501
BB_01g015160.1		903.58	-1.07361	0.383281	-2.8011	0.0050928	0.0360438
BB_01g015630.1		3014.13	-1.25229	0.353272	-3.54482	0.000392877	0.00552895
BB_01g015730.1		4125.32	-1.15551	0.238234	-4.85032	1.23262e-06	5.85582e-05
BB_01g015760.1		2726.14	-1.32757	0.488675	-2.71668	0.00659404	0.0431966
BB_01g015970.1		7409.37	-1.14122	0.292658	-3.8995	9.63904e-05	0.00182944
BB_01g016240.1		617.24	-1.40747	0.486612	-2.89238	0.00382329	0.0293271
BB_01g016360.1		28.8237	-2.72855	0.911013	-2.99507	0.0027438	0.0232449
BB_01g017750.1		360.727	-1.96097	0.48998	-4.00215	6.27705e-05	0.00130131
BB_01g018270.1		39.783	-2.87345	0.986403	-2.91306	0.0035791	0.0280509
BB_01g019260.1		74.7191	-2.39072	0.768327	-3.1116	0.00186079	0.0175935
BB_01g019880.1		28.7365	-6.09621	1.77499	-3.4345	0.000593641	0.00761834
BB_01g019900.1		13.0336	-5.69959	1.7198	-3.31411	0.000919365	0.0105143
BB_01g020990.1		183.58	-1.60027	0.392403	-4.07813	4.53988e-05	0.00101975
BB_01g021060.1		1157.93	-1.21609	0.256227	-4.74614	2.07335e-06	8.83406e-05
BB_01g021140.1		15.2989	-4.71147	1.77908	-2.64826	0.00809069	0.0498212
BB_01g021360.1		36.8041	-9.06718	2.07625	-4.3671	1.25906e-05	0.00038278
BB_01g021430.1		103.223	-4.64584	1.02524	-4.53145	5.85792e-06	0.000207231
BB_01g021650.1		122.749	-2.76051	0.867591	-3.18181	0.00146359	0.0146461
BB_01g021790.1		475.735	-2.50626	0.383316	-6.53835	6.22015e-11	1.33249e-08
BB_01g021870.1		5440.93	-1.42636	0.312315	-4.56707	4.94583e-06	0.00018163
BB_01g022390.1		108.951	-2.47969	0.67288	-3.68519	0.000228529	0.00362886
BB_01g022920.1		1953.6	-1.69408	0.432935	-3.91301	9.11542e-05	0.00175599
BB_01g022960.1		244.445	-5.99523	1.5335	-3.90952	9.24812e-05	0.00177417
BB_01g023570.1		282.683	-1.07232	0.267385	-4.01038	6.06222e-05	0.00126699
BB_01g024080.1		330.658	-1.48675	0.440496	-3.37516	0.000737716	0.00892896
BB_01g024530.1		7.41771	-6.835	2.57241	-2.65704	0.00788303	0.0488566
BB_01g024990.1		10.899	-6.34478	2.04329	-3.10518	0.00190162	0.0178557
BB_01g025110.1		3101.82	-3.33305	0.513263	-6.49384	8.3677e-11	1.72853e-08
BB_01g026390.1		19.1894	-3.77262	1.2015	-3.13991	0.00168999	0.0164492
BB_01g026590.1		90.5565	-4.68512	1.23416	-3.79621	0.000146928	0.0025733
BB_01g026700.1		1235.95	-1.48815	0.416945	-3.56918	0.000358097	0.00512999
BB_01g027280.1		1535.11	-1.54028	0.176044	-8.74941	2.1447e-18	1.98479e-15
BB_01g027600.1		3626.5	-3.52453	1.31388	-2.68253	0.00730672	0.0464419
BB_01g029430.1		535.173	-1.21411	0.369118	-3.28922	0.00100466	0.0112343
BB_01g031910.1		148.245	-5.84987	1.13448	-5.15645	2.51677e-07	1.61745e-05
BB_01g031970.1		5.62472	-5.18625	1.74066	-2.97947	0.0028875	0.0241698
BB_01g032170.1		737.019	-2.06683	0.443799	-4.65713	3.20647e-06	0.000127029
BB_01g032340.1		478.866	-1.32618	0.386642	-3.43	0.00060358	0.00771516
BB_01g032990.1		155.672	-2.06166	0.692728	-2.97615	0.00291896	0.02431
BB_01g033350.1		425.167	-3.46401	1.17332	-2.95232	0.00315391	0.0255314
BB_01g033530.1		869.321	-2.18157	0.689335	-3.16475	0.00155215	0.0153696
BB_01g033990.1		513.858	-1.02985	0.302837	-3.40067	0.000672212	0.0083483
BB_01g034280.1		30916.9	-1.08771	0.388962	-2.79644	0.00516695	0.036438
BB_01g034770.1		45.0067	-7.77992	1.79391	-4.33684	1.44545e-05	0.000427099
BB_01g034840.1		2082.18	-2.57496	0.475339	-5.41711	6.05695e-08	5.11436e-06
BB_01g035730.1		418.085	-1.38091	0.486483	-2.83855	0.00453184	0.0331171
BB_01g035770.1		49.5148	-3.95821	1.40083	-2.82561	0.00471903	0.0340654
BB_01g035870.1		551.169	-1.56545	0.489718	-3.19662	0.00139046	0.0140971
BB_01g035820.1		162.752	-1.45462	0.450558	-3.22847	0.00124454	0.0130465
BB_01g035850.1		32694.6	-3.18183	0.284464	-11.1854	4.80985e-29	1.85468e-25
BB_01g036080.1		576.744	-1.24643	0.358816	-3.47374	0.000513266	0.00679372
BB_02g000230.1		268.855	-1.63255	0.598152	-2.72931	0.00634662	0.0420009
BB_02g001820.1		37.0448	-7.44812	1.7227	-4.32352	1.53562e-05	0.000446334
BB_02g002040.1		203.064	-2.04555	0.647087	-3.16117	0.00157135	0.0155031
BB_02g002200.1		2049.74	-1.79899	0.533018	-3.37509	0.000737905	0.00892896
BB_02g003030.1		10524.8	-2.03367	0.228008	-8.91933	4.69117e-19	4.9334e-16
BB_02g003230.1		1289.08	-1.60895	0.385996	-4.16832	3.06856e-05	0.000756061
BB_02g003310.1		1806.85	-1.24622	0.346941	-3.59201	0.000328132	0.00480485
BB_02g003580.1		1023.48	-1.02602	0.290551	-3.53129	0.000413542	0.00576369
BB_02g003660.1		36915.4	-1.05568	0.234021	-4.51107	6.45013e-06	0.000224237
BB_02g003790.1		98.7141	-4.81385	1.30568	-3.68686	0.000227037	0.00361758
BB_02g003910.1		760.214	-1.72126	0.551022	-3.12376	0.00178556	0.0170988
BB_02g004130.1		252.766	-2.68349	0.55888	-4.80154	1.57447e-06	7.04581e-05
BB_02g004360.1		321.868	-3.13497	0.732993	-4.27694	1.89479e-05	0.00052188
BB_02g004510.1		125.526	-1.70243	0.488001	-3.48858	0.00048559	0.00651659
BB_02g006020.1		2772.75	-2.44557	0.258689	-9.45371	3.27024e-21	6.30501e-18
BB_02g006990.1		61.049	-2.66809	0.812188	-3.28506	0.00101961	0.011314
BB_02g007050.1		61.4739	-7.41859	1.34595	-5.51179	3.55199e-08	3.32708e-06
BB_02g007040.1		5663.56	-3.0182	0.314694	-9.59092	8.73061e-22	1.83628e-18
BB_02g007290.1		8549.64	-1.49853	0.337854	-4.43543	9.18868e-06	0.000296912
BB_02g007980.1		3554.16	-2.37415	0.875748	-2.711	0.00670808	0.0436759
BB_02g008050.1		384.536	-1.09252	0.342129	-3.19331	0.0014065	0.01421
BB_02g008090.1		418.923	-3.73161	0.678945	-5.49619	3.88081e-08	3.49364e-06
BB_02g008350.1		286.692	-2.52942	0.919505	-2.75085	0.00594412	0.0402232
BB_02g008950.1		151.456	-2.14248	0.667432	-3.21004	0.00132718	0.0136106
BB_02g009050.1		550.484	-2.72087	0.563218	-4.83094	1.35893e-06	6.3773e-05
BB_02g009070.1		559.306	-2.62467	0.550591	-4.767	1.86986e-06	8.10134e-05
BB_02g010160.1		1910.22	-1.30769	0.38585	-3.38913	0.000701157	0.00861009
BB_02g010290.1		141.992	-2.50691	0.500217	-5.01165	5.39645e-07	2.91711e-05
BB_02g010720.1		537.031	-4.83137	1.63081	-2.96256	0.00305095	0.0250397
BB_02g010710.1		5504.29	-1.26836	0.372543	-3.40461	0.000662582	0.0082728
BB_02g011930.1		4328.82	-1.85789	0.279805	-6.63992	3.13846e-11	7.26113e-09
BB_02g011940.1		739.458	-1.38421	0.309339	-4.47473	7.65084e-06	0.000256892
BB_02g012250.1		1030.19	-3.26916	1.17738	-2.77663	0.00549261	0.0380743
BB_02g012470.1		524.625	-3.37705	0.67909	-4.9729	6.59573e-07	3.49196e-05
BB_02g012570.1		2464.83	-1.01202	0.370045	-2.73485	0.00624092	0.0414914
BB_02g012670.1		1106.93	-1.02392	0.25975	-3.94196	8.08181e-05	0.00159132
BB_02g013010.1		5399.46	-1.11736	0.404075	-2.76523	0.0056883	0.0390286
BB_02g013590.1		147.27	-1.24668	0.432628	-2.88166	0.0039559	0.0300768
BB_02g013600.1		72.7743	-2.27074	0.626005	-3.62736	0.000286335	0.0043355
BB_02g013770.1		1432.53	-1.72594	0.471133	-3.66338	0.000248912	0.0038624
BB_02g013970.1		384.179	-3.10379	0.782786	-3.96506	7.33786e-05	0.00146605
BB_02g014050.1		2421.98	-2.7591	0.931787	-2.96109	0.00306556	0.0251328
BB_02g014340.1		14113.7	-1.95395	0.113769	-17.1747	4.11073e-66	9.51059e-62
BB_02g014350.1		92.67	-2.38935	0.778551	-3.06898	0.00214794	0.0194728
BB_02g014650.1		75.6672	-2.38257	0.797674	-2.98689	0.00281827	0.0237104
BB_02g015120.1		167.74	-1.3216	0.433388	-3.04945	0.00229261	0.0204532
BB_02g015210.1		6754.93	-1.16143	0.203232	-5.71479	1.09837e-08	1.27698e-06
BB_02g015570.1		279.936	-3.13435	0.921486	-3.40141	0.000670399	0.00833441
BB_02g015990.1	GSTF11	1050.99	-4.11307	0.972034	-4.2314	2.32238e-05	0.000611966
BB_02g016000.1		245.228	-1.40773	0.493475	-2.85268	0.00433523	0.0320146
BB_02g016010.1		377.213	-2.13372	0.703627	-3.03247	0.00242565	0.0213545
BB_02g016030.1		4901.48	-1.95159	0.36651	-5.32481	1.01061e-07	7.71667e-06
BB_02g016360.1		220.503	-3.06141	0.813761	-3.76206	0.000168522	0.00284593
BB_02g017070.1		8851.74	-1.31661	0.210861	-6.24398	4.26568e-10	6.80626e-08
BB_02g017320.1		1140.03	-7.92693	1.57249	-5.04101	4.63088e-07	2.57545e-05
BB_02g017770.1		111.767	-4.00868	1.42245	-2.81815	0.00483014	0.034705
BB_02g017960.1		108.707	-3.60598	0.832329	-4.3324	1.47492e-05	0.000433043
BB_02g018080.1		392.601	-3.48274	0.595013	-5.85321	4.82162e-09	6.12928e-07
BB_02g018160.1		141.056	-1.44804	0.447194	-3.23805	0.00120349	0.0127313
BB_02g018250.1		942.222	-1.73733	0.352712	-4.92563	8.40879e-07	4.29461e-05
BB_02g018520.1		6.78604	-5.65855	1.64808	-3.43342	0.000596023	0.00763966
BB_02g018600.1		10328.8	-1.06903	0.216242	-4.94368	7.66629e-07	3.96795e-05
BB_02g018660.1	F3H	4070.1	-3.35244	0.798407	-4.19891	2.682e-05	0.000681129
BB_02g020400.1		4836.07	-1.05075	0.253277	-4.14863	3.34472e-05	0.000803566
BB_02g020440.1		89.5988	-2.38225	0.766779	-3.10683	0.00189103	0.0177849
BB_02g021010.1		76.1248	-2.78779	0.973778	-2.86286	0.00419833	0.0313129
BB_02g021650.1		5719.62	-1.46843	0.25081	-5.85474	4.77745e-09	6.1134e-07
BB_02g021960.1		12179.6	-3.31104	0.478561	-6.91873	4.55705e-12	1.36924e-09
BB_02g022500.1		923.591	-2.04849	0.431884	-4.74315	2.10423e-06	8.94918e-05
BB_02g022530.1		1970.16	-1.56636	0.49375	-3.17238	0.00151194	0.0150388
BB_02g022770.1		186.747	-2.23376	0.666033	-3.35382	0.000797035	0.00951016
BB_02g023110.1		189.519	-2.11693	0.685758	-3.08699	0.00202196	0.0186821
BB_02g023250.1		2570.25	-1.46519	0.491256	-2.98254	0.00285868	0.0239892
BB_02g023270.1		159.824	-2.39425	0.589915	-4.05864	4.93601e-05	0.00108865
BB_02g023350.1		1232.79	-1.53226	0.354185	-4.32615	1.51736e-05	0.000443252
BB_02g023370.1		413.548	-3.19866	1.18594	-2.69715	0.00699365	0.0450334
BB_02g023430.1		218.23	-2.48297	0.723255	-3.43304	0.000596849	0.00764601
BB_02g024260.1		441.043	-1.53877	0.428175	-3.59378	0.000325911	0.0047814
BB_02g024400.1		1249.45	-1.91854	0.378953	-5.06273	4.13294e-07	2.37317e-05
BB_02g024410.1		20.7665	-4.58001	1.70961	-2.67897	0.00738491	0.0467206
BB_02g024390.1		128.25	-2.48842	0.485779	-5.12254	3.01453e-07	1.8549e-05
BB_02g024450.1		153.564	-2.14793	0.432939	-4.96127	7.0034e-07	3.66585e-05
BB_02g024550.1		31.1418	-5.0487	1.23054	-4.10283	4.08121e-05	0.000941404
BB_02g024670.1		2816.54	-4.79744	0.541401	-8.86115	7.91913e-19	7.96595e-16
BB_02g024660.1		3054.69	-1.6723	0.4193	-3.9883	6.65478e-05	0.00136252
BB_02g024680.1		12369.1	-1.58234	0.215058	-7.35776	1.87023e-13	7.8672e-11
BB_02g024990.1		11514.1	-1.01164	0.2858	-3.53966	0.000400642	0.00561093
BB_02g025150.1		394.11	-1.47248	0.422881	-3.48203	0.000497629	0.006655
BB_02g025210.1		276.831	-1.24155	0.370028	-3.35529	0.000792822	0.00947455
BB_02g025780.1		295.559	-2.01851	0.624442	-3.2325	0.00122712	0.0129107
BB_02g025930.1		563.027	-1.86232	0.639454	-2.91236	0.00358706	0.0280942
BB_02g026010.1		323.051	-1.01681	0.226287	-4.49344	7.0081e-06	0.000240207
BB_02g025980.1		24716.4	-2.1474	0.343691	-6.24805	4.15617e-10	6.67758e-08
BB_02g026560.1		184.711	-1.92031	0.593986	-3.23292	0.00122532	0.0128987
BB_02g027260.1		130.376	-1.41414	0.504131	-2.80511	0.00502987	0.0357185
BB_02g027300.1		1399.81	-1.07112	0.23745	-4.51091	6.45494e-06	0.000224237
BB_02g027500.1		705.01	-1.78778	0.612616	-2.91828	0.00351971	0.0277263
BB_02g027570.1		153.745	-2.78106	0.995014	-2.795	0.00518997	0.0365192
BB_02g027710.1		520.494	-1.05962	0.374478	-2.8296	0.00466066	0.0338128
BB_02g027910.1		67.6114	-1.40083	0.491444	-2.85044	0.00436589	0.0321993
BB_02g028540.1		622.071	-1.41669	0.491374	-2.88312	0.00393754	0.0299865
BB_03g000400.1		2902.87	-1.40006	0.372865	-3.75488	0.000173423	0.00290748
BB_03g001400.1		490.337	-3.68434	0.655439	-5.62117	1.89666e-08	2.00371e-06
BB_03g001460.1		206.295	-1.58951	0.495587	-3.20733	0.00133971	0.0137149
BB_03g001510.1		35.8662	-2.49931	0.850638	-2.93816	0.00330172	0.026432
BB_03g001690.1		667.191	-3.69859	0.821372	-4.50294	6.70187e-06	0.00023177
BB_03g001930.1		480.985	-1.35099	0.424294	-3.18409	0.00145212	0.0145576
BB_03g002260.1		117.584	-3.33042	0.780338	-4.26793	1.973e-05	0.000538928
BB_03g002490.1		815.264	-1.23032	0.354041	-3.47507	0.000510717	0.00678298
BB_03g002510.1		416.839	-1.01254	0.298732	-3.38944	0.000700343	0.00860953
BB_03g002650.1		1659.03	-2.91081	0.977225	-2.97865	0.00289522	0.0242168
BB_03g003350.1		406.692	-3.56271	0.850378	-4.18956	2.79495e-05	0.000701344
BB_03g003820.1		6542.66	-1.28623	0.280943	-4.57826	4.68862e-06	0.000173562
BB_03g004050.1		576.952	-1.01162	0.172391	-5.86817	4.40635e-09	5.72726e-07
BB_03g005040.1		67.9277	-4.57272	1.40166	-3.26236	0.00110488	0.011975
BB_03g005230.1		593.6	-1.78411	0.657357	-2.71406	0.00664639	0.0434381
BB_03g008080.1		6.72788	-6.74489	1.91812	-3.5164	0.000437441	0.00599919
BB_03g008560.1		677.596	-1.13758	0.392725	-2.89662	0.00377209	0.0290419
BB_03g009610.1		32061.3	-1.13897	0.174563	-6.52467	6.81509e-11	1.44655e-08
BB_03g009890.1		127.444	-7.05716	1.30073	-5.42555	5.77748e-08	4.93034e-06
BB_03g010150.1		163.894	-3.35006	0.795271	-4.21248	2.52581e-05	0.000650776
BB_03g010570.1		107.61	-1.36812	0.512265	-2.67073	0.0075687	0.0475582
BB_03g011150.1		2946.26	-1.15327	0.331344	-3.48059	0.000500316	0.00667935
BB_03g012060.1		570.05	-1.31933	0.458914	-2.8749	0.00404155	0.0305074
BB_03g012190.1		572.795	-1.37526	0.303356	-4.53349	5.80157e-06	0.000206183
BB_03g012230.1		285.237	-2.12811	0.646306	-3.29273	0.000992212	0.0111359
BB_03g013590.1		67.6457	-1.20909	0.367262	-3.29216	0.000994194	0.0111496
BB_03g013780.1		77.8154	-2.57534	0.92113	-2.79585	0.00517642	0.0364594
BB_03g013890.1		419.101	-1.02493	0.237081	-4.32313	1.53831e-05	0.000446554
BB_03g013940.1		3626.01	-1.02466	0.213115	-4.808	1.52445e-06	6.88859e-05
BB_03g014040.1		12307.9	-1.47111	0.271686	-5.41476	6.13717e-08	5.16325e-06
BB_03g014330.1		76.4209	-5.08642	1.3098	-3.88335	0.000103028	0.00193793
BB_03g014510.1		6217.44	-3.03559	0.352702	-8.60668	7.52099e-18	6.00019e-15
BB_03g014930.1		41709.6	-1.10154	0.275067	-4.00462	6.21179e-05	0.00128893
BB_03g015030.1		2878.01	-2.51711	0.926448	-2.71694	0.00658879	0.0431849
BB_03g015070.1		321.324	-2.78954	0.886117	-3.14805	0.00164361	0.0160721
BB_03g015180.1		8980.53	-1.54072	0.506312	-3.04302	0.00234218	0.0207699
BB_03g016600.1		920.243	-1.07326	0.281834	-3.80813	0.000140022	0.00247862
BB_03g016630.1		362.246	-2.58456	0.622946	-4.14893	3.34038e-05	0.000803566
BB_03g016990.1		16913	-1.0288	0.178527	-5.76274	8.27602e-09	9.86979e-07
BB_03g017110.1		1603.34	-1.58878	0.408618	-3.88817	0.000101001	0.00190756
BB_03g017220.1		2938.26	-1.18307	0.28392	-4.16689	3.08777e-05	0.000758823
BB_03g017640.1	4CL2-like	362.936	-2.56256	0.453266	-5.65355	1.57171e-08	1.72337e-06
BB_03g018510.1		208.49	-7.80284	1.95262	-3.99609	6.43981e-05	0.00132791
BB_03g018580.1		389.864	-1.03633	0.331055	-3.13038	0.00174581	0.0168507
BB_03g018570.1		2400.87	-1.29091	0.460597	-2.80268	0.005068	0.0359374
BB_03g018910.1		4874.6	-1.10189	0.231454	-4.76071	1.92909e-06	8.31127e-05
BB_03g019380.1		349.943	-1.62163	0.43524	-3.72583	0.000194673	0.00318526
BB_03g019880.1		390.175	-1.53522	0.396041	-3.87641	0.000106009	0.00198232
BB_03g020900.1		274.394	-2.44385	0.546334	-4.47318	7.7065e-06	0.000258028
BB_03g020950.1		35.5844	-2.96902	0.684803	-4.33559	1.45369e-05	0.000428988
BB_03g021330.1		650.293	-1.11361	0.269509	-4.13201	3.59602e-05	0.000852434
BB_03g021350.1		496.78	-1.15223	0.320566	-3.59435	0.000325198	0.00477397
BB_03g022050.1		408.426	-3.87109	1.15246	-3.35899	0.000782282	0.00936795
BB_03g022440.1		216.937	-1.90632	0.696276	-2.73788	0.00618366	0.0412392
BB_03g022710.1		503.446	-1.22668	0.302102	-4.0605	4.89685e-05	0.00108208
BB_03g023180.1		860.23	-2.75439	0.508405	-5.41771	6.03685e-08	5.11436e-06
BB_03g023190.1		212.181	-2.23062	0.566705	-3.93612	8.28084e-05	0.00162361
BB_03g023210.1		126.865	-3.01069	0.699479	-4.30418	1.67603e-05	0.000474258
BB_03g023230.1		343.623	-1.50176	0.293845	-5.11072	3.2093e-07	1.93361e-05
BB_03g023240.1		888.69	-1.08912	0.293437	-3.71161	0.000205947	0.00333268
BB_03g023440.1		209.8	-4.53806	1.01056	-4.49061	7.10184e-06	0.000243059
BB_03g023640.1		417.738	-1.54328	0.509763	-3.02744	0.00246636	0.0216061
BB_03g023740.1		5166.02	-1.19871	0.245109	-4.89052	1.00567e-06	5.0145e-05
BB_03g023860.1		90.4877	-4.44403	1.39376	-3.18852	0.00143003	0.0144037
BB_03g023850.1		148.902	-3.46807	1.11762	-3.10308	0.00191519	0.0179465
BB_03g024030.1		85.198	-3.8121	1.16348	-3.27648	0.0010511	0.0115746
BB_03g024160.1		730.123	-2.67523	0.530535	-5.04252	4.59444e-07	2.56756e-05
BB_03g024150.1		4123.11	-1.21402	0.167363	-7.25384	4.05127e-13	1.56217e-10
BB_03g024170.1		1368.03	-2.81241	1.0174	-2.76432	0.00570418	0.0390797
BB_03g024320.1		114.121	-2.63528	0.876584	-3.00631	0.00264441	0.0226429
BB_03g024700.1		1306.55	-1.32114	0.263158	-5.02035	5.1578e-07	2.82106e-05
BB_03g025290.1		156.746	-4.33102	1.16143	-3.72903	0.000192218	0.003154
BB_03g025590.1		3471.84	-1.6521	0.282737	-5.84325	5.1192e-09	6.43683e-07
BB_03g025920.1		988.474	-1.01187	0.270219	-3.74463	0.000180657	0.00299618
BB_03g025940.1		2074.66	-3.9478	1.18661	-3.32695	0.000878025	0.0101468
BB_03g026870.1		324.986	-1.78539	0.536104	-3.33031	0.000867496	0.0100699
BB_03g026940.1		1930.43	-1.21745	0.30808	-3.95174	7.75842e-05	0.00153944
BB_03g026970.1		7301.26	-1.04358	0.350754	-2.97524	0.0029276	0.0243705
BB_03g027230.1		130.621	-1.4595	0.489404	-2.9822	0.00286188	0.0240024
BB_03g027240.1		7246.2	-1.15868	0.215236	-5.3833	7.31312e-08	5.95762e-06
BB_03g028250.1		517.703	-2.30882	0.787007	-2.93367	0.0033498	0.0267245
BB_03g028400.1		468.205	-4.2107	1.3673	-3.07958	0.00207293	0.0189487
BB_03g029810.1		55.8765	-3.32369	1.16395	-2.85553	0.00429653	0.031823
BB_03g030210.1		1456.31	-1.76923	0.574012	-3.08221	0.00205468	0.0188455
BB_03g030220.1		1576.34	-1.34562	0.506874	-2.65474	0.00793685	0.0491113
BB_03g030300.1		2428.2	-1.59034	0.566565	-2.80699	0.00500066	0.0355876
BB_03g030400.1		26.8249	-3.74744	1.39826	-2.68008	0.00736046	0.0466312
BB_03g030370.1		129.132	-2.23486	0.700813	-3.18895	0.00142791	0.0143948
BB_03g031480.1		2694.02	-1.07464	0.289453	-3.71265	0.000205099	0.00332394
BB_03g031540.1		3855.99	-2.94257	0.856845	-3.43419	0.000594332	0.00762221
BB_03g031530.1		6972.97	-1.22091	0.431053	-2.83238	0.00462028	0.0335619
BB_04g000390.1		1329.82	-1.07174	0.213346	-5.02349	5.07411e-07	2.78847e-05
BB_04g000610.1		420.657	-3.73016	0.706063	-5.28304	1.27059e-07	9.2845e-06
BB_04g000730.1		468.814	-1.53146	0.363983	-4.2075	2.58208e-05	0.0006601
BB_04g000860.1		1646.94	-1.57709	0.270144	-5.83796	5.28428e-09	6.60849e-07
BB_04g002880.1		1070.93	-3.65928	0.997925	-3.66689	0.000245521	0.00381745
BB_04g003200.1		569.049	-2.25549	0.605063	-3.72769	0.000193246	0.00316638
BB_04g003860.1		1671.89	-1.0208	0.261761	-3.89974	9.62956e-05	0.00182944
BB_04g003770.1		792.653	-1.42077	0.223762	-6.34945	2.16084e-10	3.93646e-08
BB_04g004340.1		244.19	-1.44006	0.364799	-3.94755	7.89536e-05	0.00155726
BB_04g004750.1		1432.76	-1.54678	0.352604	-4.38673	1.15067e-05	0.000355274
BB_04g005540.1		75.8858	-2.68859	0.744683	-3.61039	0.000305741	0.00456363
BB_04g005740.1		153.613	-2.35697	0.875529	-2.69205	0.00710142	0.0455499
BB_04g006260.1		268.037	-1.48219	0.349769	-4.23761	2.2591e-05	0.000599897
BB_04g008000.1		384.305	-2.58507	0.465357	-5.55503	2.77568e-08	2.75614e-06
BB_04g008320.1	F3H	618.439	-3.68373	0.445237	-8.27363	1.29939e-16	9.1099e-14
BB_04g008590.1		130.579	-1.35273	0.456491	-2.96332	0.00304335	0.0250128
BB_04g009120.1		4265.97	-1.56542	0.338478	-4.62488	3.74813e-06	0.000144288
BB_04g009190.1		493.637	-1.05447	0.395651	-2.66516	0.00769507	0.0481691
BB_04g009250.1		1308.06	-1.35448	0.418227	-3.23863	0.00120106	0.0127149
BB_04g009510.1		632.811	-1.74584	0.437368	-3.9917	6.56014e-05	0.00134434
BB_04g009560.1		1342.27	-1.63331	0.435378	-3.75148	0.000175795	0.00293196
BB_04g009700.1		11.9743	-5.53019	1.7096	-3.23478	0.00121735	0.0128462
BB_04g009940.1		373.869	-1.43493	0.282108	-5.08645	3.64836e-07	2.14235e-05
BB_04g010210.1		273.449	-2.01584	0.703043	-2.86731	0.00413974	0.0309858
BB_04g010680.1		76.9646	-4.19021	1.15114	-3.64005	0.000272581	0.00415991
BB_04g010990.1		29700.4	-1.01662	0.328331	-3.09633	0.00195935	0.0182604
BB_04g011120.1		533.917	-1.48334	0.427198	-3.47226	0.000516092	0.00681913
BB_04g011160.1		89.3419	-2.00682	0.52292	-3.83772	0.00012418	0.00224811
BB_04g011390.1		469.195	-1.30027	0.319242	-4.07299	4.6413e-05	0.0010385
BB_04g011690.1		2011.78	-2.55293	0.380398	-6.71121	1.93023e-11	5.01774e-09
BB_04g012000.1		24809.6	-2.50919	0.310324	-8.08571	6.18055e-16	3.97204e-13
BB_04g012140.1		135.2	-4.40126	1.11707	-3.93999	8.14842e-05	0.00160308
BB_04g012260.1		5193.54	-2.32817	0.450934	-5.16299	2.43033e-07	1.57564e-05
BB_04g012270.1		2255.83	-1.70329	0.569985	-2.9883	0.00280534	0.023636
BB_04g012410.1		61.9458	-4.48123	1.38643	-3.2322	0.0012284	0.0129148
BB_04g012420.1		23.4832	-5.96841	1.9449	-3.06875	0.00214959	0.0194802
BB_04g012450.1		1329.1	-1.00791	0.275492	-3.65857	0.00025363	0.00392245
BB_04g012680.1		360.531	-2.10528	0.658882	-3.19523	0.00139718	0.0141282
BB_04g013870.1		17.2686	-5.59885	1.60009	-3.49907	0.000466878	0.00632427
BB_04g013880.1		708.313	-1.23392	0.289682	-4.25957	2.04817e-05	0.000556964
BB_04g013980.1		104.042	-8.29603	1.56845	-5.28931	1.22781e-07	9.07559e-06
BB_04g014000.1		99.152	-4.45901	1.22312	-3.64558	0.000266785	0.00409306
BB_04g014030.1		9.58134	-5.6416	2.0065	-2.81167	0.00492855	0.0352531
BB_04g014640.1		1362.43	-1.02797	0.30711	-3.34724	0.000816219	0.00965442
BB_04g014930.1		1069.08	-1.47432	0.439647	-3.35343	0.000798178	0.00951889
BB_04g016040.1		5503.95	-2.185	0.507657	-4.30408	1.67679e-05	0.000474258
BB_04g016060.1		1132.03	-1.03316	0.359431	-2.87443	0.00404759	0.0305232
BB_04g016360.1		35.4324	-7.07464	1.59424	-4.43764	9.09515e-06	0.000294713
BB_04g016370.1		174.745	-2.20366	0.571797	-3.85391	0.000116245	0.00213957
BB_04g016720.1		1193.32	-1.25287	0.254351	-4.92577	8.40283e-07	4.29461e-05
BB_04g017200.1		13748.8	-1.34086	0.257588	-5.20543	1.9355e-07	1.31421e-05
BB_04g017310.1		150.281	-3.07297	0.755933	-4.06514	4.80045e-05	0.00106587
BB_04g017390.1		15.6474	-7.53958	2.13001	-3.5397	0.00040058	0.00561093
BB_04g017410.1	ERF0101-like	981.04	-1.28911	0.324228	-3.97592	7.0108e-05	0.00141661
BB_04g017510.1		228.941	-1.2557	0.403586	-3.11135	0.00186233	0.0175974
BB_04g017580.1		55.8974	-4.92382	1.11239	-4.42635	9.58399e-06	0.000307113
BB_04g017570.1		8245.13	-1.66626	0.41988	-3.96843	7.23479e-05	0.00144796
BB_04g017840.1		2103.1	-2.36089	0.337895	-6.98704	2.80752e-12	9.02149e-10
BB_04g018310.1		1704.61	-1.16036	0.242972	-4.77569	1.79093e-06	7.83269e-05
BB_04g018320.1		1180.51	-1.13731	0.236705	-4.80473	1.54961e-06	6.98864e-05
BB_04g018360.1		34978.8	-1.02872	0.216029	-4.76195	1.91728e-06	8.27577e-05
BB_04g018630.1		2396.36	-2.15226	0.437038	-4.92466	8.45074e-07	4.30653e-05
BB_04g018940.1		527.803	-1.07642	0.383384	-2.80769	0.00498979	0.0355212
BB_04g019270.1		1183.75	-1.209	0.254612	-4.74839	2.05044e-06	8.75258e-05
BB_04g019570.1		588.523	-1.75369	0.543894	-3.22432	0.00126271	0.0131714
BB_04g019920.1		5414.21	-1.95677	0.409698	-4.77614	1.78696e-06	7.83013e-05
BB_04g019930.1		419.403	-1.30216	0.468341	-2.78037	0.00542968	0.037758
BB_04g019940.1		503.208	-1.17889	0.427599	-2.75701	0.00583326	0.0397432
BB_04g020460.1		292.912	-2.3401	0.692209	-3.38063	0.000723211	0.00881106
BB_04g020700.1		274.589	-2.25568	0.484396	-4.65669	3.21328e-06	0.000127081
BB_04g020810.1		1962.11	-1.17183	0.309855	-3.78187	0.000155657	0.00268853
BB_04g020950.1		1515.32	-1.68996	0.54274	-3.11375	0.00184726	0.0175112
BB_04g021220.1		1763.44	-1.51193	0.367939	-4.1092	3.97033e-05	0.000919496
BB_04g021310.1		393.801	-2.82175	0.641489	-4.39876	1.08873e-05	0.000339846
BB_04g021580.1		33.7469	-6.94081	1.59984	-4.33844	1.43495e-05	0.000425083
BB_04g021530.1		24340.1	-1.03975	0.31364	-3.3151	0.000916098	0.0104873
BB_04g021720.1		230.587	-3.08211	0.984857	-3.1295	0.00175102	0.0168869
BB_04g021850.1		18.1687	-6.28569	1.92684	-3.26218	0.00110558	0.011975
BB_04g021890.1		792.626	-1.69602	0.61738	-2.74713	0.00601193	0.0404455
BB_04g021930.1		1752.65	-1.01485	0.365397	-2.77738	0.00547993	0.0380544
BB_04g022000.1		14368.4	-1.1	0.22582	-4.87112	1.10966e-06	5.40487e-05
BB_04g022100.1		93.245	-2.78727	0.880807	-3.16445	0.00155378	0.0153696
BB_05g000480.1		78.1588	-4.21267	0.877229	-4.80225	1.56893e-06	7.03465e-05
BB_05g000890.1		4248.78	-1.64882	0.426597	-3.86506	0.000111063	0.00206389
BB_05g001000.1		1634.96	-1.41051	0.43333	-3.25504	0.00113375	0.012155
BB_05g001320.1		5629.43	-1.56463	0.482074	-3.24561	0.00117197	0.0124723
BB_05g001990.1		110.424	-2.64502	0.983172	-2.69029	0.00713898	0.0457148
BB_05g002530.1		908.347	-1.14382	0.369449	-3.09603	0.00196132	0.0182604
BB_05g002560.1		1233.75	-1.79774	0.41918	-4.2887	1.7972e-05	0.000500361
BB_05g002780.1	CHI3	909.428	-2.67439	0.429392	-6.22832	4.71464e-10	7.42027e-08
BB_05g003370.1		51.1476	-4.81568	1.18197	-4.07428	4.61568e-05	0.00103391
BB_05g003510.1		20.0485	-4.87371	1.66824	-2.92147	0.00348381	0.0274809
BB_05g003640.1		1741.67	-1.55762	0.385736	-4.03806	5.38956e-05	0.00115671
BB_05g004390.1		1549.6	-1.4853	0.39757	-3.73595	0.000187006	0.00308821
BB_05g005050.1		337.97	-1.24605	0.299973	-4.15386	3.26915e-05	0.000792512
BB_05g005130.1		7411.59	-1.02868	0.215783	-4.76718	1.86822e-06	8.10134e-05
BB_05g006070.1		1063.21	-1.27853	0.388265	-3.29292	0.000991511	0.0111357
BB_05g006670.1		22046.6	-1.04126	0.347683	-2.99484	0.00274587	0.0232449
BB_05g008100.1		27.7082	-4.94382	1.2973	-3.81086	0.000138484	0.00245326
BB_05g008870.1		184.014	-1.0234	0.38195	-2.67941	0.00737516	0.0466972
BB_05g009240.1		1768.19	-2.14096	0.24556	-8.71869	2.81428e-18	2.41153e-15
BB_05g009460.1		238.553	-1.63451	0.430316	-3.79838	0.000145643	0.00255466
BB_05g012030.1		448.12	-2.92805	0.464274	-6.30672	2.85005e-10	4.88436e-08
BB_05g012040.1		116.45	-3.34663	0.73525	-4.5517	5.32148e-06	0.000192071
BB_05g012220.1		292.471	-1.77743	0.668822	-2.65756	0.0078709	0.0488207
BB_05g012320.1		486.214	-1.698	0.342771	-4.95374	7.27987e-07	3.7868e-05
BB_05g012630.1		274.598	-1.89977	0.417655	-4.54866	5.39881e-06	0.000194256
BB_05g013870.1		35.4345	-4.95525	1.84217	-2.6899	0.00714743	0.0457486
BB_05g013880.1		739.108	-2.22245	0.55467	-4.0068	6.1547e-05	0.00128168
BB_05g013890.1		427.447	-3.80392	1.22176	-3.11348	0.00184897	0.0175175
BB_05g013900.1		1576.74	-2.44423	0.882076	-2.771	0.00558845	0.0385034
BB_05g013920.1		127.994	-3.38879	1.16898	-2.89894	0.00374427	0.0288926
BB_05g013930.1		246.348	-3.09537	0.663311	-4.66655	3.063e-06	0.000122393
BB_05g014080.1		36.2344	-4.18729	1.55281	-2.69659	0.00700526	0.0450831
BB_05g014400.1		962.314	-3.06221	0.91768	-3.3369	0.000847176	0.00991414
BB_05g014550.1	RT	2618.68	-2.083	0.781699	-2.66471	0.00770541	0.0481817
BB_05g014860.1		2706.33	-1.48091	0.519459	-2.85087	0.00435996	0.0321659
BB_05g015510.1		96.1324	-6.58476	1.47328	-4.46945	7.84211e-06	0.000261434
BB_05g015970.1		156.384	-1.86921	0.525684	-3.55576	0.000376889	0.00535938
BB_05g016080.1		705.85	-2.20695	0.588763	-3.74846	0.000177926	0.00296116
BB_05g016260.1		6826.73	-1.0965	0.223518	-4.90566	9.31152e-07	4.67344e-05
BB_05g016380.1		15.2066	-3.71862	1.26991	-2.92826	0.00340864	0.0270633
BB_05g016490.1		115.493	-2.00251	0.621845	-3.22027	0.00128072	0.0133172
BB_05g016590.1		256.854	-2.1919	0.797123	-2.74977	0.00596373	0.040297
BB_05g017170.1		1932.15	-2.85815	1.04351	-2.73898	0.00616295	0.0411504
BB_05g017670.1		548.054	-1.41538	0.530904	-2.66597	0.00767666	0.0480929
BB_05g017740.1		394.558	-1.40137	0.298459	-4.69534	2.66158e-06	0.000109181
BB_05g017750.1		197.812	-1.87369	0.408311	-4.58888	4.45637e-06	0.000166294
BB_05g017780.1		57.4622	-1.4356	0.535829	-2.67922	0.00737943	0.0466987
BB_05g017860.1		110.694	-2.52908	0.882539	-2.86569	0.00416097	0.0311044
BB_05g018130.1		830.397	-1.44658	0.466824	-3.09877	0.00194329	0.0181635
BB_05g018220.1		1251.11	-1.34826	0.308232	-4.37417	1.21895e-05	0.000372109
BB_05g018450.1		26.0974	-3.68979	1.21002	-3.04937	0.00229321	0.0204532
BB_05g018540.1		428.1	-1.40432	0.482079	-2.91306	0.00357906	0.0280509
BB_05g018690.1		75871.5	-1.00975	0.237135	-4.25811	2.06159e-05	0.000559167
BB_05g018710.1		3502.01	-2.54096	0.27523	-9.23215	2.65255e-20	3.83559e-17
BB_05g018720.1		460.313	-3.27255	0.788354	-4.15112	3.30859e-05	0.000798202
BB_05g018870.1		12.5788	-6.10895	1.52053	-4.01764	5.8785e-05	0.00123529
BB_05g018910.1		379.973	-1.04107	0.388305	-2.68106	0.00733903	0.0465832
BB_05g019500.1		1125	-1.64258	0.596574	-2.75336	0.00589864	0.0399856
BB_05g019720.1		652.036	-1.92048	0.617376	-3.11072	0.0018663	0.017624
BB_05g019760.1		220.639	-1.92553	0.483927	-3.97897	6.92151e-05	0.0014047
BB_05g020080.1		109.472	-2.45538	0.827243	-2.96814	0.00299605	0.0247833
BB_05g020000.1		174.498	-7.5328	1.38662	-5.43251	5.55675e-08	4.76151e-06
BB_05g020140.1		20.9453	-2.69648	0.877913	-3.07146	0.00213012	0.0193417
BB_05g021150.1		2341.73	-2.00637	0.455522	-4.40455	1.06002e-05	0.000332313
BB_05g021240.1		3045.88	-2.65518	0.897298	-2.95908	0.00308558	0.0252344
BB_05g021620.1		13.7747	-7.57124	1.76754	-4.28348	1.83992e-05	0.00051164
BB_05g022050.1		930.02	-1.00218	0.275817	-3.6335	0.000279601	0.00425022
BB_05g022100.1		10.2263	-5.16616	1.55548	-3.32127	0.000896097	0.0102991
BB_05g022760.1		3212.59	-7.22623	0.891146	-8.10891	5.10745e-16	3.37617e-13
BB_05g022880.1		2392.02	-3.46463	1.20712	-2.87017	0.00410253	0.0308169
BB_05g022870.1		210.095	-3.34803	0.826291	-4.05188	5.08078e-05	0.00111105
BB_05g023130.1		1155.1	-4.28694	1.05672	-4.05683	4.9744e-05	0.00109503
BB_05g023150.1		301.144	-3.68745	0.929124	-3.96874	7.22545e-05	0.00144734
BB_06g000410.1		4494.93	-1.5914	0.414674	-3.83772	0.000124182	0.00224811
BB_06g000440.1		6624.62	-1.78014	0.436735	-4.07602	4.58132e-05	0.00102807
BB_06g001020.1		3909.17	-1.08544	0.351939	-3.08418	0.00204114	0.0188115
BB_06g001620.1		278.221	-1.52134	0.362575	-4.19594	2.71742e-05	0.000686146
BB_06g003810.1		1514.91	-1.54382	0.502615	-3.07158	0.0021293	0.0193417
BB_06g005280.1		96.6932	-7.33619	1.3474	-5.44471	5.18909e-08	4.53037e-06
BB_06g005390.1		2153.48	-2.78397	0.778602	-3.5756	0.00034943	0.00503389
BB_06g005620.1		2555.65	-1.3378	0.263103	-5.08469	3.68218e-07	2.15673e-05
BB_06g005700.1		75.1625	-4.36771	1.55559	-2.80776	0.00498869	0.0355212
BB_06g005890.1		272.919	-1.03866	0.367386	-2.82716	0.00469635	0.0339753
BB_06g006660.1		4722.83	-1.12663	0.350133	-3.21772	0.00129216	0.0134113
BB_06g007280.1		174.841	-4.12581	1.00047	-4.12388	3.7255e-05	0.000876838
BB_06g007690.1		266.638	-1.34099	0.295231	-4.54216	5.568e-06	0.000200033
BB_06g007700.1		365.525	-1.12247	0.252229	-4.4502	8.57922e-06	0.000280748
BB_06g008420.1		152.688	-1.39892	0.498854	-2.80426	0.00504315	0.0357909
BB_06g008790.1		97.0645	-1.92707	0.613525	-3.14098	0.00168384	0.0164031
BB_06g009410.1		8129.93	-1.30665	0.304537	-4.2906	1.78194e-05	0.00049731
BB_06g009710.1		1530.42	-1.57763	0.543498	-2.90273	0.00369922	0.0286525
BB_06g010530.1		6246.81	-2.41984	0.785299	-3.08142	0.00206014	0.0188542
BB_06g012770.1		2262.64	-1.23467	0.465839	-2.65041	0.00803939	0.0495998
BB_06g013520.1		2398.58	-1.38274	0.326318	-4.23742	2.26102e-05	0.000599897
BB_06g013610.1		591.449	-1.27909	0.302778	-4.22451	2.39461e-05	0.000627956
BB_06g013640.1		12362.2	-1.35747	0.249028	-5.45105	5.00724e-08	4.42166e-06
BB_06g013900.1		700.49	-2.84287	0.642971	-4.42146	9.80367e-06	0.000312852
BB_06g014810.1		414.522	-7.43272	1.83599	-4.04835	5.15796e-05	0.00112474
BB_06g014820.1		44.3199	-8.31904	1.62488	-5.1198	3.05862e-07	1.8698e-05
BB_06g014840.1		1729.91	-1.1594	0.404399	-2.86697	0.00414426	0.0310096
BB_06g015680.1		7673.47	-1.84962	0.462411	-3.99995	6.3357e-05	0.00130877
BB_06g016080.1		104.747	-1.35616	0.353476	-3.83664	0.000124728	0.00225623
BB_06g017340.1		33.5243	-6.80063	1.59902	-4.253	2.10921e-05	0.000568749
BB_06g017350.1		16.4932	-5.1993	1.87793	-2.76864	0.00562916	0.0386917
BB_06g017370.1		21.0102	-4.41396	1.40708	-3.13696	0.00170707	0.0165884
BB_06g017710.1		872.659	-1.34502	0.361108	-3.72469	0.000195555	0.00319742
BB_06g018150.1		7641.74	-1.52276	0.23729	-6.41728	1.38732e-10	2.63091e-08
BB_06g018320.1		202.827	-1.28043	0.375794	-3.40726	0.00065618	0.00820172
BB_06g018410.1		447.751	-1.17502	0.27603	-4.25684	2.07333e-05	0.000561037
BB_06g018960.1		231.322	-1.92132	0.615863	-3.11972	0.00181025	0.017259
BB_06g019450.1		1989.7	-1.85625	0.352999	-5.25851	1.45225e-07	1.03065e-05
BB_06g019590.1		327.683	-1.38066	0.450363	-3.06565	0.00217196	0.0196214
BB_06g019640.1		521.055	-4.22047	0.654306	-6.45031	1.11623e-10	2.1521e-08
BB_06g020100.1		347.436	-1.97814	0.673716	-2.93616	0.00332302	0.0265524
BB_06g020230.1		1108.96	-1.75926	0.452495	-3.88792	0.000101107	0.00190799
BB_06g020530.1		422.747	-2.25542	0.452686	-4.9823	6.28322e-07	3.34951e-05
BB_06g020670.1		1611.35	-1.6462	0.49424	-3.33077	0.000866061	0.0100605
BB_06g020920.1		1358.86	-1.85261	0.596046	-3.10818	0.00188246	0.0177332
BB_06g021370.1		2285.63	-1.78386	0.551149	-3.23662	0.00120953	0.0127721
BB_06g021590.1		3859.97	-1.13041	0.193205	-5.85083	4.89119e-09	6.18374e-07
BB_06g021970.1		919.645	-2.92808	1.05348	-2.77944	0.00544535	0.0378443
BB_06g021980.1		1454.49	-1.25924	0.314126	-4.00871	6.10504e-05	0.00127249
BB_06g021990.1		579.145	-3.32481	0.531192	-6.25915	3.87073e-10	6.39665e-08
BB_06g022640.1		173.758	-1.93552	0.683259	-2.83278	0.00461452	0.0335412
BB_06g023030.1		568.827	-1.89858	0.299712	-6.33467	2.37844e-10	4.2329e-08
BB_06g023070.1		81.869	-1.45754	0.550543	-2.64746	0.00810988	0.0498751
BB_06g023290.1		2513.7	-1.01257	0.165528	-6.11721	9.52287e-10	1.42576e-07
BB_06g023920.1	EIL	3656.13	-1.00903	0.173654	-5.81059	6.22528e-09	7.70204e-07
BB_06g023930.1	EIL	4820.16	-1.59909	0.307215	-5.20513	1.93864e-07	1.31421e-05
BB_06g024130.1		151.731	-1.77572	0.531139	-3.34322	0.000828116	0.00977016
BB_06g024270.1		324.843	-2.77491	0.776944	-3.57157	0.000354844	0.0050897
BB_06g024350.1		1864.97	-1.82828	0.431791	-4.23419	2.29381e-05	0.000606509
BB_06g024400.1		3396.54	-2.34183	0.189313	-12.3701	3.79212e-35	2.92448e-31
BB_06g024420.1		18.3322	-7.38335	2.34194	-3.15266	0.00161789	0.015881
BB_06g024740.1		100.75	-6.92043	1.52595	-4.53516	5.75601e-06	0.000205511
BB_06g024980.1		12173.5	-1.24624	0.382241	-3.26034	0.00111278	0.0120081
BB_06g025730.1		54.9308	-2.17566	0.807534	-2.6942	0.00705581	0.0453328
BB_06g025740.1		90.0837	-1.57125	0.468272	-3.35541	0.000792467	0.00947455
BB_06g026570.1		591.7	-1.33173	0.224808	-5.92387	3.14446e-09	4.2544e-07
BB_06g027130.1		68.4876	-1.36688	0.497197	-2.74917	0.00597466	0.0403237
BB_06g027620.1		18.7758	-3.76889	1.4203	-2.65359	0.00796407	0.049227
BB_06g027660.1		2132.35	-1.40198	0.474161	-2.95675	0.00310902	0.0253286
BB_06g028150.1		305.176	-1.17866	0.321268	-3.66876	0.000243728	0.00380748
BB_06g028340.1		1378.39	-2.84003	0.825739	-3.43938	0.000583053	0.00751923
BB_06g029270.1		163.842	-3.35115	0.950334	-3.52628	0.000421435	0.00583502
BB_07g000340.1		223.459	-7.11604	1.48233	-4.80058	1.58207e-06	7.06618e-05
BB_07g002360.1		25.8982	-2.34727	0.708122	-3.31479	0.000917129	0.0104939
BB_07g003070.1		125.119	-2.16048	0.567633	-3.80612	0.000141166	0.00249126
BB_07g003590.1		93.7841	-4.46802	1.39428	-3.20455	0.00135276	0.0138207
BB_07g003810.1		83.7862	-4.42228	1.17095	-3.77664	0.000158958	0.00273431
BB_07g003910.1		2419.35	-1.43907	0.367938	-3.91117	9.18511e-05	0.00176794
BB_07g004610.1		262.9	-2.12477	0.738714	-2.8763	0.00402361	0.0303919
BB_07g006160.1		83.1085	-3.90688	1.15362	-3.38663	0.000707578	0.00866506
BB_07g006270.1		2114.56	-1.0785	0.244566	-4.40985	1.03441e-05	0.000325607
BB_07g006620.1		3231.96	-1.31929	0.298526	-4.41934	9.90029e-06	0.000315066
BB_07g006990.1		2751.32	-1.13529	0.412318	-2.75343	0.00589736	0.0399856
BB_07g007360.1	ACO1	2215.78	-3.05525	1.04985	-2.91017	0.00361228	0.0282343
BB_07g007550.1		78.701	-5.63285	1.33502	-4.21931	2.45048e-05	0.000636024
BB_07g009250.1		2477.19	-1.08664	0.201754	-5.38595	7.20616e-08	5.94089e-06
BB_07g009320.1		1816.74	-1.29001	0.461439	-2.79562	0.00518006	0.0364606
BB_07g009390.1		361.165	-1.29951	0.370715	-3.50542	0.000455895	0.00621177
BB_07g009400.1		307.027	-1.26115	0.381782	-3.30333	0.000955438	0.0108571
BB_07g010240.1		185.822	-1.81833	0.456676	-3.98167	6.84341e-05	0.00139133
BB_07g010670.1		2643.13	-3.95876	0.925153	-4.27904	1.87703e-05	0.000518841
BB_07g011870.1		928.818	-4.70485	1.16597	-4.03515	5.45677e-05	0.00116788
BB_07g011880.1		974.608	-4.73964	1.18298	-4.00651	6.16223e-05	0.0012821
BB_07g011890.1		974.487	-4.73935	1.18312	-4.0058	6.18089e-05	0.00128482
BB_07g011990.1		1054.58	-1.72005	0.4314	-3.98712	6.68799e-05	0.0013657
BB_07g013270.1		182.698	-2.78494	0.935632	-2.97653	0.00291529	0.02431
BB_07g014210.1		922.789	-2.06902	0.336954	-6.14038	8.23262e-10	1.25309e-07
BB_07g014220.1		10964.3	-2.31434	0.338424	-6.83859	7.99764e-12	2.28436e-09
BB_07g014990.1		284.73	-1.28512	0.391179	-3.28524	0.00101896	0.011314
BB_07g015000.1		1283.04	-1.81841	0.354524	-5.12915	2.9105e-07	1.81014e-05
BB_07g016180.1		87.3436	-8.94893	1.67501	-5.34261	9.1617e-08	7.13687e-06
BB_07g016500.1		265.378	-2.98565	0.846615	-3.52657	0.00042098	0.00583221
BB_07g016630.1		3203.9	-3.61864	1.00588	-3.5975	0.000321288	0.00472673
BB_07g016960.1		110.741	-2.94818	1.04259	-2.82773	0.00468789	0.0339609
BB_07g017130.1		328.208	-4.4807	0.857635	-5.22449	1.74635e-07	1.19892e-05
BB_07g017140.1		760.009	-3.19593	0.924551	-3.45674	0.000546756	0.00712662
BB_07g017150.1		252.405	-2.77801	0.748851	-3.7097	0.000207507	0.00335491
BB_07g017820.1		11.219	-5.7167	1.74061	-3.28431	0.00102231	0.0113231
BB_07g018150.1		983.09	-2.86486	1.0352	-2.76745	0.00564963	0.0388093
BB_07g018180.1		1580.98	-1.21936	0.252553	-4.82814	1.37817e-06	6.44147e-05
BB_07g018990.1		2052.57	-1.11854	0.341672	-3.27373	0.0010614	0.0116401
BB_07g019270.1		2029.07	-1.34614	0.192111	-7.00708	2.43337e-12	7.92935e-10
BB_07g019300.1		7367.65	-1.19824	0.207265	-5.78122	7.41617e-09	8.93649e-07
BB_07g020980.1		248.143	-3.97009	0.566017	-7.01409	2.31448e-12	7.65966e-10
BB_07g021230.1		241.343	-1.09747	0.336245	-3.26388	0.00109896	0.0119372
BB_07g022010.1		1670.08	-1.97426	0.400551	-4.92887	8.27078e-07	4.25228e-05
BB_07g022650.1		471.746	-1.9548	0.420837	-4.64502	3.40039e-06	0.000134023
BB_08g000210.1		2394.78	-1.96423	0.321897	-6.10204	1.04724e-09	1.53347e-07
BB_08g000340.1		425.274	-2.48603	0.461408	-5.38791	7.12809e-08	5.91095e-06
BB_08g000610.1		76.8036	-1.69127	0.583367	-2.89916	0.00374166	0.0288926
BB_08g001300.1		124.724	-2.85529	0.773632	-3.69076	0.000223583	0.00357981
BB_08g001510.1		319.191	-2.26836	0.762038	-2.97671	0.00291362	0.0243092
BB_08g002130.1		2247.49	-1.1628	0.292425	-3.97641	6.9962e-05	0.00141613
BB_08g002500.1		1315.8	-1.54893	0.481511	-3.21682	0.00129622	0.01342
BB_08g002740.1		16950.4	-1.34145	0.212333	-6.31768	2.65524e-10	4.58444e-08
BB_08g003890.1		87.9414	-2.03536	0.679343	-2.99608	0.00273478	0.023202
BB_08g003960.1		102.917	-2.18494	0.676653	-3.22905	0.00124203	0.0130262
BB_08g005990.1		2279.24	-1.39718	0.336674	-4.14994	3.32559e-05	0.000801466
BB_08g008360.1		1334.99	-1.40642	0.4883	-2.88023	0.00397383	0.0301364
BB_08g008460.1		295.135	-1.27962	0.410965	-3.1137	0.00184754	0.0175112
BB_08g010120.1		2967.39	-1.61824	0.428819	-3.77371	0.000160835	0.00275024
BB_08g010180.1		178.164	-5.63188	2.03861	-2.7626	0.00573429	0.039251
BB_08g011560.1		93.144	-1.09865	0.377262	-2.91218	0.00358914	0.028101
BB_08g011820.1		211.511	-1.95651	0.687197	-2.84708	0.00441224	0.0324531
BB_08g011840.1		707.079	-1.44334	0.361221	-3.99573	6.4494e-05	0.0013287
BB_08g012860.1		219.267	-2.51922	0.839871	-2.99953	0.00270399	0.0230168
BB_08g012920.1		1165.71	-1.32364	0.347707	-3.80676	0.000140799	0.00248856
BB_08g013080.1		1037.44	-1.91082	0.597684	-3.19704	0.00138848	0.0140832
BB_08g013340.1		14197.3	-2.18344	0.426398	-5.12066	3.04469e-07	1.86848e-05
BB_08g013360.1		9181.69	-1.14026	0.330965	-3.44526	0.000570509	0.00739042
BB_08g013570.1		32768.7	-1.71536	0.344798	-4.97498	6.52534e-07	3.46262e-05
BB_08g014070.1		202.059	-4.81656	1.10549	-4.35694	1.31895e-05	0.000395788
BB_08g014080.1		85.4005	-3.63219	1.32308	-2.74525	0.00604653	0.0405956
BB_08g014090.1		209.372	-4.79403	1.42651	-3.36067	0.000777524	0.00931579
BB_08g014100.1		203.604	-2.02427	0.561641	-3.6042	0.000313113	0.00464073
BB_08g014190.1		23.2124	-6.51408	1.80207	-3.61478	0.000300603	0.0045073
BB_08g014300.1		512.638	-1.01463	0.267895	-3.78741	0.000152226	0.00264605
BB_08g014940.1		53.8876	-4.48162	1.51062	-2.96673	0.00300983	0.0248609
BB_08g015560.1		1367.26	-1.18613	0.308531	-3.84444	0.000120826	0.0022001
BB_08g015820.1		1449.74	-1.11077	0.297402	-3.73493	0.000187768	0.00309637
BB_08g016070.1		202.163	-1.29903	0.360592	-3.60251	0.000315162	0.00465916
BB_08g016080.1		22.3243	-7.4889	2.01461	-3.71729	0.00020137	0.0032786
BB_08g016360.1		9642.28	-1.83917	0.394625	-4.66054	3.1538e-06	0.000125588
BB_08g016530.1		80.0283	-2.12843	0.609643	-3.49127	0.000480723	0.00647382
BB_08g016540.1		85.5644	-1.49282	0.531934	-2.8064	0.00500983	0.0356419
BB_08g016650.1		462.411	-1.34331	0.409266	-3.28225	0.00102983	0.0113891
BB_08g016750.1		298.087	-2.62316	0.816377	-3.21318	0.00131275	0.0135347
BB_08g016950.1		6315.19	-1.60973	0.263919	-6.09934	1.06505e-09	1.54246e-07
BB_08g017070.1		1250.06	-1.38327	0.214291	-6.45509	1.08156e-10	2.12059e-08
BB_08g017500.1		5806.86	-2.11032	0.398967	-5.28947	1.22671e-07	9.07559e-06
BB_08g017510.1		988.915	-1.03996	0.345067	-3.01378	0.00258015	0.0222904
BB_08g017600.1		4498.75	-1.1043	0.330991	-3.33634	0.000848897	0.00991422
BB_08g018020.1		354.455	-1.76402	0.428808	-4.11377	3.89246e-05	0.000905085
BB_08g018030.1		1374.5	-1.07868	0.155633	-6.9309	4.18178e-12	1.27302e-09
BB_08g018290.1		1807.14	-1.85454	0.230541	-8.04431	8.67295e-16	5.28046e-13
BB_08g018370.1		1309.43	-2.22816	0.496278	-4.48974	7.13095e-06	0.000243695
BB_08g018400.1		1067.82	-1.15373	0.295163	-3.90879	9.27581e-05	0.00177653
BB_08g019850.1		447.981	-2.16008	0.587032	-3.67967	0.000233537	0.00369066
BB_08g019930.1		315.264	-3.73893	0.710864	-5.2597	1.4429e-07	1.02717e-05
BB_08g021140.1	ANS	2612.24	-3.66044	1.08097	-3.38625	0.000708547	0.00866893
BB_08g021180.1		1398.89	-1.07468	0.24636	-4.36224	1.28737e-05	0.00039076
BB_08g021520.1		1029.66	-1.55616	0.310499	-5.01178	5.3928e-07	2.91711e-05
BB_08g021720.1		11967.6	-1.9591	0.323466	-6.05658	1.39046e-09	1.94968e-07
BB_08g021830.1		4871.47	-3.06425	0.790517	-3.87626	0.000106073	0.00198232
BB_08g021900.1		36.4527	-4.16258	1.51391	-2.74956	0.00596756	0.0403026
BB_08g023720.1		2633.62	-1.15768	0.370979	-3.12061	0.00180477	0.0172186
BB_08g023940.1		7740.45	-1.06515	0.2773	-3.84115	0.00012246	0.00222214
BB_08g024390.1		2220.62	-1.77754	0.172219	-10.3214	5.64051e-25	1.86427e-21
BB_08g024590.1		437.133	-2.63162	0.785001	-3.35238	0.0008012	0.00954818
BB_08g024570.1		266.033	-2.34326	0.855024	-2.74058	0.00613304	0.041093
BB_09g002080.1		21.7382	-6.92338	2.44244	-2.83462	0.00458801	0.0334115
BB_09g002570.1		2574.82	-1.57985	0.432502	-3.65281	0.000259385	0.00399809
BB_09g002690.1		501.552	-1.4977	0.563192	-2.6593	0.00783022	0.0486944
BB_09g002850.1		2544.36	-1.18319	0.336177	-3.51955	0.000432274	0.00594596
BB_09g003150.1		1292.96	-1.06778	0.374011	-2.85496	0.00430429	0.0318567
BB_09g005070.1		3171.72	-1.35776	0.38485	-3.52804	0.00041865	0.00581317
BB_09g005410.1		3308.33	-1.74204	0.412668	-4.22142	2.42773e-05	0.000632889
BB_09g005430.1		2553.91	-1.33262	0.389013	-3.42564	0.000613359	0.00781855
BB_09g005510.1		1160.92	-1.01277	0.235876	-4.29364	1.75766e-05	0.000491125
BB_09g005550.1		57.8682	-4.33706	1.28128	-3.38494	0.000711936	0.00869659
BB_09g005820.1		298.575	-3.25369	0.874685	-3.71984	0.000199349	0.00324798
BB_09g005930.1		119.221	-2.61205	0.852082	-3.06549	0.00217314	0.0196244
BB_09g005910.1		512.436	-4.28521	0.928544	-4.61498	3.93136e-06	0.000149171
BB_09g006710.1		2323.41	-1.68898	0.392096	-4.30757	1.65056e-05	0.000470287
BB_09g006850.1		3241.5	-2.45103	0.507267	-4.83183	1.35284e-06	6.36166e-05
BB_09g007890.1		219.979	-3.44997	0.705951	-4.88698	1.02394e-06	5.06193e-05
BB_09g008390.1		230.246	-3.62783	0.845607	-4.29021	1.78505e-05	0.000497578
BB_09g010490.1		141.927	-1.19568	0.422869	-2.82754	0.00469077	0.0339609
BB_09g010960.1		95.9818	-2.3963	0.598943	-4.00088	6.31085e-05	0.00130714
BB_09g011180.1		685.371	-1.12879	0.293573	-3.84501	0.000120546	0.00219948
BB_09g011720.1		519.929	-1.01735	0.29798	-3.41416	0.000639782	0.00807088
BB_09g012200.1	bHLH42	409.289	-2.15874	0.721505	-2.99199	0.00277166	0.0234033
BB_09g012250.1		1164.32	-1.10956	0.25054	-4.42867	9.48152e-06	0.000304673
BB_09g013050.1		1326.18	-1.58829	0.316249	-5.02226	5.10661e-07	2.79968e-05
BB_09g013070.1		311.992	-2.37266	0.662442	-3.58168	0.000341391	0.00493652
BB_09g014890.1		108.442	-2.76306	0.619595	-4.45946	8.21648e-06	0.000271179
BB_09g014920.1		9.75064	-5.6463	2.12639	-2.65535	0.00792261	0.0490494
BB_09g015110.1		15.3561	-4.81575	1.60769	-2.99544	0.00274045	0.0232416
BB_09g016240.1		1837.79	-1.61436	0.456125	-3.53929	0.000401198	0.00561532
BB_09g016280.1		224.29	-1.46678	0.492691	-2.97708	0.00291004	0.0242881
BB_09g017260.1		804.917	-1.62555	0.38457	-4.22694	2.36892e-05	0.000622812
BB_09g017360.1	FAOMT	58.5498	-8.7436	1.6375	-5.3396	9.31521e-08	7.2321e-06
BB_09g017350.1		35.9452	-8.05153	1.94232	-4.14532	3.39341e-05	0.000812733
BB_09g017390.1		1036.06	-6.12187	1.03614	-5.90834	3.45579e-09	4.56875e-07
BB_09g017420.1		46.0608	-9.4412	1.43348	-6.58619	4.51252e-11	1.02354e-08
BB_09g017880.1		1108.67	-1.47065	0.477166	-3.08205	0.00205578	0.0188455
BB_09g017960.1		119.7	-3.0534	0.633512	-4.8198	1.43704e-06	6.59671e-05
BB_09g018020.1		611.514	-1.19351	0.329151	-3.62603	0.000287807	0.00434925
BB_09g018030.1		1697.72	-1.48352	0.401498	-3.69497	0.000219914	0.00352839
BB_09g018050.1		3638.6	-1.73831	0.403391	-4.30924	1.63817e-05	0.000469649
BB_09g018450.1	ACO	89.074	-3.7639	0.965855	-3.89696	9.74062e-05	0.0018472
BB_09g018470.1		282.363	-1.92031	0.373539	-5.14087	2.73468e-07	1.72397e-05
BB_09g018830.1		337.727	-4.91198	1.50234	-3.26955	0.00107718	0.0117519
BB_09g018970.1		65.1338	-4.30603	1.09434	-3.93483	8.3255e-05	0.0016296
BB_09g019610.1		2450.06	-1.31985	0.306817	-4.30173	1.69466e-05	0.000477561
BB_09g019780.1		336.04	-3.05298	0.576133	-5.29909	1.16382e-07	8.71397e-06
BB_09g019790.1		8882.72	-2.7762	0.438784	-6.32704	2.49903e-10	4.34719e-08
BB_09g020960.1		5840.28	-2.36412	0.867855	-2.7241	0.00644778	0.0424761
BB_09g021550.1		7101.71	-1.06646	0.345098	-3.09031	0.00199946	0.0185171
BB_09g021630.1		754.518	-1.21163	0.276723	-4.37849	1.19504e-05	0.000366689
BB_09g021810.1		23222.6	-1.61483	0.221541	-7.2891	3.12037e-13	1.26654e-10
BB_09g022000.1		1440.43	-1.3736	0.467636	-2.93733	0.00331051	0.0264933
BB_09g022540.1		1388.39	-1.14826	0.18367	-6.25175	4.05885e-10	6.63023e-08
BB_09g022730.1		918.71	-1.83352	0.388531	-4.7191	2.36888e-06	9.96479e-05
BB_09g023410.1		591.848	-1.5983	0.496737	-3.2176	0.00129266	0.0134113
BB_10g000290.1		115.251	-3.09338	1.16569	-2.6537	0.00796157	0.0492247
BB_10g001210.1		360.36	-3.23069	0.58032	-5.56709	2.59036e-08	2.61705e-06
BB_10g001260.1		71.3998	-3.32239	1.0064	-3.30125	0.000962555	0.0109058
BB_10g001510.1		236.582	-1.42562	0.49901	-2.8569	0.00427799	0.0317739
BB_10g001600.1		239.32	-3.56695	0.817919	-4.36101	1.29463e-05	0.000392048
BB_10g001630.1		210.53	-1.8338	0.678103	-2.70431	0.00684465	0.0442959
BB_10g001840.1		1727.78	-2.04863	0.322765	-6.34711	2.19397e-10	3.96561e-08
BB_10g001960.1		168.754	-4.84742	0.881115	-5.50146	3.76651e-08	3.46573e-06
BB_10g003070.1		1000.49	-1.07684	0.326638	-3.29674	0.000978126	0.0110336
BB_10g003520.1		222.923	-2.05319	0.706391	-2.90659	0.00365394	0.0284527
BB_10g004500.1		25.5178	-3.84968	1.40612	-2.7378	0.00618517	0.0412392
BB_10g004740.1		1137.89	-2.50606	0.473921	-5.28793	1.23708e-07	9.11496e-06
BB_10g004830.1		94.1424	-5.12872	1.44987	-3.53737	0.000404139	0.00564964
BB_10g005050.1		12506.4	-1.22606	0.23736	-5.16543	2.39892e-07	1.5705e-05
BB_10g005330.1		23206.7	-2.0681	0.400568	-5.16292	2.43129e-07	1.57564e-05
BB_10g005440.1		446.718	-1.67122	0.610721	-2.73648	0.00621011	0.0413479
BB_10g005620.1		812.587	-3.0405	1.13679	-2.67464	0.00748097	0.0471478
BB_10g006480.1		2922.02	-1.17285	0.13435	-8.72982	2.55085e-18	2.26987e-15
BB_10g007820.1		53.9616	-2.22616	0.538057	-4.13741	3.51243e-05	0.000835186
BB_10g025110.1		949.651	-1.33162	0.459148	-2.90018	0.00372943	0.0288287
BB_10g024990.1		95.1621	-2.30574	0.627545	-3.67422	0.000238577	0.00375235
BB_10g023780.1		105.898	-8.05811	2.62475	-3.07005	0.00214026	0.0194232
BB_10g022970.1		432.776	-1.37636	0.418333	-3.29012	0.00100146	0.0112148
BB_10g022900.1		5635.53	-1.23193	0.163707	-7.5252	5.26401e-14	2.59124e-11
BB_10g022790.1		11224.2	-1.20935	0.280858	-4.3059	1.66306e-05	0.000473264
BB_10g022720.1		1561.97	-1.77086	0.465944	-3.80059	0.000144353	0.00253395
BB_10g011770.1		1184.16	-3.23718	1.15965	-2.79152	0.00524606	0.0367796
BB_10g022470.1		1353.36	-1.14069	0.24656	-4.62644	3.71999e-06	0.000143923
BB_10g021820.1		1428.25	-1.19257	0.387935	-3.07416	0.00211096	0.0192057
BB_10g021540.1		63.4315	-3.1718	0.916821	-3.45956	0.00054106	0.0070723
BB_10g021450.1		9219.96	-1.11802	0.1991	-5.61538	1.96126e-08	2.06254e-06
BB_10g021340.1		40.8916	-3.9089	1.06956	-3.65469	0.000257491	0.0039742
BB_10g021210.1		15150.4	-2.41149	0.317052	-7.60598	2.82749e-14	1.4472e-11
BB_10g021020.1		146.77	-2.65185	0.835411	-3.17431	0.00150194	0.0149715
BB_10g020990.1		5252.46	-2.57215	0.484051	-5.3138	1.07362e-07	8.11738e-06
BB_10g020710.1		1069.72	-4.5901	0.923529	-4.97018	6.6891e-07	3.53331e-05
BB_10g013860.1		421.932	-1.72743	0.312216	-5.53281	3.15149e-08	3.03804e-06
BB_10g013840.1		1968.47	-2.48597	0.219107	-11.3459	7.77125e-30	3.59591e-26
BB_10g019610.1		50.2114	-4.33445	1.53047	-2.83211	0.00462418	0.0335797
BB_10g018500.1		157.205	-1.07781	0.315851	-3.41241	0.000643921	0.00810541
BB_10g018470.1		24.2934	-7.55445	2.41496	-3.12819	0.00175884	0.0169281
BB_10g017130.1		8237.06	-1.6243	0.511917	-3.17297	0.00150886	0.0150194
BB_10g016820.1		1613.09	-1.40756	0.404968	-3.47573	0.000509465	0.00677413
BB_10g016810.1		21648.8	-1.81793	0.195311	-9.30787	1.30421e-20	2.01161e-17
BB_10g016760.1		157.918	-1.00286	0.320383	-3.13018	0.00174699	0.0168551
BB_10g016700.1		1148.54	-1.40384	0.284889	-4.92766	8.32215e-07	4.26921e-05
BB_10g016540.1		858.931	-1.38716	0.299565	-4.63059	3.64629e-06	0.000141544
BB_10g016530.1		404.846	-1.80003	0.448486	-4.01356	5.98105e-05	0.00125229
BB_10g016280.1		100.515	-8.77425	2.38606	-3.67729	0.000235725	0.00371485
BB_10g016270.1		145.681	-3.47336	1.16963	-2.96963	0.00298157	0.024698
BB_10g016040.1		37.4956	-4.9064	1.49804	-3.27522	0.00105579	0.0116042
BB_10g018260.1		7881.02	-1.0383	0.275046	-3.77502	0.000159994	0.00274398
BB_10g015570.1		16512.8	-2.12125	0.382724	-5.54252	2.98155e-08	2.9106e-06
BB_10g019290.1		3001.58	-1.45012	0.32821	-4.41826	9.94993e-06	0.000316211
BB_10g013750.1		98.3335	-5.07259	1.3493	-3.75943	0.000170304	0.00286765
BB_10g013380.1		1713.97	-1.29313	0.300157	-4.30816	1.64616e-05	0.000470077
BB_10g013290.1		23314.1	-1.05725	0.197274	-5.35928	8.35549e-08	6.64305e-06
BB_10g013000.1		227.382	-1.47916	0.464667	-3.18327	0.00145621	0.0145911
BB_10g012630.1		70.2309	-8.76663	1.81711	-4.82449	1.40363e-06	6.52095e-05
BB_10g012320.1		45.8188	-2.56516	0.724481	-3.54069	0.000399077	0.00560258
BB_10g012280.1		255.859	-5.06962	1.45784	-3.47748	0.000506156	0.00673787
BB_10g011770.1		119.813	-1.08136	0.331605	-3.26099	0.00111023	0.0120004
BB_10g011570.1		92.3553	-1.25658	0.354097	-3.54868	0.000387163	0.00546953
BB_10g010360.1		91.9878	-1.44466	0.488987	-2.95439	0.00313289	0.0254218
BB_10g010020.1		61.9711	-2.42744	0.686329	-3.53684	0.000404937	0.00565739
BB_10g009970.1		670.206	-2.27842	0.528403	-4.3119	1.61857e-05	0.000465184
BB_10g009640.1		254.935	-1.87439	0.520294	-3.60255	0.000315107	0.00465916
BB_10g009300.1		22.8747	-5.38021	1.84629	-2.91406	0.0035676	0.0279892
BB_10g009050.1		144.376	-4.75768	1.13249	-4.20108	2.65645e-05	0.000675381
BB_10g008910.1		104.146	-3.70146	0.702005	-5.2727	1.34433e-07	9.71948e-06
BB_11g000190.1		19.7999	-4.81096	1.60437	-2.99865	0.00271177	0.0230606
BB_11g000290.1		1862.71	-1.29463	0.243632	-5.31388	1.07318e-07	8.11738e-06
BB_11g000610.1		3334.81	-1.087	0.280465	-3.8757	0.000106319	0.0019853
BB_11g001040.1		149.249	-1.3817	0.478916	-2.88506	0.0039134	0.0298715
BB_11g001510.1		6182.28	-1.03316	0.244021	-4.23391	2.29662e-05	0.000606559
BB_11g001690.1		136.68	-6.18726	1.42953	-4.32818	1.50347e-05	0.000440307
BB_11g002190.1		54.8294	-5.27686	1.384	-3.81276	0.000137423	0.0024483
BB_11g002920.1		19042.6	-1.19839	0.229365	-5.22481	1.74334e-07	1.19892e-05
BB_11g002940.1		19760.2	-1.18074	0.22984	-5.13721	2.78849e-07	1.74836e-05
BB_11g003440.1		404.752	-1.50961	0.351318	-4.29698	1.73141e-05	0.000486139
BB_11g003830.1		44.2295	-1.76804	0.599077	-2.95128	0.0031646	0.0256001
BB_11g004510.1		22.4642	-6.03359	1.74208	-3.46344	0.000533322	0.00699487
BB_11g005050.1		2769.4	-1.02388	0.331172	-3.09169	0.0019902	0.018455
BB_11g005130.1		3876.29	-1.87236	0.444218	-4.21496	2.49824e-05	0.000645802
BB_11g005200.1		10956.5	-1.26625	0.419197	-3.02065	0.00252233	0.0219411
BB_11g005240.1		54.3952	-4.94804	0.968612	-5.10838	3.24928e-07	1.94251e-05
BB_11g005430.1		54.0802	-3.09208	1.11736	-2.76731	0.00565208	0.0388147
BB_11g005650.1		9601.27	-1.36013	0.473805	-2.87065	0.00409623	0.0307811
BB_11g006670.1		67.1066	-3.22527	1.19453	-2.70005	0.006933	0.0447461
BB_11g007070.1		72640.3	-1.27279	0.416415	-3.05653	0.00223913	0.0201026
BB_11g007450.1		56.0424	-4.88608	1.43681	-3.40066	0.000672237	0.0083483
BB_11g007480.1		2827.92	-1.23602	0.301698	-4.09688	4.1876e-05	0.00095925
BB_11g008720.1	ERF110-like	559	-2.86821	0.995144	-2.88221	0.00394898	0.030034
BB_11g009130.1		108.003	-5.80967	1.18923	-4.88524	1.03305e-06	5.09608e-05
BB_11g009270.1		1782.82	-3.45971	0.590943	-5.85456	4.7827e-09	6.1134e-07
BB_11g011320.1		1207.01	-1.08006	0.259834	-4.15672	3.22852e-05	0.000784613
BB_11g011380.1		1934.48	-2.0668	0.357175	-5.78652	7.18602e-09	8.75031e-07
BB_11g011570.1		4657.95	-1.44725	0.396705	-3.64817	0.000264119	0.00405755
BB_11g011890.1		1225.52	-3.3406	1.19289	-2.80043	0.00510354	0.0361087
BB_11g012390.1		21.6528	-7.9675	1.90367	-4.18535	2.84731e-05	0.000712937
BB_11g012590.1		104.577	-1.58955	0.470438	-3.37888	0.000727827	0.0088459
BB_11g014980.1		360.98	-3.3429	0.701212	-4.76731	1.867e-06	8.10134e-05
BB_11g015680.1		163.909	-6.06838	1.3482	-4.5011	6.76013e-06	0.000233088
BB_11g016110.1		1269.17	-1.32904	0.180402	-7.3671	1.74378e-13	7.47111e-11
BB_11g017250.1		121.381	-1.42762	0.523998	-2.72449	0.00644014	0.0424499
BB_11g017280.1		1542.15	-1.57649	0.547245	-2.88078	0.00396687	0.0301108
BB_11g017650.1		489.629	-2.41738	0.659043	-3.66802	0.000244432	0.00380873
BB_11g017900.1		125.995	-3.54792	1.17591	-3.01716	0.00255159	0.02211
BB_11g018030.1		3767.57	-1.38059	0.183993	-7.50348	6.21433e-14	2.9953e-11
BB_11g018480.1		28727.3	-1.2692	0.298523	-4.25161	2.12239e-05	0.000571638
BB_11g019220.1		1234.16	-1.12559	0.275795	-4.08125	4.4795e-05	0.00100913
BB_11g019260.1		2579.61	-1.07168	0.284557	-3.76613	0.000165794	0.00281631
BB_11g019360.1		407.478	-1.82417	0.56715	-3.21637	0.00129822	0.0134268
BB_11g020860.1		19192.7	-1.11053	0.192653	-5.76437	8.19612e-09	9.82515e-07
BB_11g020950.1		367.409	-1.56881	0.536549	-2.92388	0.00345696	0.0273437
BB_11g021310.1		21.6993	-4.16328	1.4671	-2.83776	0.00454314	0.0331787
BB_11g021370.1		1038.93	-1.53439	0.402612	-3.8111	0.000138352	0.00245281
BB_11g021390.1		97.5421	-1.90225	0.499075	-3.81156	0.000138093	0.00245196
BB_11g022050.1		141.136	-2.82135	0.718683	-3.92572	8.64713e-05	0.00168259
BB_11g022130.1		263.247	-2.23568	0.761358	-2.93643	0.0033201	0.0265524
BB_11g022240.1		61.7109	-2.44939	0.797036	-3.07312	0.00211831	0.0192646
BB_11g022610.1		1301.07	-1.94205	0.34459	-5.63581	1.74236e-08	1.86626e-06
BB_11g023960.1		45.9566	-3.33019	1.01929	-3.26718	0.00108625	0.0118377
BB_11g024040.1		78.2387	-3.82625	1.15689	-3.30736	0.0009418	0.0107346
BB_11g024450.1	C3-like	723.546	-1.84908	0.282552	-6.54419	5.98186e-11	1.29342e-08
BB_11g024660.1		17.8147	-7.06747	1.73611	-4.07085	4.68411e-05	0.00104304
BB_11g025050.1		126.788	-1.42438	0.48341	-2.94652	0.00321367	0.0258974
BB_11g026030.1		2031.14	-1.07825	0.161618	-6.6716	2.53023e-11	6.09786e-09
BB_11g026470.1		1974.97	-3.29952	1.02254	-3.22677	0.00125194	0.0131017
BB_12g000610.1		17.8441	-6.94738	1.45275	-4.78224	1.73351e-06	7.66252e-05
BB_12g000630.1		458.111	-1.83054	0.42365	-4.32088	1.55405e-05	0.000449056
BB_12g000640.1		152.265	-2.24652	0.828915	-2.7102	0.00672436	0.043713
BB_12g000860.1		852.003	-2.1517	0.507201	-4.24231	2.21235e-05	0.000589687
BB_12g001110.1		904.149	-1.5829	0.244709	-6.46851	9.89753e-11	1.99121e-08
BB_12g001250.1		3868.85	-1.28012	0.242867	-5.27085	1.35794e-07	9.78732e-06
BB_12g001700.1		7603.69	-2.24976	0.407653	-5.51881	3.41296e-08	3.20985e-06
BB_12g002000.1		1470.07	-1.62272	0.401848	-4.03816	5.38731e-05	0.00115671
BB_12g002350.1		469.318	-2.05962	0.441126	-4.66902	3.02639e-06	0.000121139
BB_12g002680.1		3339.55	-1.99998	0.235871	-8.47909	2.26955e-17	1.75028e-14
BB_12g003190.1		1999.99	-1.52291	0.204982	-7.4295	1.0901e-13	4.94519e-11
BB_12g004610.1		238.403	-1.18668	0.388449	-3.05492	0.0022512	0.0201718
BB_12g004850.1		2085.81	-1.28662	0.321651	-4.00005	6.33289e-05	0.00130877
BB_12g006780.1		701.152	-1.04805	0.265038	-3.95433	7.67499e-05	0.00152419
BB_12g007010.1		67.7666	-1.49276	0.521292	-2.86357	0.00418898	0.0312633
BB_12g007090.1		163.791	-1.55569	0.556981	-2.79308	0.00522086	0.0366585
BB_12g010650.1		228.4	-1.07764	0.372482	-2.89312	0.0038143	0.0292792
BB_12g012230.1		140.619	-5.11151	1.02872	-4.96882	6.73616e-07	3.55007e-05
BB_12g012270.1		4703.97	-1.06409	0.237173	-4.48654	7.23875e-06	0.000246699
BB_12g013090.1		1817.98	-1.58953	0.427793	-3.71565	0.00020268	0.00329068
BB_12g013300.1		29.2449	-8.63454	1.66223	-5.19455	2.05218e-07	1.37621e-05
BB_12g013730.1		4399.13	-1.71267	0.352959	-4.85233	1.22022e-06	5.82084e-05
BB_12g014060.1	F3'5'H	2013.13	-3.18554	0.932792	-3.41506	0.00063769	0.00804888
BB_12g014170.1		3069.9	-1.05685	0.19098	-5.53381	3.13351e-08	3.03335e-06
BB_01g000520.1		13.15	-6.26589	1.93708	-3.23471	0.00121766	0.0128462
BB_01g021330.1		16.8129	-6.2156	2.04034	-3.04635	0.00231641	0.0205887
BB_01g026430.1		250.731	-3.06522	0.695429	-4.40766	1.04492e-05	0.000328074
BB_01g034910.1		112.95	-6.78116	1.26127	-5.37643	7.59752e-08	6.14602e-06
BB_02g005620.1		144.26	-1.63166	0.487612	-3.34623	0.000819186	0.00968335
BB_02g006860.1		70.6101	-2.5342	0.829634	-3.05461	0.00225357	0.0201853
BB_02g008240.1		5.58754	-5.24744	1.79911	-2.9167	0.0035376	0.0278029
BB_02g014740.1		22.3854	-8.11478	1.70714	-4.75345	1.99974e-06	8.56778e-05
BB_02g019470.1		1291.49	-1.73033	0.256073	-6.75718	1.40704e-11	3.78525e-09
BB_04g013950.1		8.97944	-6.05136	2.00389	-3.0198	0.00252939	0.0219829
BB_04g013990.1		50.3256	-5.09075	1.72292	-2.95473	0.00312944	0.0254134
BB_04g016320.1		161.132	-2.29858	0.794848	-2.89185	0.00382981	0.0293409
BB_05g001580.1		26.7334	-2.97974	0.93498	-3.18695	0.00143779	0.0144378
BB_05g002950.1		18.9206	-6.34246	2.13369	-2.97253	0.00295353	0.0245361
BB_05g004480.1		9.70523	-4.92096	1.63288	-3.01367	0.00258109	0.0222904
BB_05g004710.1		1426.18	-4.99093	1.36088	-3.66743	0.000245002	0.00381195
BB_05g007380.1		34.5376	-7.08383	1.5879	-4.46112	8.15318e-06	0.00026986
BB_05g008390.1		5.7413	-5.72881	1.91729	-2.98797	0.0028084	0.0236445
BB_05g016170.1		18.5955	-4.86584	1.47914	-3.28964	0.00100316	0.0112284
BB_06g010620.1		17.309	-6.22256	2.25363	-2.76113	0.00576024	0.0393588
BB_06g013300.1		15.4821	-7.11382	2.09062	-3.40273	0.000667166	0.00831377
BB_06g015440.1		73.2696	-4.74808	1.57911	-3.0068	0.00264012	0.022626
BB_06g023260.1		1701.99	-5.75275	1.60553	-3.58309	0.000339558	0.00492142
BB_07g012390.1		835.681	-3.46056	0.965689	-3.58352	0.000338998	0.00491805
BB_07g013250.1		20.1692	-6.68511	1.96623	-3.39997	0.000673931	0.00836484
BB_07g013550.1		74.5359	-4.60281	1.52966	-3.00905	0.00262068	0.0224967
BB_07g015860.1		8.69975	-6.40408	1.99462	-3.21068	0.00132423	0.0136045
BB_08g000480.1		30.8345	-7.19955	1.75004	-4.11393	3.88978e-05	0.000905085
BB_08g007340.1		7.38022	-6.28829	2.09265	-3.00494	0.00265633	0.0227365
BB_08g009890.1		284.188	-1.59603	0.31846	-5.0117	5.39505e-07	2.91711e-05
BB_08g011210.1		8.36822	-5.39594	1.91151	-2.82287	0.00475957	0.0342618
BB_08g012170.1		18.6153	-3.88728	1.36496	-2.84792	0.00440063	0.0324142
BB_08g019940.1		71.0554	-2.27325	0.72454	-3.13751	0.00170391	0.0165707
BB_08g020960.1		16.0462	-7.18422	2.00419	-3.5846	0.000337595	0.00491232
BB_08g024420.1		104.334	-3.69407	1.09546	-3.37216	0.0007458	0.00901506
BB_09g011260.1		6.71133	-5.27435	1.87348	-2.81527	0.00487365	0.0349525
BB_09g014910.1		28.1475	-5.30911	1.43567	-3.69801	0.000217295	0.00348878
BB_10g004030.1		5.85904	-6.03391	2.16545	-2.78644	0.00532904	0.0371679
BB_10g009010.1		21.5065	-20.438	2.50113	-8.17149	3.04614e-16	2.07281e-13
BB_10g014470.1		20.3697	-7.07128	1.9281	-3.66749	0.000244943	0.00381195
BB_11g007300.1		16.1888	-7.16901	2.19956	-3.25929	0.00111692	0.0120415
BB_11g007650.1		26.5043	-7.24862	1.84995	-3.91828	8.9183e-05	0.00172809
BB_12g002260.1		37.546	-2.82022	0.739767	-3.81231	0.000137674	0.0024483
BB_12g013130.1		4.7635	-5.25097	1.97109	-2.664	0.00772184	0.0482323
MSTRG.1167.2		59.0452	-3.80633	1.142	-3.33303	0.000859054	0.0100025
MSTRG.1255.2		36.8739	-21.498	3.90796	-5.50107	3.77491e-08	3.46573e-06
MSTRG.2712.6		307.689	-1.06909	0.292177	-3.65904	0.000253165	0.00391788
MSTRG.3027.2		85.5695	-6.13764	1.22379	-5.01527	5.29593e-07	2.88298e-05
MSTRG.23811.3		15.3749	-6.79606	2.5171	-2.69996	0.00693478	0.0447461
MSTRG.6160.2		377.764	-1.34451	0.486259	-2.76501	0.00569204	0.0390427
MSTRG.8714.2		38.4581	-8.69153	1.90812	-4.55501	5.23821e-06	0.000189766

## Sheet: up-regulated in ST1 vs ST2
transcript_id	function	baseMean	log2FoldChange	lfcSE	stat	pvalue	padj
BB_01g000420.1		133.901	1.59585	0.389922	4.09274	4.26312e-05	0.000973469
BB_01g001260.1		513.599	1.8635	0.617931	3.01571	0.00256376	0.0221822
BB_01g001360.1		308.255	3.22985	0.978773	3.2999	0.000967208	0.0109478
BB_01g001650.1		52.447	1.53634	0.54321	2.82826	0.00468024	0.033923
BB_01g001660.1		1505.14	1.05623	0.247091	4.27464	1.9145e-05	0.000526056
BB_01g001760.1		37.4622	1.51389	0.526802	2.87374	0.00405642	0.0305598
BB_01g001910.1		25.9683	2.39714	0.702806	3.41081	0.000647709	0.00813982
BB_01g001920.1		477.703	1.45682	0.387868	3.75597	0.000172672	0.00289908
BB_01g002530.1		1908.71	1.23374	0.378825	3.25675	0.00112697	0.0121031
BB_01g002580.1		176.466	1.5201	0.517742	2.93602	0.00332451	0.0265524
BB_01g002980.1		1207.09	1.12682	0.35553	3.16941	0.00152746	0.0151671
BB_01g003020.1		300.996	1.71055	0.60247	2.83923	0.00452221	0.0330781
BB_01g003380.1		432.962	8.14647	0.887523	9.17888	4.35613e-20	5.92843e-17
BB_01g003420.1		66.4242	1.44942	0.384846	3.76623	0.00016573	0.00281631
BB_01g003660.1		1359.15	1.14848	0.353971	3.24457	0.0011763	0.0125068
BB_01g003880.1		1111.94	2.8264	0.623394	4.53389	5.79083e-06	0.000206118
BB_01g004200.1		545.886	1.43644	0.392193	3.66258	0.000249683	0.00386917
BB_01g004610.1		4974.56	1.2033	0.365928	3.28835	0.00100777	0.0112596
BB_01g005530.1		784.029	1.34805	0.265597	5.07556	3.86353e-07	2.237e-05
BB_01g005830.1		415.072	1.27824	0.241332	5.29663	1.17962e-07	8.80376e-06
BB_01g006070.1		203.17	1.59594	0.431012	3.70278	0.000213247	0.00343094
BB_01g006090.1		27.1812	4.62156	1.03288	4.47443	7.66146e-06	0.000256892
BB_01g006710.1		37.6711	1.59972	0.526533	3.03822	0.00237977	0.0210709
BB_01g007260.1		10.8742	7.38619	2.25717	3.27233	0.00106665	0.0116767
BB_01g007250.1		2583.03	1.21247	0.346833	3.49584	0.000472575	0.00637893
BB_01g007340.1		2343.56	1.04402	0.278847	3.74407	0.00018106	0.00300072
BB_01g007640.1		524.888	1.0255	0.219526	4.67145	2.9908e-06	0.00012013
BB_01g007790.1		1043.39	2.50671	0.56617	4.4275	9.5333e-06	0.000305912
BB_01g007940.1		266.716	1.56848	0.407681	3.84731	0.000119421	0.00218759
BB_01g008270.1		161.136	1.77159	0.46222	3.83278	0.000126704	0.00229017
BB_01g009110.1		120.784	2.04331	0.486735	4.19798	2.69305e-05	0.000683185
BB_01g009170.1		249.355	1.15862	0.384907	3.01012	0.00261141	0.0224601
BB_01g009750.1		132.892	1.17963	0.338798	3.48181	0.000498029	0.0066565
BB_01g010210.1		726.955	1.0169	0.210822	4.82353	1.41042e-06	6.52489e-05
BB_01g010290.1		270.197	1.35029	0.373583	3.61442	0.000301024	0.00451068
BB_01g010310.1		199.253	1.87952	0.537882	3.49431	0.000475294	0.0064119
BB_01g010330.1		222.705	1.38833	0.450721	3.08025	0.00206828	0.0189137
BB_01g010990.1		166.364	1.12161	0.334777	3.35032	0.000807187	0.00958589
BB_01g011270.1		1057	1.7505	0.371348	4.71391	2.43006e-06	0.000102036
BB_01g011350.1		19.438	3.25113	1.11857	2.9065	0.00365502	0.0284527
BB_01g011700.1		129.04	1.35353	0.407131	3.32456	0.000885567	0.0102085
BB_01g012250.1		474.566	1.12351	0.32479	3.45919	0.000541793	0.00707788
BB_01g013150.1		260.976	3.48814	1.14501	3.04639	0.00231609	0.0205887
BB_01g013180.1		973.974	1.15158	0.202628	5.68323	1.32175e-08	1.46316e-06
BB_01g013380.1		730.37	1.1379	0.318879	3.56844	0.000359107	0.00514064
BB_01g014300.1		1267.65	1.53195	0.295206	5.18942	2.10953e-07	1.41058e-05
BB_01g014500.1		94.868	3.798	0.888018	4.27695	1.89475e-05	0.00052188
BB_01g014650.1		458.969	1.15767	0.280916	4.12104	3.77162e-05	0.000883199
BB_01g015300.1	ARF11	2800.29	1.63773	0.377137	4.34253	1.40849e-05	0.000418855
BB_01g015950.1		113.085	2.89985	0.799104	3.62887	0.000284665	0.00431303
BB_01g016750.1		309.686	1.06537	0.34792	3.06211	0.00219783	0.0198011
BB_01g017700.1		62.8965	5.40306	1.13362	4.7662	1.8773e-06	8.11837e-05
BB_01g018180.1		719.996	2.23074	0.237362	9.39803	5.55964e-21	9.89446e-18
BB_01g018690.1		148.776	1.89347	0.439981	4.30352	1.68103e-05	0.000474876
BB_01g019230.1		578.18	1.2601	0.316882	3.97654	6.99242e-05	0.00141613
BB_01g019400.1		97.3382	1.96662	0.510023	3.85594	0.000115284	0.00213035
BB_01g020330.1		130.622	1.24289	0.379529	3.27482	0.00105729	0.0116151
BB_01g020400.1		630.758	1.02846	0.243904	4.21665	2.47961e-05	0.000641703
BB_01g020460.1		526.504	5.96037	1.91184	3.11761	0.00182324	0.0173591
BB_01g020660.1		320.151	1.43506	0.477277	3.00676	0.00264049	0.022626
BB_01g020830.1		741.169	1.10954	0.188265	5.89347	3.78166e-09	4.97116e-07
BB_01g021150.1		101.575	2.19014	0.402306	5.44395	5.21121e-08	4.53258e-06
BB_01g021560.1		11110.6	1.04217	0.314223	3.31667	0.000910965	0.0104389
BB_01g021640.1		21.7558	6.25795	2.33568	2.67928	0.00737808	0.0466987
BB_01g021630.1		280.026	1.00022	0.295891	3.38036	0.000723918	0.00881503
BB_01g021780.1		4173.14	1.06444	0.293194	3.63049	0.000282887	0.00429172
BB_01g021880.1		258.826	1.01789	0.30124	3.379	0.000727513	0.0088459
BB_01g022190.1		423.666	1.33944	0.316408	4.23326	2.30326e-05	0.00060762
BB_01g022230.1		71.6353	1.54614	0.50756	3.04623	0.00231733	0.020589
BB_01g022610.1		2339.37	1.47961	0.31248	4.73505	2.18996e-06	9.2967e-05
BB_01g023150.1		59.0111	2.48263	0.731436	3.39418	0.000688337	0.00849301
BB_01g023590.1		167.599	1.67023	0.343939	4.85617	1.19678e-06	5.74454e-05
BB_01g023880.1		79.2433	1.96062	0.487858	4.01883	5.84874e-05	0.00123127
BB_01g023900.1		305.206	1.48083	0.376815	3.92984	8.50011e-05	0.00165538
BB_01g024060.1		640.953	1.121	0.227118	4.93577	7.98344e-07	4.11369e-05
BB_01g025100.1		65.0921	2.45174	0.700345	3.50077	0.000463921	0.00629888
BB_01g025290.1		126.791	1.01383	0.355323	2.85325	0.0043275	0.0319876
BB_01g025860.1		1516.76	1.34275	0.246577	5.44555	5.16462e-08	4.52608e-06
BB_01g026150.1		11910.4	1.48445	0.5497	2.70047	0.00692406	0.0447098
BB_01g026500.1		578.651	2.86275	0.799019	3.58283	0.000339896	0.00492142
BB_01g026630.1		49.6814	2.12864	0.730031	2.91582	0.00354758	0.0278533
BB_01g026960.1		2370.86	1.24383	0.295427	4.21029	2.55039e-05	0.000654168
BB_01g027040.1		159.635	1.15687	0.41491	2.78824	0.00529953	0.0370535
BB_01g027330.1		475.11	1.41841	0.278168	5.09913	3.41224e-07	2.01907e-05
BB_01g028240.1		368.97	1.789	0.503247	3.55491	0.000378115	0.00536691
BB_01g028950.1		304.651	2.87131	0.568503	5.05065	4.40303e-07	2.4846e-05
BB_01g029090.1		293.641	1.06188	0.238273	4.4566	8.32709e-06	0.000274048
BB_01g030280.1		364.947	1.02167	0.275522	3.70811	0.000208808	0.00337124
BB_01g030270.1		1507.05	1.92781	0.339085	5.68534	1.30556e-08	1.46316e-06
BB_01g031730.1		127.004	1.04182	0.378205	2.75465	0.00587546	0.0399076
BB_01g032280.1		312.825	1.06808	0.378059	2.82517	0.00472554	0.034091
BB_01g032750.1		284.956	1.3614	0.309643	4.39667	1.09926e-05	0.000341835
BB_01g033000.1		55.5925	3.1243	0.48295	6.46919	9.85275e-11	1.99121e-08
BB_01g033470.1		234.503	1.16502	0.429955	2.70964	0.0067356	0.0437616
BB_01g033480.1		249.725	1.15479	0.389148	2.96749	0.00300244	0.0248088
BB_01g033490.1		70.0996	1.60158	0.434738	3.684	0.000229598	0.00363834
BB_01g034360.1		95.3478	1.75858	0.575648	3.05496	0.00225089	0.0201718
BB_01g034370.1		695.208	1.01425	0.269543	3.76283	0.000167999	0.00284332
BB_01g034750.1		53.2849	1.48202	0.527526	2.80939	0.00496362	0.0354121
BB_01g034820.1		112.217	1.00251	0.349339	2.86972	0.00410835	0.0308407
BB_01g034980.1		27.7227	3.68538	0.905029	4.07211	4.65896e-05	0.00104044
BB_01g034990.1		100.446	2.7523	0.535943	5.13542	2.81511e-07	1.76028e-05
BB_01g035500.1		183.426	1.0805	0.247021	4.37414	1.21913e-05	0.000372109
BB_01g036270.1		387.878	1.51177	0.395656	3.82091	0.000132958	0.0023809
BB_01g036300.1		250.186	1.39117	0.374717	3.71258	0.00020516	0.00332394
BB_01g036310.1		486.637	1.17159	0.270257	4.3351	1.45692e-05	0.000429393
BB_02g001120.1		60.9304	5.2584	1.34843	3.89963	9.63399e-05	0.00182944
BB_02g001320.1		316.432	1.75685	0.398593	4.40763	1.04508e-05	0.000328074
BB_02g002020.1		338.197	1.21163	0.22546	5.37402	7.69991e-08	6.20715e-06
BB_02g002480.1		1809.06	1.07038	0.317455	3.37177	0.000746881	0.00902341
BB_02g002850.1		245.801	1.5337	0.507759	3.02052	0.00252338	0.0219411
BB_02g004030.1		203.874	2.9875	0.601794	4.96432	6.89419e-07	3.62509e-05
BB_02g004540.1		30.8046	4.24187	1.57842	2.68741	0.00720075	0.0459925
BB_02g004610.1		18.9616	6.29367	1.58932	3.95997	7.49584e-05	0.00149246
BB_02g004740.1		171.9	2.2347	0.31359	7.12619	1.03183e-12	3.78927e-10
BB_02g004800.1		37.541	3.30547	0.923313	3.58001	0.000343583	0.00496511
BB_02g005280.1		103.381	1.03514	0.330449	3.13253	0.00173309	0.0167558
BB_02g005700.1		168.276	1.75571	0.263431	6.6648	2.65028e-11	6.32133e-09
BB_02g005800.1		214.819	1.23758	0.342255	3.61595	0.000299247	0.0044957
BB_02g005940.1		1706.25	1.00382	0.355105	2.82683	0.00470116	0.0339894
BB_02g006300.1		195.796	1.02679	0.270152	3.80078	0.000144244	0.00253395
BB_02g006430.1		210.967	1.27844	0.45254	2.82504	0.0047275	0.0340946
BB_02g006600.1		292.17	1.80399	0.227653	7.92431	2.29418e-15	1.32696e-12
BB_02g007430.1		775.757	1.33734	0.235971	5.66741	1.44976e-08	1.59722e-06
BB_02g007770.1		1006.66	1.48022	0.163022	9.07991	1.08665e-19	1.25704e-16
BB_02g007970.1		255.205	1.66355	0.38153	4.36019	1.29948e-05	0.000393004
BB_02g008400.1		84.1456	1.68455	0.626588	2.68844	0.0071786	0.0459303
BB_02g009020.1		39.9764	5.75824	1.4287	4.0304	5.56827e-05	0.00118735
BB_02g009260.1		27.3619	2.39519	0.877355	2.73001	0.00633328	0.0419247
BB_02g009970.1		2187.03	1.15089	0.249213	4.61808	3.8731e-06	0.000147855
BB_02g010170.1		97.6253	1.28867	0.438258	2.94044	0.00327747	0.0263016
BB_02g010410.1		244.569	1.18613	0.370089	3.20497	0.00135075	0.0138095
BB_02g010460.1		166.543	1.14268	0.422217	2.70639	0.0068019	0.0440636
BB_02g010490.1		1147.59	1.45299	0.426329	3.40813	0.000654102	0.00818818
BB_02g010760.1		85.6109	4.62072	1.26123	3.66366	0.000248638	0.00386073
BB_02g011810.1		116.924	3.55637	0.863986	4.11623	3.85121e-05	0.000898202
BB_02g012130.1		132.245	1.0996	0.415431	2.64688	0.00812376	0.0499472
BB_02g012380.1		4991.6	1.02821	0.274926	3.73994	0.000184067	0.00304401
BB_02g012810.1		782.074	1.09891	0.291362	3.77163	0.000162185	0.00277046
BB_02g013940.1		41.9763	1.96959	0.624888	3.1519	0.00162209	0.0159155
BB_02g014520.1		251.017	1.01972	0.292284	3.48879	0.000485211	0.00651528
BB_02g014940.1		42.0455	2.78912	0.583937	4.77641	1.78456e-06	7.83013e-05
BB_02g015070.1		456.773	1.1829	0.225638	5.24248	1.58428e-07	1.11073e-05
BB_02g015770.1		25.3484	3.62515	1.0775	3.36441	0.00076708	0.0092241
BB_02g015780.1		20.791	8.32182	1.99183	4.17797	2.94127e-05	0.000732552
BB_02g016090.1		485.672	1.87853	0.277967	6.75809	1.39827e-11	3.78525e-09
BB_02g016220.1		603.745	1.24387	0.265868	4.67852	2.88951e-06	0.000117078
BB_02g016550.1		289.228	1.10916	0.346394	3.202	0.00136476	0.0139158
BB_02g016650.1		3436.99	1.44699	0.214487	6.74625	1.51712e-11	4.0345e-09
BB_02g017090.1		72.3029	1.24852	0.409969	3.04541	0.00232366	0.0206373
BB_02g017660.1		280.051	1.11725	0.419376	2.66409	0.00771974	0.0482322
BB_02g018040.1		66.8318	2.09918	0.709967	2.95672	0.00310928	0.0253286
BB_02g018260.1		1082.38	1.15939	0.209597	5.53153	3.17449e-08	3.04751e-06
BB_02g018280.1		176.625	2.2471	0.691708	3.24863	0.00115963	0.0123808
BB_02g018390.1		306.843	1.26981	0.306635	4.14112	3.45617e-05	0.0008235
BB_02g018450.1		829.565	1.52812	0.234559	6.51488	7.27474e-11	1.53008e-08
BB_02g018500.1		2220.46	1.91283	0.417527	4.58132	4.62042e-06	0.000171311
BB_02g018690.1		965.297	1.47468	0.27385	5.38501	7.24389e-08	5.94307e-06
BB_02g019210.1		1188.74	1.29613	0.238202	5.4413	5.28926e-08	4.58323e-06
BB_02g019230.1		1355.6	1.01225	0.219933	4.60252	4.17418e-06	0.000157287
BB_02g019360.1		287.726	1.73274	0.436172	3.9726	7.10934e-05	0.00143149
BB_02g019570.1		141.426	1.64722	0.518324	3.17798	0.00148304	0.0148023
BB_02g019840.1		60.5969	2.24389	0.69001	3.25197	0.00114609	0.0122645
BB_02g019860.1		294.892	1.55161	0.345927	4.48536	7.27899e-06	0.000247657
BB_02g019870.1		55.8278	2.05302	0.559454	3.66967	0.00024286	0.0038042
BB_02g019960.1		443.642	1.03888	0.331194	3.13678	0.00170813	0.0165908
BB_02g020120.1		1527.18	2.52746	0.47843	5.28282	1.27212e-07	9.2845e-06
BB_02g020200.1		49.075	4.41871	0.916584	4.82085	1.4295e-06	6.57513e-05
BB_02g020420.1		82.5245	2.51961	0.544765	4.62513	3.74355e-06	0.000144288
BB_02g020820.1		197.895	1.20291	0.383853	3.13378	0.00172572	0.0167195
BB_02g021130.1		3886.39	3.90785	0.398894	9.79669	1.1633e-22	2.99047e-19
BB_02g021460.1		107.345	1.14172	0.368766	3.09604	0.00196124	0.0182604
BB_02g021470.1		361.233	1.88185	0.563435	3.33997	0.000837877	0.00984017
BB_02g021780.1		373.746	2.67098	0.523572	5.10146	3.37047e-07	2.00461e-05
BB_02g022100.1		356.445	1.63375	0.544745	2.99911	0.00270772	0.0230401
BB_02g022170.1		114.755	24.1218	3.90714	6.17378	6.66745e-10	1.02839e-07
BB_02g022160.1		87.1522	1.3861	0.328137	4.22415	2.39841e-05	0.000627956
BB_02g022410.1		129.731	2.19075	0.646487	3.38871	0.000702232	0.0086122
BB_02g022850.1		332.743	1.41659	0.287897	4.92046	8.634e-07	4.39025e-05
BB_02g022970.1		509.187	1.731	0.248643	6.96181	3.3594e-12	1.0647e-09
BB_02g022960.1		708.071	1.16247	0.227219	5.11606	3.11977e-07	1.89446e-05
BB_02g023000.1		4860.44	1.13156	0.223807	5.05594	4.28269e-07	2.42854e-05
BB_02g023390.1		3849.72	1.52874	0.26083	5.86105	4.59946e-09	5.94486e-07
BB_02g023480.1		243.452	1.05819	0.314372	3.36606	0.000762508	0.00917866
BB_02g023470.1		137.573	1.36885	0.381564	3.58746	0.000333909	0.00487094
BB_02g023630.1		152.786	1.47022	0.352748	4.1679	3.07423e-05	0.000756652
BB_02g024090.1		2786.66	1.1374	0.34909	3.25819	0.00112127	0.0120694
BB_02g024200.1		351.83	4.90979	0.749419	6.55145	5.69794e-11	1.2555e-08
BB_02g024590.1		32.9629	3.01501	1.04451	2.88652	0.00389526	0.0297723
BB_02g024640.1		218.014	1.50243	0.414505	3.62463	0.000289371	0.00437002
BB_02g024850.1		240.63	1.83795	0.402746	4.56355	5.02963e-06	0.000183253
BB_02g025030.1		46.0224	2.30522	0.816032	2.82491	0.00472939	0.0340976
BB_02g025350.1		1104.66	1.37056	0.303629	4.51394	6.36348e-06	0.000222274
BB_02g026180.1		5669.89	1.6531	0.232233	7.11828	1.09284e-12	3.95061e-10
BB_02g026630.1		130.972	1.19538	0.421901	2.8333	0.00460695	0.0335177
BB_02g026690.1		205.399	1.73833	0.284375	6.11282	9.7888e-10	1.44302e-07
BB_02g026700.1		156.965	2.35932	0.577741	4.0837	4.43238e-05	0.0010034
BB_02g027020.1		85.8978	2.60297	0.691876	3.76219	0.000168434	0.00284593
BB_02g027100.1		439.458	1.0856	0.201267	5.39384	6.8969e-08	5.76053e-06
BB_02g027630.1		12.3573	4.09752	1.47926	2.76998	0.00560589	0.0385662
BB_02g027640.1		28.5398	5.48753	1.22996	4.46153	8.13758e-06	0.000269729
BB_02g027670.1		482.951	1.65023	0.285135	5.78753	7.14272e-09	8.7436e-07
BB_02g028230.1		6.0283	6.48879	1.93232	3.35802	0.000785021	0.00939588
BB_02g028210.1		1965.29	1.33623	0.276429	4.8339	1.33881e-06	6.30848e-05
BB_02g028260.1		100.417	1.39034	0.424105	3.27829	0.0010444	0.0115117
BB_02g028900.1		41.7287	1.29136	0.446245	2.89383	0.00380578	0.0292522
BB_02g028980.1		179.035	1.0804	0.324439	3.33005	0.000868317	0.0100699
BB_03g000560.1		171.053	1.35049	0.399978	3.37641	0.000734393	0.00891444
BB_03g000770.1		701.792	1.70483	0.356509	4.78202	1.73546e-06	7.66252e-05
BB_03g000960.1		168.227	1.17286	0.29546	3.96962	7.19885e-05	0.00144451
BB_03g001040.1		30.8317	3.3781	1.20023	2.81454	0.0048847	0.03501
BB_03g001530.1		43.5533	1.57241	0.564135	2.78729	0.00531504	0.0371134
BB_03g001880.1		445.85	2.72494	0.43802	6.22104	4.9388e-10	7.72055e-08
BB_03g002070.1		504.025	1.05721	0.237001	4.4608	8.16555e-06	0.000269883
BB_03g002230.1		434.599	1.17435	0.24421	4.80878	1.51855e-06	6.88422e-05
BB_03g002400.1		619.172	1.34946	0.251241	5.37117	7.82274e-08	6.28427e-06
BB_03g002800.1		808.997	1.4672	0.523666	2.80178	0.00508223	0.0359913
BB_03g003110.1		312.079	2.11691	0.282978	7.48084	7.38501e-14	3.48693e-11
BB_03g003200.1		340.407	2.59619	0.460385	5.63916	1.70877e-08	1.8388e-06
BB_03g003270.1		340.38	1.09186	0.285123	3.82945	0.000128432	0.00231238
BB_03g003370.1		52.5547	1.88834	0.544238	3.46969	0.000521066	0.00686916
BB_03g004970.1		3454.49	1.42002	0.352297	4.03075	5.55984e-05	0.00118665
BB_03g005400.1		537.436	1.24073	0.27988	4.43308	9.28961e-06	0.000299338
BB_03g006310.1		518.266	1.23737	0.311856	3.96774	7.25562e-05	0.00145087
BB_03g006540.1		45.9585	2.63427	0.509242	5.17293	2.30457e-07	1.51649e-05
BB_03g007460.1		309.946	1.02324	0.252574	4.05127	5.09401e-05	0.00111289
BB_03g009050.1		24.5322	8.56052	1.7767	4.81821	1.44854e-06	6.62323e-05
BB_03g009780.1		105.912	1.78961	0.528925	3.38348	0.000715738	0.00873842
BB_03g009930.1		599.672	1.01974	0.369641	2.75873	0.00580258	0.0395734
BB_03g010330.1		418.236	1.24016	0.450134	2.75509	0.0058676	0.0398804
BB_03g010680.1		328.031	1.03504	0.25524	4.05517	5.00977e-05	0.00109968
BB_03g010900.1		853.22	1.01821	0.260048	3.91545	9.02372e-05	0.00174419
BB_03g012360.1		211.853	1.33874	0.278385	4.80895	1.51726e-06	6.88422e-05
BB_03g012400.1		1177.32	1.02074	0.242703	4.2057	2.60279e-05	0.000663926
BB_03g013330.1		663.502	1.40113	0.216289	6.47803	9.29283e-11	1.90265e-08
BB_03g013450.1		54.2464	3.93822	0.498156	7.9056	2.66654e-15	1.50471e-12
BB_03g014140.1		96.8852	1.79055	0.594401	3.01237	0.00259217	0.0223528
BB_03g014770.1		576.211	1.03596	0.291952	3.54839	0.000387588	0.00547116
BB_03g014970.1		3616.51	1.05887	0.210071	5.04055	4.64195e-07	2.57545e-05
BB_03g015050.1		622.661	1.13741	0.365395	3.11282	0.00185307	0.0175492
BB_03g015190.1		97.541	1.36206	0.409384	3.3271	0.00087754	0.0101463
BB_03g015280.1		404.464	1.35058	0.335212	4.02904	5.60047e-05	0.00119202
BB_03g015360.1		19.3169	2.37309	0.713989	3.32371	0.00088829	0.0102348
BB_03g015430.1		159.469	2.15146	0.580049	3.70909	0.000208003	0.00336059
BB_03g016510.1		73.4523	2.13151	0.50815	4.19465	2.73295e-05	0.000688025
BB_03g016890.1		269.427	1.58299	0.484541	3.267	0.00108693	0.0118395
BB_03g017070.1		297.99	1.42651	0.310776	4.59017	4.42892e-06	0.000165537
BB_03g017130.1		207.541	1.23627	0.352164	3.51048	0.000447296	0.006109
BB_03g017500.1		1009.09	1.15373	0.290661	3.96934	7.2071e-05	0.00144492
BB_03g017850.1		247.025	1.1567	0.379262	3.04988	0.00228935	0.0204425
BB_03g018030.1		94.692	1.81952	0.660295	2.75562	0.00585807	0.0398625
BB_03g018160.1		231.012	2.432	0.71567	3.39822	0.000678259	0.00839605
BB_03g018250.1		353.087	1.85673	0.547942	3.38856	0.000702616	0.0086122
BB_03g018460.1		178.502	1.15024	0.396436	2.90145	0.00371441	0.0287414
BB_03g018520.1		66.3301	1.13696	0.391278	2.90577	0.00366351	0.0284859
BB_03g018810.1		694.374	1.146	0.259123	4.42262	9.75104e-06	0.000311602
BB_03g019160.1		230.583	1.79105	0.32084	5.58237	2.37266e-08	2.43972e-06
BB_03g019480.1		377.612	2.22226	0.243065	9.14267	6.0929e-20	7.83141e-17
BB_03g019630.1		97.4514	1.02091	0.346141	2.9494	0.00318389	0.0257201
BB_03g019810.1		196.909	1.03528	0.318796	3.24746	0.00116438	0.0124163
BB_03g020310.1		743.896	1.9027	0.34558	5.50581	3.67475e-08	3.41174e-06
BB_03g021090.1		81.4323	1.96116	0.466637	4.20275	2.63696e-05	0.000671164
BB_03g021320.1		282.173	1.00818	0.195885	5.14681	2.64959e-07	1.67948e-05
BB_03g021640.1	TAR1	50.8582	2.77748	0.73758	3.76567	0.000166102	0.00281794
BB_03g021760.1		426.765	1.24746	0.337189	3.6996	0.000215941	0.00347186
BB_03g021960.1		444.373	1.14382	0.385723	2.96541	0.00302285	0.0249239
BB_03g022410.1		1225.93	1.33399	0.238748	5.58743	2.30452e-08	2.38024e-06
BB_03g022510.1		833.494	1.68712	0.36473	4.62567	3.73384e-06	0.000144217
BB_03g022610.1		1203.2	1.23442	0.197492	6.25048	4.09192e-10	6.63023e-08
BB_03g023020.1		439.63	1.34715	0.197289	6.8283	8.59289e-12	2.42445e-09
BB_03g023470.1		22.6978	2.6662	0.903644	2.9505	0.00317258	0.0256556
BB_03g023660.1		457.554	1.22714	0.316848	3.87296	0.000107523	0.00200455
BB_03g023670.1		1225.36	1.70166	0.232593	7.31604	2.55396e-13	1.05515e-10
BB_03g023820.1		974.281	1.07955	0.265734	4.06254	4.85426e-05	0.00107678
BB_03g024220.1		324.026	12.2853	2.75973	4.45165	8.52136e-06	0.000279646
BB_03g024610.1		20.7872	2.20889	0.824094	2.68039	0.00735363	0.0466312
BB_03g025260.1		451.527	2.17703	0.32674	6.6629	2.68474e-11	6.33817e-09
BB_03g025340.1		455.785	1.51604	0.292313	5.18637	2.14435e-07	1.42743e-05
BB_03g025620.1		246.599	1.66361	0.345047	4.82142	1.42542e-06	6.56942e-05
BB_03g025680.1		170.499	1.35764	0.306355	4.4316	9.3537e-06	0.000300984
BB_03g028220.1		831.337	1.2263	0.34331	3.57197	0.0003543	0.00508504
BB_03g028320.1		538.679	1.71321	0.296161	5.78471	7.26377e-09	8.79867e-07
BB_03g028330.1		348.913	1.19647	0.348785	3.43039	0.000602712	0.00770831
BB_03g028590.1		519.378	1.21756	0.311107	3.91363	9.092e-05	0.00175294
BB_03g029580.1		65.3558	2.23141	0.61935	3.60282	0.000314786	0.00465916
BB_03g029750.1	IAA27	3379.06	1.93598	0.232554	8.32487	8.44228e-17	6.10377e-14
BB_03g029780.1		81.4987	1.32105	0.472441	2.79622	0.00517047	0.0364485
BB_03g030080.1		1424.87	1.19635	0.259238	4.61489	3.93301e-06	0.000149171
BB_03g030180.1		377.82	1.29183	0.273191	4.72866	2.26009e-06	9.54187e-05
BB_03g030290.1		789.873	1.40035	0.412813	3.3922	0.000693329	0.00853691
BB_03g030270.1	IAA26	1190.56	1.44954	0.358548	4.04282	5.28126e-05	0.00114194
BB_03g030590.1		59.0147	3.08442	0.733589	4.20456	2.61591e-05	0.000666538
BB_03g031040.1		195.121	1.18051	0.390117	3.02604	0.00247782	0.0216901
BB_03g031850.1		49.0295	2.16044	0.789092	2.73788	0.0061837	0.0412392
BB_04g000250.1		1117.81	1.01238	0.246832	4.10149	4.10492e-05	0.000944989
BB_04g000380.1		488.909	1.12029	0.201387	5.56286	2.65396e-08	2.65809e-06
BB_04g000640.1		262.152	1.16469	0.192835	6.0398	1.54308e-09	2.15065e-07
BB_04g001050.1		393.063	1.19625	0.282748	4.23081	2.32849e-05	0.000612878
BB_04g002330.1		227.421	1.46232	0.42928	3.40644	0.000658155	0.00822196
BB_04g002960.1		247.117	1.02269	0.253169	4.03955	5.3553e-05	0.00115256
BB_04g003060.1		35.3733	2.08534	0.552585	3.7738	0.000160782	0.00275024
BB_04g003080.1		409.285	1.05512	0.368934	2.85993	0.00423736	0.031543
BB_04g003150.1		2187.9	2.28789	0.547584	4.17816	2.93876e-05	0.000732552
BB_04g003290.1		150.351	1.46038	0.537566	2.71666	0.00659451	0.0431966
BB_04g003430.1		39.3097	4.00187	0.937487	4.26872	1.96598e-05	0.000537647
BB_04g003480.1		164.979	3.64205	0.50105	7.26883	3.62612e-13	1.42193e-10
BB_04g003780.1		12.8364	4.34902	1.45663	2.98568	0.00282953	0.0237878
BB_04g004210.1		1464.77	1.16476	0.247909	4.69833	2.62298e-06	0.000107981
BB_04g004280.1		1101.25	1.76055	0.414551	4.24688	2.16763e-05	0.000582776
BB_04g004860.1		26.9347	2.63491	0.687557	3.83228	0.00012696	0.00229302
BB_04g005380.1		132.318	1.79472	0.666456	2.69294	0.0070826	0.0454544
BB_04g008540.1		83.3823	1.71383	0.610817	2.8058	0.00501925	0.035665
BB_04g009160.1		412.398	1.25122	0.269879	4.63623	3.54817e-06	0.0001382
BB_04g009650.1		964.412	1.36649	0.185453	7.36837	1.72722e-13	7.47111e-11
BB_04g010100.1		44.246	2.33064	0.692481	3.36563	0.000763691	0.00918812
BB_04g010390.1		82.3826	1.47459	0.524965	2.80894	0.00497055	0.0354278
BB_04g010730.1		64.2237	4.66746	1.0291	4.5355	5.74677e-06	0.000205498
BB_04g011370.1		1118.07	3.1624	0.976673	3.23793	0.00120401	0.0127313
BB_04g012060.1		1452.29	1.31679	0.279822	4.70581	2.52861e-06	0.000104572
BB_04g012530.1		14.6563	2.8915	1.08576	2.6631	0.00774242	0.0483348
BB_04g012580.1		5.47437	6.32627	2.29035	2.76214	0.00574245	0.039272
BB_04g012810.1		466.978	1.01953	0.323792	3.14871	0.00163991	0.0160427
BB_04g012960.1		88.8134	2.60631	0.682309	3.81985	0.000133535	0.00238753
BB_04g013290.1		639.369	2.88903	0.316932	9.11563	7.82169e-20	9.52435e-17
BB_04g013660.1		400.727	1.00487	0.281023	3.57575	0.000349229	0.00503389
BB_04g013710.1		95.4239	1.34457	0.438251	3.06804	0.00215466	0.0195108
BB_04g014960.1		542.912	1.6512	0.317791	5.19586	2.03771e-07	1.37048e-05
BB_04g015320.1		905.456	1.16808	0.298455	3.91375	9.08743e-05	0.00175294
BB_04g015790.1		321.435	2.29612	0.56532	4.06162	4.87325e-05	0.00107898
BB_04g015930.1	IAA8	7288.7	1.36325	0.29665	4.59549	4.31737e-06	0.000161891
BB_04g016210.1		44.2433	2.14738	0.61943	3.46669	0.0005269	0.00693028
BB_04g016620.1		580.622	1.58782	0.572311	2.7744	0.00553039	0.0382253
BB_04g016850.1		224.194	1.31522	0.352922	3.72665	0.000194043	0.00317719
BB_04g017730.1		351.382	1.68262	0.357405	4.70788	2.5031e-06	0.000103784
BB_04g018020.1		1083.24	1.49429	0.257242	5.80887	6.2897e-09	7.74035e-07
BB_04g018210.1		1153	1.61083	0.313227	5.14271	2.70809e-07	1.71187e-05
BB_04g018790.1		501.165	1.82822	0.422842	4.32364	1.53473e-05	0.000446334
BB_04g018810.1		96.2116	1.87104	0.661755	2.8274	0.00469282	0.0339609
BB_04g018820.1		142.447	1.60014	0.533628	2.99861	0.00271213	0.0230606
BB_04g018890.1		93.5744	23.5662	3.90733	6.03127	1.62676e-09	2.25369e-07
BB_04g019480.1		531.638	1.12435	0.339828	3.3086	0.000937644	0.0107022
BB_04g019860.1		114.969	3.27178	0.624865	5.23598	1.64109e-07	1.14019e-05
BB_04g020170.1		56.2427	3.30497	0.543661	6.07911	1.20855e-09	1.72598e-07
BB_04g020230.1		81.9131	2.44327	0.845651	2.88921	0.00386207	0.0295479
BB_04g020340.1		2474.07	1.01097	0.35127	2.87805	0.00400141	0.0303033
BB_04g020400.1		4619.8	1.10172	0.342681	3.21499	0.00130448	0.0134735
BB_04g020510.1		316.925	1.9589	0.36703	5.33715	9.44206e-08	7.28958e-06
BB_04g020680.1		73.8913	3.65577	0.737994	4.95365	7.28342e-07	3.7868e-05
BB_04g021350.1		434.702	1.18099	0.341175	3.46154	0.000537086	0.00703625
BB_04g021630.1		91.4537	2.18989	0.473879	4.6212	3.81534e-06	0.000146388
BB_04g021740.1		467.839	1.1507	0.294431	3.90821	9.29831e-05	0.00177937
BB_04g021780.1		620.084	1.21137	0.305817	3.9611	7.46058e-05	0.001488
BB_04g022140.1		57.4659	1.20199	0.438769	2.73947	0.00615383	0.0411209
BB_04g022260.1		2131.21	1.30025	0.242586	5.35996	8.32405e-08	6.64087e-06
BB_04g022350.1		2009.99	1.08753	0.280138	3.88214	0.000103543	0.00194288
BB_05g000360.1		42.29	5.42305	1.2184	4.45097	8.54834e-06	0.000280134
BB_05g000550.1		675.178	4.32239	1.3294	3.25139	0.00114842	0.0122781
BB_05g000720.1		51.7189	1.92403	0.654124	2.94138	0.00326752	0.0262491
BB_05g000810.1		27.5483	2.0803	0.661363	3.14547	0.00165821	0.0161944
BB_05g000850.1		41.9305	2.59562	0.828808	3.13175	0.00173769	0.0167933
BB_05g000910.1		52.0203	3.2801	0.755436	4.342	1.41194e-05	0.00041934
BB_05g000920.1		62.7791	2.93015	0.568618	5.15311	2.56207e-07	1.63746e-05
BB_05g000930.1		62.6739	2.92692	0.56951	5.13935	2.75683e-07	1.73321e-05
BB_05g000940.1		69.3009	2.98959	0.543754	5.49806	3.84002e-08	3.49364e-06
BB_05g001730.1		37.9022	2.50966	0.732985	3.42389	0.00061732	0.00786039
BB_05g002790.1		80.9813	1.73014	0.533056	3.24571	0.0011716	0.0124723
BB_05g003790.1		9295.12	1.00319	0.312367	3.21157	0.0013201	0.0135742
BB_05g003800.1		656.961	1.45044	0.317827	4.56361	5.02806e-06	0.000183253
BB_05g004310.1		282.136	2.23718	0.355085	6.30041	2.96852e-10	5.01373e-08
BB_05g004270.1		36.3119	1.87592	0.613064	3.05991	0.00221407	0.0199085
BB_05g004620.1		6019.05	1.0265	0.222197	4.61978	3.84138e-06	0.000147143
BB_05g004990.1		476.119	1.16981	0.228885	5.11089	3.20639e-07	1.93361e-05
BB_05g005100.1		675.666	1.47046	0.278452	5.28082	1.28604e-07	9.35654e-06
BB_05g005520.1		300.506	1.12904	0.305302	3.69811	0.000217215	0.00348878
BB_05g005600.1		6997.27	1.27202	0.296024	4.29702	1.73109e-05	0.000486139
BB_05g005610.1		5176.28	1.32909	0.306449	4.33707	1.44398e-05	0.000427099
BB_05g005780.1		226.197	1.05092	0.380206	2.76409	0.00570815	0.0390952
BB_05g005990.1		322.976	1.33863	0.313472	4.27034	1.95174e-05	0.000535016
BB_05g006370.1		479.432	1.25136	0.273101	4.58206	4.60411e-06	0.00017098
BB_05g006800.1		188.451	1.30711	0.431665	3.02805	0.00246135	0.0215727
BB_05g007000.1		1698.12	1.51259	0.281267	5.37777	7.54122e-08	6.12188e-06
BB_05g007080.1		423.483	1.13752	0.189589	5.99991	1.97422e-09	2.71879e-07
BB_05g007810.1		393.513	1.27277	0.3616	3.51984	0.000431813	0.00594314
BB_05g008790.1		26.335	2.98987	0.799538	3.73949	0.000184394	0.00304724
BB_05g009320.1		53.2594	4.01902	1.49612	2.6863	0.00722477	0.0460769
BB_05g009700.1		25.6201	3.42328	0.950205	3.60267	0.000314959	0.00465916
BB_05g009970.1		438.655	1.04622	0.255253	4.09876	4.15377e-05	0.000953389
BB_05g010010.1		1439.95	1.16887	0.268223	4.35784	1.3135e-05	0.000395179
BB_05g011160.1		212.029	1.09898	0.361092	3.0435	0.00233845	0.0207448
BB_05g011620.1		483.072	1.43344	0.271284	5.28391	1.26457e-07	9.2845e-06
BB_05g011990.1		820.31	1.00424	0.315738	3.18062	0.00146961	0.0146935
BB_05g012070.1		116.232	1.29742	0.445723	2.91083	0.00360466	0.0282034
BB_05g012170.1		46.2909	2.03117	0.672437	3.02061	0.00252264	0.0219411
BB_05g012590.1		2507.94	1.79815	0.582494	3.08699	0.00202194	0.0186821
BB_05g012810.1		215.071	1.22025	0.308092	3.96067	7.47398e-05	0.00148939
BB_05g014120.1		71.5586	2.29362	0.826728	2.77433	0.00553156	0.0382253
BB_05g014380.1		62.5256	2.47334	0.878131	2.81659	0.00485357	0.0348193
BB_05g015100.1		202.48	1.86648	0.326213	5.72165	1.05492e-08	1.23266e-06
BB_05g015760.1		4719.74	1.40236	0.270647	5.18153	2.20073e-07	1.45474e-05
BB_05g015770.1		4519.47	1.20767	0.34224	3.52871	0.000417585	0.00580255
BB_05g016760.1		196.84	1.29762	0.449198	2.88874	0.00386792	0.0295782
BB_05g016860.1		341.28	1.46736	0.544758	2.69359	0.0070686	0.0453897
BB_05g017060.1		979.02	1.01456	0.252122	4.02409	5.71961e-05	0.00120848
BB_05g017510.1		152.935	1.07806	0.273905	3.9359	8.28864e-05	0.00162376
BB_05g018460.1		58.4031	2.13001	0.736172	2.89336	0.00381139	0.0292666
BB_05g018430.1		617.069	1.00114	0.228689	4.37775	1.19908e-05	0.000367443
BB_05g018660.1		254.778	1.13273	0.272057	4.16359	3.13289e-05	0.000768638
BB_05g019300.1		466.733	1.11016	0.195227	5.6865	1.2967e-08	1.46316e-06
BB_05g019400.1		383.974	1.09517	0.299787	3.65316	0.000259033	0.00399532
BB_05g021340.1		100.411	1.12939	0.392451	2.87778	0.00400487	0.030314
BB_05g022140.1		197.301	1.54326	0.310955	4.96297	6.94224e-07	3.64208e-05
BB_05g022570.1		44.0012	1.4363	0.522944	2.74657	0.00602212	0.0404905
BB_05g022660.1		229.64	1.34345	0.393686	3.41248	0.000643742	0.00810541
BB_06g000300.1		752.8	1.29145	0.347002	3.72173	0.000197862	0.00323058
BB_06g000450.1		156.227	1.02776	0.372045	2.76245	0.00573689	0.0392572
BB_06g002980.1		190.495	1.44585	0.454633	3.18025	0.0014715	0.0147061
BB_06g003280.1		162.886	1.18441	0.342261	3.46056	0.000539051	0.00705001
BB_06g003290.1		323.491	1.1868	0.287668	4.1256	3.69773e-05	0.000871189
BB_06g003600.1		2385.66	1.91014	0.308844	6.18481	6.2179e-10	9.65486e-08
BB_06g003690.1		647.434	1.20493	0.128483	9.37813	6.71503e-21	1.10971e-17
BB_06g004870.1		1352.16	2.90058	0.465637	6.22928	4.68593e-10	7.42027e-08
BB_06g005260.1		58.6839	1.90139	0.697836	2.72469	0.00643616	0.0424357
BB_06g005710.1		665.202	1.03829	0.388159	2.6749	0.00747508	0.0471235
BB_06g006130.1		4340.79	1.17543	0.33099	3.55125	0.000383402	0.00543196
BB_06g008260.1		136.239	1.60436	0.455692	3.52072	0.000430378	0.00593044
BB_06g008450.1		429.074	1.36165	0.283175	4.80852	1.5205e-06	6.88422e-05
BB_06g008640.1		867.72	1.36813	0.401185	3.41023	0.000649084	0.00815266
BB_06g008660.1		63.8821	2.43923	0.620535	3.93085	8.46444e-05	0.00165194
BB_06g008720.1		109.505	1.26859	0.370839	3.42085	0.000624246	0.00792649
BB_06g008780.1		1041.04	1.24188	0.237896	5.22027	1.7866e-07	1.22292e-05
BB_06g009150.1		132.153	1.59971	0.418711	3.82056	0.000133148	0.00238246
BB_06g009580.1		212.265	2.01646	0.286041	7.04955	1.79501e-12	6.1984e-10
BB_06g009940.1		376.036	1.31198	0.280581	4.67594	2.92607e-06	0.000117735
BB_06g010200.1		172.339	1.03707	0.26036	3.98322	6.79873e-05	0.00138464
BB_06g011670.1		313.201	1.7923	0.323207	5.54537	2.93329e-08	2.88785e-06
BB_06g011830.1		195.233	1.00722	0.241164	4.17648	2.9606e-05	0.000735731
BB_06g012310.1		1222.65	1.58168	0.278165	5.68614	1.29944e-08	1.46316e-06
BB_06g013560.1		510.586	1.20774	0.286123	4.22103	2.43187e-05	0.000632889
BB_06g013680.1		1557.88	2.84341	0.201039	14.1436	2.04613e-45	2.36696e-41
BB_06g013770.1		83.8716	1.76378	0.509288	3.46322	0.000533744	0.00699643
BB_06g014370.1		117.791	1.15738	0.358898	3.22482	0.0012605	0.0131542
BB_06g015670.1		665.886	1.00374	0.367957	2.72788	0.00637428	0.0421358
BB_06g015740.1	YUCCA4	56.4979	3.07043	0.798665	3.84445	0.000120823	0.0022001
BB_06g015960.1		33.5707	2.13949	0.674306	3.17288	0.00150934	0.0150194
BB_06g016730.1		87.585	1.85711	0.44399	4.18277	2.87977e-05	0.000720285
BB_06g017620.1		197.788	1.28822	0.249042	5.17271	2.30725e-07	1.51649e-05
BB_06g017860.1		139.138	1.30515	0.291216	4.48174	7.40382e-06	0.000250798
BB_06g018330.1		652.312	2.51816	0.491485	5.12357	2.99798e-07	1.85081e-05
BB_06g018370.1		12.0177	7.46112	2.10252	3.54866	0.000387196	0.00546953
BB_06g018640.1		1115.35	1.20608	0.1902	6.34109	2.28141e-10	4.09168e-08
BB_06g019000.1		663.505	1.1394	0.406537	2.80271	0.00506754	0.0359374
BB_06g019070.1		62.3101	4.89849	1.00975	4.85118	1.22729e-06	5.84252e-05
BB_06g019370.1		113.926	2.29884	0.673503	3.41326	0.000641897	0.00809315
BB_06g019290.1		474.26	1.13638	0.378824	2.99976	0.00270196	0.0230079
BB_06g019570.1		1241.24	1.32992	0.345012	3.8547	0.000115873	0.00213703
BB_06g019720.1		93.3474	1.95264	0.673367	2.89982	0.00373376	0.028847
BB_06g019930.1		196.45	1.03639	0.327758	3.16207	0.0015665	0.0154618
BB_06g020320.1		93.9803	1.20749	0.407105	2.96605	0.00301648	0.0248981
BB_06g020310.1		285.348	4.90499	0.778521	6.30039	2.96888e-10	5.01373e-08
BB_06g020470.1		482.735	1.71594	0.256519	6.68932	2.24212e-11	5.7004e-09
BB_06g020640.1		82.5786	1.53272	0.470076	3.26058	0.00111185	0.0120036
BB_06g020840.1		1633.21	1.00598	0.198704	5.06269	4.13376e-07	2.37317e-05
BB_06g020960.1		2458.8	1.00886	0.209367	4.8186	1.44567e-06	6.62318e-05
BB_06g021400.1		21.1245	3.48137	1.0778	3.23005	0.00123767	0.0129893
BB_06g021780.1		369.998	1.06543	0.288944	3.68732	0.000226632	0.00361611
BB_06g022480.1		2489.01	2.9719	0.415305	7.15596	8.30888e-13	3.10055e-10
BB_06g022490.1		2618.61	3.03566	0.457102	6.64111	3.11338e-11	7.26113e-09
BB_06g022500.1		23.2997	2.17922	0.783761	2.78047	0.00542807	0.037758
BB_06g022700.1		13.7381	7.62154	2.1908	3.47888	0.000503509	0.00671423
BB_06g022910.1		60.7437	1.3831	0.482713	2.86526	0.00416666	0.0311268
BB_06g022930.1		73.2958	1.46527	0.480383	3.05021	0.0022868	0.0204425
BB_06g023720.1		387.66	1.17639	0.273222	4.30563	1.6651e-05	0.000473264
BB_06g024390.1		409.224	1.90523	0.440865	4.32158	1.54919e-05	0.000449056
BB_06g024460.1		278.237	1.36311	0.326263	4.17795	2.94148e-05	0.000732552
BB_06g025220.1		101.796	1.35293	0.382742	3.53484	0.000408024	0.00569707
BB_06g026140.1		4423.95	1.23086	0.362202	3.39828	0.000678121	0.00839605
BB_06g026180.1		16402.6	1.15803	0.309021	3.74743	0.000178659	0.0029673
BB_06g026490.1		324.665	1.81243	0.612481	2.95917	0.00308473	0.0252344
BB_06g026780.1		1941.86	1.30881	0.221256	5.91539	3.31089e-09	4.40234e-07
BB_06g027160.1		427.088	1.36319	0.346214	3.93741	8.23669e-05	0.00161769
BB_06g027300.1		1216.96	1.14641	0.235284	4.87247	1.10214e-06	5.37957e-05
BB_06g027330.1		16.9427	3.59251	1.26682	2.83586	0.00457021	0.0333343
BB_06g029080.1		1206.17	1.11147	0.278704	3.98801	6.66308e-05	0.00136301
BB_06g029100.1		493.939	1.10809	0.160645	6.89775	5.28327e-12	1.54726e-09
BB_06g029440.1		2770.97	1.21223	0.257229	4.71267	2.44497e-06	0.000102291
BB_06g029460.1		481.896	1.58679	0.234825	6.75733	1.40561e-11	3.78525e-09
BB_07g000220.1		745.67	1.47204	0.230948	6.37392	1.84257e-10	3.43787e-08
BB_07g000440.1		85.2375	1.28278	0.469426	2.73266	0.00628245	0.0416717
BB_07g000520.1		637.648	2.20134	0.505825	4.35199	1.34906e-05	0.000403255
BB_07g000830.1		27.7656	1.76915	0.594857	2.97407	0.00293879	0.0244311
BB_07g001740.1		108.659	1.30827	0.301138	4.34443	1.39638e-05	0.000415788
BB_07g002970.1		516.62	1.06665	0.3633	2.936	0.00332479	0.0265524
BB_07g003650.1		1295.39	1.69161	0.322083	5.25208	1.50394e-07	1.06083e-05
BB_07g003780.1		343.695	2.36078	0.244525	9.65457	4.70114e-22	1.08765e-18
BB_07g003770.1		13.2532	5.81714	1.67441	3.47414	0.000512491	0.00679372
BB_07g003880.1		138.488	1.32104	0.433813	3.04518	0.00232538	0.0206447
BB_07g004030.1		234.385	1.92244	0.470048	4.08989	4.31575e-05	0.000981802
BB_07g004100.1		110.55	1.49388	0.405057	3.68806	0.00022597	0.00360804
BB_07g004250.1		106.35	2.38279	0.44032	5.41151	6.24959e-08	5.23879e-06
BB_07g005160.1		841.933	2.10381	0.326425	6.445	1.15599e-10	2.21033e-08
BB_07g006020.1		1091.48	1.13768	0.249572	4.55853	5.15139e-06	0.0001871
BB_07g006090.1		786.505	1.2054	0.250912	4.80406	1.55478e-06	6.9983e-05
BB_07g007300.1		134.925	1.17041	0.367943	3.18096	0.00146787	0.0146825
BB_07g007940.1		740.278	1.09695	0.208531	5.2604	1.43744e-07	1.02644e-05
BB_07g008200.1		387.487	1.5509	0.391827	3.95814	7.55371e-05	0.00150269
BB_07g008220.1		261.393	1.41024	0.339251	4.15692	3.2257e-05	0.000784613
BB_07g008230.1		256.135	1.37714	0.340615	4.0431	5.27486e-05	0.00114194
BB_07g008240.1		225.728	1.40198	0.33013	4.24677	2.16879e-05	0.000582776
BB_07g008660.1		362.721	1.48781	0.294013	5.06036	4.18461e-07	2.38461e-05
BB_07g008730.1		1059.25	1.47593	0.280345	5.26468	1.40433e-07	1.0059e-05
BB_07g009070.1		222.85	1.21903	0.364881	3.34089	0.000835105	0.00982257
BB_07g009220.1		343.095	1.78865	0.355861	5.02626	5.00136e-07	2.75503e-05
BB_07g009990.1		181.005	1.12288	0.321822	3.48913	0.000484604	0.00651091
BB_07g010000.1		953.942	1.57699	0.178147	8.85221	8.58036e-19	8.27146e-16
BB_07g011600.1		197.322	1.34872	0.393035	3.43155	0.000600152	0.00767982
BB_07g012640.1		284.369	2.02209	0.527959	3.83002	0.000128135	0.00230882
BB_07g012660.1		1428.64	3.63948	0.569368	6.39213	1.63586e-10	3.07701e-08
BB_07g013090.1		423.204	1.32697	0.377748	3.51284	0.000443352	0.00606587
BB_07g013100.1		1597.46	1.26035	0.273387	4.61015	4.02379e-06	0.000152364
BB_07g013110.1		998.373	1.26758	0.251431	5.04147	4.61972e-07	2.57545e-05
BB_07g013120.1		1601.2	1.2561	0.273377	4.59475	4.33273e-06	0.000162204
BB_07g013130.1		1002.82	1.27206	0.251449	5.0589	4.2168e-07	2.39705e-05
BB_07g013140.1		98.7595	1.36932	0.431827	3.171	0.00151917	0.0150912
BB_07g014030.1		197.082	2.49462	0.604576	4.12623	3.68759e-05	0.000869684
BB_07g014040.1		690.166	1.096	0.297345	3.68594	0.000227858	0.00362567
BB_07g014230.1		408.651	1.13771	0.268306	4.24034	2.23184e-05	0.000594198
BB_07g014350.1		596.934	1.39571	0.422888	3.30042	0.000965417	0.0109329
BB_07g014570.1		184.186	1.29222	0.437089	2.95641	0.00311244	0.0253286
BB_07g014690.1		521.653	1.14787	0.222236	5.16511	2.403e-07	1.5705e-05
BB_07g014720.1		429.821	1.39404	0.416123	3.35006	0.000807939	0.00958589
BB_07g014840.1		639.693	1.18377	0.39453	3.00047	0.00269565	0.022973
BB_07g015160.1		124.457	1.69425	0.589623	2.87345	0.00406014	0.0305716
BB_07g015240.1		13.1687	5.3869	1.80302	2.98771	0.00281078	0.023656
BB_07g015610.1		706.084	1.04616	0.272225	3.843	0.000121538	0.00220889
BB_07g015720.1		110.625	10.7348	3.90701	2.74757	0.00600393	0.0404152
BB_07g016220.1		44.9198	2.78673	0.85975	3.24133	0.00118972	0.0126258
BB_07g016390.1		92.1569	2.25359	0.600743	3.75133	0.000175897	0.00293196
BB_07g016490.1		830.466	2.33715	0.409165	5.71201	1.11649e-08	1.29155e-06
BB_07g016660.1		60.6677	1.95828	0.603303	3.24594	0.00117065	0.0124697
BB_07g017110.1		1090.17	1.53853	0.23821	6.45872	1.05592e-10	2.08802e-08
BB_07g017900.1		789.732	1.10758	0.275141	4.02552	5.68498e-05	0.00120557
BB_07g018230.1		144.145	1.1656	0.280954	4.14874	3.34315e-05	0.000803566
BB_07g018710.1		624.399	1.40004	0.264168	5.29983	1.15908e-07	8.70662e-06
BB_07g018790.1		140.334	1.2621	0.36329	3.47408	0.000512614	0.00679372
BB_07g018800.1		278.445	1.29698	0.452735	2.86477	0.00417312	0.031155
BB_07g019520.1		407.076	2.30466	0.461438	4.99452	5.8982e-07	3.16614e-05
BB_07g020020.1		1289.61	1.07137	0.290744	3.68493	0.000228766	0.00363013
BB_07g020460.1		80.9047	2.78828	0.766728	3.63659	0.00027627	0.00420789
BB_07g021370.1		1200.16	1.3624	0.309467	4.40239	1.07064e-05	0.000335188
BB_07g021440.1		38.9436	4.08087	1.12007	3.64342	0.000269044	0.0041168
BB_07g021570.1		558.541	1.99623	0.66079	3.02098	0.00251961	0.0219411
BB_07g021610.1		2893.62	1.11598	0.273271	4.08377	4.43107e-05	0.0010034
BB_07g022030.1		289.519	1.26467	0.354853	3.56392	0.00036536	0.00521466
BB_07g022040.1		100.97	1.4242	0.462906	3.07664	0.00209345	0.0191062
BB_07g022240.1		2953.45	1.06062	0.202123	5.24739	1.54268e-07	1.08485e-05
BB_07g022520.1		166.792	2.25209	0.449527	5.0099	5.44593e-07	2.937e-05
BB_07g022800.1		469.685	1.27615	0.314198	4.06161	4.87351e-05	0.00107898
BB_08g000100.1		233.612	1.22459	0.306143	4.00005	6.33298e-05	0.00130877
BB_08g000140.1		720.101	1.03735	0.267259	3.88144	0.000103842	0.0019469
BB_08g000160.1		723.712	1.0645	0.264487	4.02478	5.70297e-05	0.00120717
BB_08g000810.1		263.161	1.08759	0.382024	2.84691	0.00441463	0.0324553
BB_08g001360.1		389.308	1.87765	0.401456	4.6771	2.90965e-06	0.000117483
BB_08g002320.1		109.594	9.89714	3.67738	2.69136	0.00711623	0.0456083
BB_08g002620.1		119.332	2.36752	0.732638	3.2315	0.00123141	0.0129382
BB_08g003200.1		27.186	2.22481	0.675032	3.29585	0.000981228	0.0110632
BB_08g003290.1		285.878	1.11213	0.366672	3.03304	0.00242105	0.0213304
BB_08g003340.1		110.165	1.33852	0.355793	3.76208	0.000168503	0.00284593
BB_08g003800.1		289.974	1.15276	0.383111	3.00895	0.0026215	0.0224967
BB_08g004330.1		137.206	1.39767	0.320762	4.35735	1.3165e-05	0.000395565
BB_08g004580.1		1151.24	1.43771	0.281875	5.10053	3.387e-07	2.00927e-05
BB_08g004590.1		1683.87	1.7129	0.315743	5.42497	5.79639e-08	4.93034e-06
BB_08g004770.1		488.298	1.43905	0.436973	3.29322	0.000990463	0.0111294
BB_08g005020.1		548.247	1.05668	0.329041	3.21141	0.00132088	0.0135761
BB_08g005300.1		215.07	1.08115	0.371897	2.90712	0.00364774	0.0284347
BB_08g008750.1		15.6573	7.10071	1.98616	3.5751	0.000350096	0.00503407
BB_08g008770.1		185.372	1.1549	0.335555	3.44175	0.000577966	0.0074703
BB_08g009850.1		172.674	1.63208	0.506434	3.2227	0.00126989	0.0132339
BB_08g010060.1		97.7877	2.04807	0.663729	3.0857	0.00203072	0.0187556
BB_08g010320.1		11.2327	4.31891	1.07706	4.0099	6.07446e-05	0.0012684
BB_08g010380.1		581.733	1.07654	0.319408	3.37042	0.000750524	0.00905325
BB_08g010770.1		713.597	1.80448	0.244061	7.39356	1.42946e-13	6.36001e-11
BB_08g010780.1		814.178	1.26415	0.195913	6.45264	1.09917e-10	2.13701e-08
BB_08g012300.1		36.821	1.7964	0.657516	2.73209	0.0062933	0.0417078
BB_08g012800.1		188.265	1.08108	0.403375	2.68009	0.00736025	0.0466312
BB_08g013420.1		118.986	2.78493	0.807929	3.44699	0.000566864	0.00735969
BB_08g013440.1		119.587	2.89052	0.801515	3.60632	0.000310566	0.00461185
BB_08g013490.1		299.04	1.11457	0.380507	2.92917	0.00339871	0.0270029
BB_08g013560.1		295.017	1.08939	0.327846	3.32287	0.000890953	0.0102574
BB_08g013600.1		16.6821	8.004	1.91638	4.17663	2.95855e-05	0.000735731
BB_08g013810.1		42.9711	1.76709	0.585725	3.01692	0.00255355	0.0221102
BB_08g015260.1		278.456	1.00732	0.337802	2.98199	0.00286378	0.0240059
BB_08g015990.1		163.501	1.07459	0.316925	3.39066	0.000697249	0.00857606
BB_08g016490.1		448.493	1.26858	0.298838	4.24506	2.1854e-05	0.000585201
BB_08g016670.1		189.392	1.01705	0.318227	3.19599	0.00139352	0.0141158
BB_08g017010.1		493.125	1.11153	0.244031	4.55489	5.24119e-06	0.000189766
BB_08g017060.1		630.247	1.67132	0.301206	5.54874	2.87734e-08	2.84488e-06
BB_08g017590.1		1365.19	1.24242	0.246338	5.04355	4.56979e-07	2.55997e-05
BB_08g018160.1		55.3562	1.22468	0.439344	2.78751	0.00531148	0.0371134
BB_08g018210.1		29.7911	5.37363	1.16084	4.6291	3.67254e-06	0.000142325
BB_08g018190.1		473.147	1.19783	0.263078	4.55313	5.28545e-06	0.000191069
BB_08g018710.1		323.523	2.00153	0.482582	4.14755	3.36052e-05	0.000806526
BB_08g018860.1		118.863	1.17779	0.35856	3.28478	0.00102061	0.0113197
BB_08g019490.1		139.642	1.20624	0.452074	2.66824	0.00762495	0.0478078
BB_08g020020.1		958.604	2.92852	0.296463	9.87818	5.17646e-23	1.49703e-19
BB_08g020090.1		629.202	1.11718	0.345567	3.2329	0.00122542	0.0128987
BB_08g020860.1		401.438	1.64009	0.300436	5.45903	4.78747e-08	4.24379e-06
BB_08g021010.1		216.049	2.421	0.472895	5.11953	3.06299e-07	1.8698e-05
BB_08g021000.1		542.15	1.44789	0.237394	6.09909	1.06671e-09	1.54246e-07
BB_08g021240.1		502.635	1.13214	0.223066	5.07536	3.86757e-07	2.237e-05
BB_08g021290.1		182.156	1.31789	0.487431	2.70375	0.00685624	0.0443461
BB_08g021530.1		559.629	1.24181	0.290035	4.28161	1.85547e-05	0.000513494
BB_08g021660.1		920.125	1.06509	0.234106	4.54961	5.37454e-06	0.000193684
BB_08g021880.1		1152.65	1.16964	0.266861	4.38295	1.17082e-05	0.000360215
BB_08g022130.1		113.077	1.21891	0.443758	2.74678	0.00601833	0.0404768
BB_08g022210.1		126.505	1.32048	0.34972	3.77581	0.000159487	0.00273935
BB_08g022230.1		128.316	1.70453	0.488857	3.48676	0.000488913	0.00655738
BB_08g022390.1		1050.68	1.20413	0.231033	5.21195	1.86867e-07	1.27533e-05
BB_08g022920.1		494.64	2.27446	0.50158	4.53458	5.77171e-06	0.000205754
BB_08g023130.1		29.977	3.30066	1.02685	3.21436	0.00130736	0.0134971
BB_08g023140.1		76.3087	3.93027	1.17838	3.33531	0.000852053	0.00994606
BB_08g023360.1		426.365	1.53239	0.453782	3.37693	0.000733	0.0089022
BB_08g023430.1		125.725	1.68396	0.419533	4.01389	5.97254e-05	0.00125164
BB_08g024270.1		223.131	2.35986	0.347657	6.7879	1.13779e-11	3.17155e-09
BB_08g024530.1		264.34	1.4759	0.234852	6.28437	3.2918e-10	5.47906e-08
BB_09g000210.1		157.797	1.574	0.469841	3.35008	0.000807889	0.00958589
BB_09g000580.1		931.38	1.59124	0.226869	7.01391	2.3175e-12	7.65966e-10
BB_09g000760.1		1011.75	1.10882	0.265754	4.17237	3.01448e-05	0.000745117
BB_09g000790.1		242.347	1.67177	0.297799	5.61377	1.97963e-08	2.07243e-06
BB_09g001070.1		27.3643	5.90446	1.96131	3.01047	0.00260846	0.0224515
BB_09g001440.1		1636.94	1.144	0.246479	4.64136	3.46128e-06	0.000135499
BB_09g001750.1		1016.74	1.17568	0.375735	3.12901	0.00175397	0.0168942
BB_09g001990.1		68.0721	3.32511	0.528568	6.29079	3.15861e-10	5.29547e-08
BB_09g002710.1		236.757	1.29218	0.3064	4.21729	2.47251e-05	0.000640582
BB_09g002930.1		61.5177	1.96282	0.603817	3.25069	0.00115124	0.0123026
BB_09g003520.1		434.957	1.37003	0.273145	5.01575	5.28258e-07	2.88249e-05
BB_09g003770.1		31.5065	2.75632	0.738453	3.73256	0.000189547	0.00311904
BB_09g003810.1		91.1645	1.13656	0.420224	2.70467	0.00683729	0.0442606
BB_09g003760.1		84.6347	1.14661	0.412098	2.78237	0.0053963	0.0375824
BB_09g004960.1		453.421	1.30698	0.2495	5.23842	1.61955e-07	1.13202e-05
BB_09g005460.1		43.1005	2.00661	0.686126	2.92455	0.00344958	0.027304
BB_09g005860.1		22.8745	8.45961	1.94052	4.35946	1.30384e-05	0.000393809
BB_09g006760.1		397.691	1.12283	0.290141	3.86995	0.000108858	0.00202455
BB_09g006770.1		2050.76	1.54347	0.192076	8.03574	9.30152e-16	5.51795e-13
BB_09g006930.1		295.477	2.15157	0.654755	3.28606	0.00101598	0.0112968
BB_09g007240.1		944.119	1.9145	0.49041	3.90388	9.46639e-05	0.00180407
BB_09g008290.1		2834.72	1.08602	0.330639	3.2846	0.00102127	0.0113216
BB_09g008270.1		136.226	1.82064	0.686255	2.65301	0.0079778	0.0492987
BB_09g008400.1		87.165	1.06814	0.360279	2.96476	0.00302919	0.0249496
BB_09g009750.1		106.736	1.19121	0.380862	3.12768	0.00176193	0.0169427
BB_09g010770.1		127.245	2.08389	0.509192	4.09255	4.2665e-05	0.000973469
BB_09g011080.1		316.068	1.21078	0.33461	3.61849	0.000296325	0.00446049
BB_09g011240.1		746.313	1.15047	0.352839	3.26061	0.00111173	0.0120036
BB_09g011360.1		15.6386	2.76219	1.03184	2.67694	0.00742973	0.0469474
BB_09g011370.1		587.908	4.78855	0.388269	12.3331	6.0123e-35	3.47752e-31
BB_09g012650.1		5611.7	1.02962	0.229974	4.47711	7.56608e-06	0.000254802
BB_09g013380.1		139.594	1.53798	0.442705	3.47406	0.000512652	0.00679372
BB_09g013870.1		62.2042	2.19899	0.491921	4.47022	7.81386e-06	0.000260868
BB_09g014010.1		33.5969	3.84666	1.10498	3.48122	0.000499144	0.00666755
BB_09g014120.1		224.112	1.92885	0.470705	4.0978	4.171e-05	0.000956396
BB_09g014190.1		1316.46	1.00597	0.27563	3.64972	0.000262524	0.00403571
BB_09g014620.1		1161.38	1.12387	0.318852	3.52473	0.000423915	0.00586234
BB_09g015580.1		5147.43	1.75605	0.470696	3.73075	0.000190911	0.00313701
BB_09g015800.1		348.53	1.20151	0.347688	3.4557	0.000548864	0.00715007
BB_09g015970.1		1154.58	1.20359	0.364777	3.29951	0.000968524	0.0109573
BB_09g016020.1		260.769	1.26782	0.284132	4.46208	8.1168e-06	0.000269427
BB_09g016120.1		233.332	1.28854	0.47028	2.73995	0.00614482	0.04111
BB_09g016620.1		210.678	2.08988	0.380165	5.49731	3.85618e-08	3.49364e-06
BB_09g017310.1		984.771	1.38337	0.262013	5.27979	1.29335e-07	9.38024e-06
BB_09g017500.1		5147.76	1.13355	0.329537	3.43984	0.000582069	0.00751073
BB_09g017540.1		1836.19	2.75143	0.510874	5.38572	7.21555e-08	5.94089e-06
BB_09g018230.1		4247.65	3.53764	1.02107	3.46464	0.000530944	0.00696763
BB_09g019200.1		245.34	1.20713	0.215978	5.58913	2.28216e-08	2.36771e-06
BB_09g019230.1		250.713	1.47658	0.366243	4.03169	5.53772e-05	0.00118411
BB_09g019250.1		952.191	1.05531	0.172529	6.11672	9.55188e-10	1.42576e-07
BB_09g019570.1		249.396	1.26808	0.300199	4.22413	2.3987e-05	0.000627956
BB_09g020000.1		211.545	1.18261	0.345816	3.41977	0.000626746	0.00794107
BB_09g020840.1		41.0721	3.2004	0.724105	4.4198	9.87928e-06	0.000314831
BB_09g021080.1		176.89	1.74098	0.396892	4.38654	1.15169e-05	0.000355274
BB_09g021330.1		273.223	1.40587	0.31535	4.45813	8.26782e-06	0.000272485
BB_09g022460.1		653.87	1.33615	0.273256	4.88974	1.00971e-06	5.02381e-05
BB_09g022450.1		1004.51	1.05819	0.244654	4.32525	1.52358e-05	0.000444508
BB_09g022910.1		81.8273	1.11259	0.384434	2.89408	0.00380266	0.0292481
BB_09g023320.1		31.71	4.81451	1.65946	2.90125	0.00371679	0.0287501
BB_09g023380.1		66.5193	2.18245	0.634762	3.43822	0.000585561	0.00754317
BB_10g000200.1		49.4086	3.16845	1.16722	2.71453	0.00663691	0.0434129
BB_10g000210.1		1551.62	1.42127	0.16358	8.68852	3.67195e-18	3.03408e-15
BB_10g000810.1		399.597	1.2022	0.217663	5.52321	3.32867e-08	3.15402e-06
BB_10g002580.1		3864.08	1.29653	0.23033	5.62903	1.81231e-08	1.93224e-06
BB_10g003570.1		481.448	1.39404	0.302912	4.60213	4.18194e-06	0.000157323
BB_10g004440.1		735.703	1.34518	0.319624	4.20864	2.5691e-05	0.000658237
BB_10g005070.1		701.278	1.1105	0.27468	4.04289	5.27957e-05	0.00114194
BB_10g005160.1		86.4128	1.58545	0.485763	3.26384	0.00109913	0.0119372
BB_10g005780.1		673.711	1.99345	0.481452	4.14049	3.46559e-05	0.000824895
BB_10g005710.1		552.348	1.41537	0.401294	3.52702	0.000420269	0.00582585
BB_10g006120.1		119.054	1.17742	0.38201	3.08218	0.00205491	0.0188455
BB_10g006550.1		772.557	1.13624	0.206824	5.49378	3.9342e-08	3.52797e-06
BB_10g007840.1		1265.38	1.04409	0.183701	5.68364	1.31855e-08	1.46316e-06
BB_10g025530.1		94.8933	1.2628	0.365757	3.45256	0.000555303	0.00722581
BB_10g025170.1		498.154	1.38348	0.251303	5.50524	3.68661e-08	3.41174e-06
BB_10g022520.1		841.969	2.27192	0.251353	9.03873	1.58501e-19	1.74622e-16
BB_10g024890.1		1484.02	1.25665	0.23415	5.36685	8.01214e-08	6.41415e-06
BB_10g023280.1		128.064	1.15416	0.398286	2.89782	0.00375761	0.0289594
BB_10g025070.1		2672.79	3.68857	0.470552	7.83882	4.54803e-15	2.44705e-12
BB_10g022490.1		10.9333	3.08625	1.13849	2.71081	0.00671181	0.0436759
BB_10g022450.1		1152.73	1.17422	0.306773	3.82764	0.00012938	0.00232582
BB_10g021980.1		64.3539	2.73193	0.530351	5.15117	2.58865e-07	1.64989e-05
BB_10g013440.1		337.577	1.07323	0.313744	3.42071	0.000624568	0.00792649
BB_10g020630.1		297.309	1.08777	0.377552	2.88113	0.00396255	0.0300977
BB_10g019800.1		10.0253	5.34087	1.81631	2.94051	0.00327675	0.0263016
BB_10g019790.1		641.137	1.21429	0.162955	7.45169	9.21549e-14	4.26419e-11
BB_10g019670.1		407.962	1.16223	0.298845	3.88906	0.000100634	0.00190374
BB_10g018970.1		49.9652	2.50983	0.71142	3.52791	0.000418852	0.00581317
BB_10g018950.1		1338.97	2.00702	0.350425	5.72739	1.01989e-08	1.19777e-06
BB_10g018860.1		51.8484	2.17587	0.468731	4.64203	3.44995e-06	0.000135499
BB_10g015430.1		4107.27	1.33659	0.29269	4.56658	4.95752e-06	0.00018177
BB_10g017820.1		20.8492	4.38292	1.30905	3.34817	0.000813476	0.00962774
BB_10g017510.1		186.895	1.08752	0.265041	4.1032	4.07476e-05	0.000940854
BB_10g017440.1		5.17467	5.88043	1.78082	3.3021	0.000959649	0.0108782
BB_10g017080.1		350.891	1.33115	0.325744	4.08648	4.37962e-05	0.000994376
BB_10g016780.1		98.0366	2.86254	0.854681	3.34925	0.000810311	0.00960192
BB_10g015900.1		86.0833	1.7316	0.491934	3.51998	0.000431583	0.00594314
BB_10g015390.1		612.68	1.62216	0.446199	3.63551	0.000277435	0.00422285
BB_10g015130.1		2975.25	1.11715	0.236103	4.73165	2.22701e-06	9.43666e-05
BB_10g014860.1		268.65	1.02071	0.297076	3.43584	0.000590728	0.00759704
BB_10g014280.1		216.975	1.099	0.354694	3.09844	0.00194542	0.0181635
BB_10g013910.1		169.92	4.08634	1.42463	2.86836	0.00412606	0.0309335
BB_10g012480.1		219.36	2.37176	0.51888	4.57093	4.85565e-06	0.000178886
BB_10g012260.1		277.888	1.71248	0.318051	5.38429	7.27321e-08	5.94604e-06
BB_10g010600.1		140.176	1.39587	0.471879	2.95812	0.00309521	0.0252685
BB_10g010420.1		591.546	1.01879	0.344744	2.95519	0.00312475	0.0253904
BB_10g009270.1		57.503	1.39865	0.373184	3.74788	0.000178333	0.00296401
BB_10g009190.1		1182.56	1.02149	0.279771	3.65115	0.000261066	0.00401638
BB_11g000440.1		631.916	1.59938	0.338561	4.72405	2.31194e-06	9.74298e-05
BB_11g000490.1		94.2411	2.16484	0.762937	2.83751	0.00454676	0.0331946
BB_11g000840.1		3884.61	1.24375	0.298773	4.16286	3.1428e-05	0.000769438
BB_11g000990.1		719.492	1.34666	0.29026	4.6395	3.49248e-06	0.00013649
BB_11g002480.1		551.458	1.21506	0.364783	3.33092	0.000865597	0.0100605
BB_11g002620.1		65.7496	1.4665	0.439178	3.33919	0.000840231	0.0098628
BB_11g002650.1		172.545	1.14491	0.377687	3.03137	0.00243449	0.0214242
BB_11g002750.1		207.002	1.48576	0.385846	3.85065	0.000117804	0.00216482
BB_11g003170.1		100.571	1.3723	0.409496	3.3512	0.000804619	0.00958089
BB_11g003490.1		90.2258	1.30041	0.400886	3.24384	0.0011793	0.012533
BB_11g003790.1		1965.04	1.38356	0.28726	4.81643	1.46152e-06	6.66937e-05
BB_11g004040.1		620.006	1.01118	0.316164	3.19826	0.00138258	0.0140542
BB_11g004060.1		294.651	1.04604	0.320708	3.26167	0.00110757	0.0119856
BB_11g006070.1		142.744	1.59271	0.555027	2.86961	0.00410979	0.0308414
BB_11g006040.1		4507.53	1.07209	0.26689	4.01697	5.89507e-05	0.00123764
BB_11g006180.1		99.9667	1.12289	0.370991	3.02675	0.00247202	0.0216475
BB_11g006500.1		35.2678	21.7734	3.90892	5.57019	2.54465e-08	2.59352e-06
BB_11g006790.1		135.861	1.84015	0.356684	5.15904	2.48213e-07	1.60095e-05
BB_11g007110.1		8.39237	7.01234	2.50815	2.79583	0.00517674	0.0364594
BB_11g007410.1		1880.28	1.27793	0.321629	3.97329	7.08854e-05	0.00142973
BB_11g008680.1		124.379	2.49473	0.939989	2.654	0.00795444	0.0491949
BB_11g008690.1		157.38	2.30617	0.44468	5.18613	2.14707e-07	1.42743e-05
BB_11g008740.1		224.222	1.12774	0.376123	2.99833	0.00271459	0.0230694
BB_11g008940.1		379.447	1.18002	0.310081	3.80554	0.000141496	0.00249326
BB_11g009990.1		899.939	1.12846	0.288168	3.916	9.00298e-05	0.00174304
BB_11g011730.1		396.753	1.16653	0.343259	3.39839	0.000677844	0.00839605
BB_11g012010.1		41.6484	2.24835	0.665018	3.38088	0.000722533	0.00880744
BB_11g015560.1		33.242	2.47183	0.856827	2.88486	0.00391582	0.0298801
BB_11g018990.1		119.232	1.58999	0.329223	4.82951	1.36866e-06	6.41e-05
BB_11g019090.1		1373.12	1.53817	0.40303	3.81651	0.00013535	0.00241811
BB_11g019110.1		837.988	1.53304	0.322679	4.75099	2.02419e-06	8.65649e-05
BB_11g019300.1		112.961	2.24201	0.699773	3.20392	0.00135571	0.0138358
BB_11g019540.1		7.97892	6.94108	2.14607	3.23432	0.00121931	0.0128577
BB_11g019990.1		1367.48	1.06544	0.305239	3.49051	0.000482104	0.00648486
BB_11g020270.1		23.1154	2.31743	0.84866	2.7307	0.00632006	0.0418731
BB_11g022170.1		223.734	1.79818	0.527633	3.40801	0.000654389	0.00818818
BB_11g022200.1		299.4	1.34015	0.409081	3.276	0.0010529	0.0115889
BB_11g022630.1		248.962	1.40989	0.33943	4.1537	3.27143e-05	0.000792512
BB_11g023600.1		420.267	1.20089	0.255941	4.69207	2.70458e-06	0.000110358
BB_11g023620.1		109.67	1.21176	0.35793	3.38547	0.000710557	0.00868434
BB_11g023840.1		127.59	1.40881	0.341103	4.13016	3.62507e-05	0.000858337
BB_11g024180.1		398.458	1.78472	0.429865	4.15181	3.29849e-05	0.000796597
BB_11g025630.1		800.719	1.9058	0.33375	5.71025	1.12808e-08	1.29847e-06
BB_11g025870.1		8318.76	1.25785	0.310672	4.04882	5.14766e-05	0.00112355
BB_11g026840.1		1836.29	1.31107	0.31653	4.14202	3.44265e-05	0.000822822
BB_11g027190.1		6.35281	6.61089	2.4371	2.71261	0.00667563	0.0435554
BB_12g000160.1		767.141	1.10577	0.246974	4.47728	7.56009e-06	0.000254802
BB_12g000250.1		390.227	2.1358	0.432142	4.94236	7.71808e-07	3.98584e-05
BB_12g000740.1		466.59	1.65349	0.304063	5.438	5.38809e-08	4.63443e-06
BB_12g000810.1		91.4551	3.45053	0.942153	3.66238	0.000249879	0.00386961
BB_12g001050.1		987.163	1.47257	0.278246	5.29235	1.20754e-07	8.9832e-06
BB_12g001140.1		430.573	1.18577	0.429051	2.76372	0.00571472	0.0391287
BB_12g001550.1		221.153	1.00324	0.368178	2.72486	0.00643284	0.0424295
BB_12g001730.1		566.816	1.00703	0.20329	4.95365	7.28356e-07	3.7868e-05
BB_12g001740.1		224.147	1.14451	0.366072	3.12647	0.00176919	0.0169984
BB_12g002180.1		341.047	1.33412	0.326182	4.0901	4.31193e-05	0.000981802
BB_12g002960.1		3857	1.03463	0.221247	4.67635	2.92022e-06	0.000117704
BB_12g003830.1		106.048	1.66767	0.483464	3.44942	0.0005618	0.00729803
BB_12g004620.1		97.9345	1.65467	0.429272	3.85459	0.000115922	0.00213703
BB_12g004720.1		97.4307	1.18057	0.400496	2.94777	0.0032008	0.0258027
BB_12g004940.1		65.5709	5.24114	1.15981	4.51897	6.21415e-06	0.000218165
BB_12g005070.1		1544.01	1.29152	0.430442	3.00044	0.00269587	0.022973
BB_12g005160.1		47.9662	1.70292	0.593894	2.86738	0.00413889	0.0309858
BB_12g005880.1		1245.17	1.3561	0.379055	3.57759	0.000346781	0.00500195
BB_12g006890.1		169.9	8.85692	1.87925	4.713	2.441e-06	0.000102291
BB_12g007840.1		283.427	1.77735	0.271441	6.54783	5.83789e-11	1.2742e-08
BB_12g007990.1		52.5605	2.54928	0.881542	2.89184	0.00382994	0.0293409
BB_12g008020.1		506.855	2.4076	0.409904	5.87357	4.26509e-09	5.57498e-07
BB_12g008510.1		1307.08	1.64283	0.231153	7.10709	1.18517e-12	4.21846e-10
BB_12g008890.1		636.524	5.50302	1.28502	4.28243	1.84864e-05	0.000513196
BB_12g008950.1		61.9969	1.91286	0.608244	3.14488	0.00166155	0.0162064
BB_12g009100.1		301	1.71094	0.390268	4.38401	1.16514e-05	0.000358944
BB_12g009330.1		404.811	1.37324	0.518666	2.64764	0.00810557	0.0498619
BB_12g009560.1		11069.4	1.0784	0.275861	3.90921	9.25991e-05	0.00177496
BB_12g010280.1		4458.91	1.21427	0.31058	3.90968	9.242e-05	0.00177417
BB_12g013050.1		685.221	1.12838	0.23726	4.75587	1.97589e-06	8.48131e-05
BB_12g013610.1		2909.02	1.50922	0.350318	4.30816	1.64618e-05	0.000470077
BB_12g013680.1		63.5738	1.44312	0.496145	2.90867	0.00362975	0.0283335
BB_12g014180.1		10153.1	1.03123	0.28202	3.65659	0.000255591	0.00394749
BB_12g014260.1		310.267	1.26063	0.296271	4.25498	2.09066e-05	0.000564405
BB_12g014690.1		156.895	1.6162	0.349907	4.61894	3.85708e-06	0.0001475
BB_12g015150.1		127.071	4.15773	0.530208	7.84168	4.44549e-15	2.44705e-12
BB_12g015180.1		96.7793	1.24316	0.398089	3.12282	0.0017913	0.0171396
BB_01g003390.1		163.407	5.53918	1.06605	5.19597	2.03653e-07	1.37048e-05
BB_01g019630.1		48.5463	5.80758	1.32355	4.38789	1.14453e-05	0.000354009
BB_01g026000.1		13.6096	7.71015	2.11733	3.64144	0.000271115	0.00414027
BB_02g005960.1		19.0233	8.19395	2.25002	3.64172	0.000270825	0.00413858
BB_02g009030.1		12.1708	5.62008	2.10095	2.67502	0.00747253	0.0471203
BB_02g012940.1		104.283	10.6496	3.90703	2.72575	0.00641558	0.0423604
BB_02g012950.1		53.2467	9.67984	3.03635	3.18799	0.00143266	0.0144038
BB_02g016950.1		47.5979	2.95805	0.767348	3.8549	0.000115777	0.00213703
BB_02g022090.1		67.2199	5.55545	1.6022	3.4674	0.000525528	0.00692011
BB_02g028810.1		34.9874	5.94964	1.90458	3.12386	0.00178495	0.0170988
BB_03g029220.1		6.50841	6.6463	2.38117	2.79119	0.00525149	0.0368066
BB_04g009800.1		17.8464	8.06134	2.19223	3.67723	0.000235779	0.00371485
BB_04g020250.1		17.1156	3.30265	1.03269	3.1981	0.00138338	0.0140562
BB_05g000560.1		4.78258	6.0007	2.20731	2.71856	0.00655664	0.0430217
BB_05g013970.1		72.7713	4.68133	0.613328	7.63267	2.29935e-14	1.20904e-11
BB_06g014770.1		23.9193	6.55361	1.97286	3.32188	0.000894118	0.0102866
BB_06g016930.1		67.3744	1.51498	0.518247	2.92328	0.00346366	0.0273873
BB_06g026900.1		9.61936	4.22524	1.31649	3.20948	0.00132977	0.0136312
BB_06g027520.1		7.26003	5.8818	2.16897	2.7118	0.00669191	0.0436327
BB_07g012160.1		159.503	1.65713	0.617137	2.68518	0.00724897	0.0462017
BB_07g016250.1		17.6635	8.08663	2.14152	3.77611	0.000159297	0.0027381
BB_07g019200.1		7.00141	6.75071	2.5349	2.6631	0.00774234	0.0483348
BB_08g000870.1		22.5529	2.2163	0.728171	3.04365	0.00233728	0.0207424
BB_08g013060.1		37.5708	2.46252	0.896114	2.74799	0.00599614	0.040398
BB_08g013800.1		29.3905	3.27145	0.729176	4.4865	7.24016e-06	0.000246699
BB_08g014840.1		37.8162	6.77614	1.82157	3.71994	0.000199273	0.00324798
BB_08g019990.1		340.683	2.3612	0.654574	3.60723	0.000309484	0.00460168
BB_09g015290.1		9.11336	7.05682	2.2397	3.15078	0.00162834	0.015963
BB_09g021660.1		63.0653	8.10724	1.59011	5.09852	3.42312e-07	2.02034e-05
BB_10g020430.1		511.329	2.12525	0.263627	8.06159	7.53082e-16	4.709e-13
BB_11g002100.1		124.193	7.8891	2.40033	3.28668	0.00101377	0.0112841
BB_11g005350.1		18.1274	8.12391	1.96159	4.14149	3.45059e-05	0.000823019
BB_11g017930.1		50.704	4.27037	1.43991	2.96572	0.00301977	0.0249075
BB_11g027250.1		321.706	2.30853	0.64278	3.59148	0.000328805	0.00480861
BB_12g000430.1		596.011	4.33306	1.57822	2.74554	0.00604113	0.0405711
BB_12g001790.1		6.88706	6.6737	2.1675	3.07898	0.0020771	0.0189644
MSTRG.11483.10		313.114	1.23748	0.336899	3.67315	0.000239579	0.003763
MSTRG.16115.2		1040.19	27.1539	3.90679	6.95043	3.64179e-12	1.12342e-09
MSTRG.20151.1		147.368	11.0823	3.90696	2.83657	0.00456014	0.0332818
MSTRG.22208.2		82.3146	10.0468	2.54363	3.94979	7.82213e-05	0.00154728

## Sheet: down-regulated in ST2 vs ST3
transcript_id	function	baseMean	log2FoldChange	lfcSE	stat	pvalue	padj
BB_01g000380.1		930.193	-5.54832	0.499793	-11.1012	1.23736e-28	6.03701e-27
BB_01g000420.1		133.901	-1.45384	0.390417	-3.72382	0.000196232	0.000851649
BB_01g000490.1		1636.83	-1.0511	0.327054	-3.21385	0.00130967	0.00468654
BB_01g001020.1		630.482	-1.04144	0.207282	-5.02429	5.05289e-07	3.54378e-06
BB_01g001050.1		6038.89	-3.03475	0.336091	-9.02953	1.72408e-19	4.53873e-18
BB_01g001210.1		1036.24	-1.65178	0.313559	-5.26784	1.38035e-07	1.04979e-06
BB_01g001290.1		696.472	-4.34043	0.409553	-10.598	3.04519e-26	1.25496e-24
BB_01g001280.1		920.98	-7.3234	1.00466	-7.28943	3.11259e-13	4.62269e-12
BB_01g001340.1		51.7033	-1.21229	0.499567	-2.42669	0.0152374	0.0395839
BB_01g001360.1		308.255	-9.32018	0.953192	-9.77786	1.40136e-22	4.58335e-21
BB_01g001400.1		1634.76	-5.66728	0.339729	-16.6818	1.77866e-62	7.36866e-60
BB_01g001540.1		30.7725	-3.51029	1.39093	-2.52369	0.011613	0.0314268
BB_01g001700.1		120.959	-3.27052	0.901241	-3.62891	0.000284623	0.00119482
BB_01g001930.1		367.88	-2.31817	0.700009	-3.31162	0.000927558	0.00344447
BB_01g002000.1		47.0124	-3.44356	0.91083	-3.78068	0.000156402	0.000695007
BB_01g002140.1		7910.89	-4.97272	0.327427	-15.1873	4.29445e-52	8.594e-50
BB_01g002220.1		31.684	-4.13594	1.03072	-4.01265	6.00401e-05	0.000290769
BB_01g002290.1		43.7912	-1.65136	0.630814	-2.61783	0.00884916	0.02486
BB_01g002410.1		4649.86	-1.55564	0.196078	-7.93379	2.12564e-15	3.93686e-14
BB_01g002520.1		1507.6	-1.14313	0.189009	-6.04801	1.46649e-09	1.46612e-08
BB_01g002530.1		1908.71	-1.10168	0.37886	-2.90788	0.00363886	0.0115526
BB_01g002580.1		176.466	-1.54658	0.51769	-2.98746	0.00281302	0.00923391
BB_01g002600.1		280.995	-2.02726	0.622815	-3.25499	0.00113396	0.0041272
BB_01g003060.1		1745.24	-1.79309	0.177993	-10.0739	7.20648e-24	2.53991e-22
BB_01g003100.1		10.4241	-7.32812	1.96504	-3.72924	0.000192055	0.00083521
BB_01g003170.1		149.361	-1.98686	0.547516	-3.62887	0.000284664	0.00119482
BB_01g003210.1		1040.89	-4.40786	0.284052	-15.5178	2.62796e-54	5.96698e-52
BB_01g003220.1		14601.4	-5.73004	0.330432	-17.341	2.3049e-67	1.32751e-64
BB_01g003290.1		1113	-1.28789	0.347185	-3.70954	0.000207638	0.000895884
BB_01g003310.1		7319.87	-1.40313	0.331573	-4.23173	2.31906e-05	0.000121586
BB_01g003380.1		432.962	-4.7167	0.890644	-5.29584	1.18474e-07	9.11283e-07
BB_01g003550.1		4.86403	-5.89541	2.16171	-2.7272	0.00638752	0.0188074
BB_01g003580.1		101.892	-2.09917	0.457342	-4.58994	4.43383e-06	2.66008e-05
BB_01g003590.1		23.6782	-3.45768	1.2268	-2.81846	0.0048255	0.0147699
BB_01g003600.1		13.0449	-5.75709	1.93474	-2.97565	0.00292371	0.00955181
BB_01g003610.1		41.3889	-2.25531	0.53102	-4.24712	2.16533e-05	0.000114287
BB_01g003710.1		52.5472	-1.9511	0.613574	-3.1799	0.00147325	0.00521267
BB_01g003800.1		237.374	-1.64757	0.467801	-3.52196	0.000428373	0.00171509
BB_01g003820.1		638.165	-1.3866	0.463604	-2.99092	0.0027814	0.00914591
BB_01g003840.1		12406.6	-1.13244	0.22873	-4.95102	7.3826e-07	5.05019e-06
BB_01g004060.1		30.092	-2.63038	1.03192	-2.54901	0.0108028	0.029532
BB_01g004090.1		250.986	-2.85883	0.883842	-3.23455	0.00121835	0.00439239
BB_01g004130.1		277.24	-1.07808	0.306751	-3.51452	0.000440549	0.00175961
BB_01g004140.1		234.89	-1.51744	0.333535	-4.54956	5.37577e-06	3.16883e-05
BB_01g004290.1		2927.8	-1.01411	0.189735	-5.34486	9.04851e-08	7.10817e-07
BB_01g004350.1		1520.81	-1.80378	0.304538	-5.923	3.16122e-09	3.01126e-08
BB_01g004410.1		36.7736	-1.97817	0.820733	-2.41024	0.0159419	0.0411404
BB_01g004430.1		792.889	-2.93673	0.34573	-8.4943	1.99136e-17	4.43204e-16
BB_01g004600.1		337.758	-1.26873	0.342066	-3.70902	0.000208066	0.000897566
BB_01g004670.1		87.1323	-1.34045	0.501815	-2.6712	0.00755799	0.0217652
BB_01g004740.1		14114.9	-1.56669	0.207791	-7.53974	4.70901e-14	7.61634e-13
BB_01g004780.1		1249.9	-3.61821	0.297444	-12.1644	4.81211e-34	3.32261e-32
BB_01g005140.1		454.19	-3.58376	0.796402	-4.49994	6.79738e-06	3.93891e-05
BB_01g005440.1		1071.66	-2.66825	0.341832	-7.80575	5.91501e-15	1.04784e-13
BB_01g005470.1		2946.19	-4.15663	0.558894	-7.43724	1.02809e-13	1.60352e-12
BB_01g005480.1		10.5342	-3.19135	1.06182	-3.00554	0.00265108	0.00877402
BB_01g005730.1		2370.6	-8.21855	1.60797	-5.11112	3.20254e-07	2.30845e-06
BB_01g006010.1		246.772	-1.14022	0.296054	-3.85137	0.000117457	0.000533903
BB_01g006000.1		225.396	-1.1286	0.308857	-3.65412	0.000258069	0.00109095
BB_01g006050.1		542.593	-3.70577	0.443421	-8.35723	6.42068e-17	1.34891e-15
BB_01g006080.1		47.0981	-1.13448	0.449594	-2.52334	0.0116246	0.0314473
BB_01g006060.1		7524.25	-1.02112	0.256597	-3.97947	6.90686e-05	0.000330695
BB_01g006170.1		77.8217	-2.02648	0.838233	-2.41756	0.015625	0.0404393
BB_01g006400.1		320.152	-2.55982	0.35173	-7.2778	3.39305e-13	5.01969e-12
BB_01g006330.1		1885.74	-4.32699	0.334633	-12.9306	3.02634e-38	2.71726e-36
BB_01g006600.1		9298.08	-1.53252	0.365853	-4.18889	2.80328e-05	0.000144763
BB_01g006680.1		254.652	-2.65205	0.56579	-4.68734	2.76782e-06	1.72543e-05
BB_01g006830.1		395.677	-7.44422	0.6657	-11.1825	4.96461e-29	2.48378e-27
BB_01g006840.1		6820.4	-10.8058	1.60816	-6.71939	1.8249e-11	2.25501e-10
BB_01g006850.1		17.169	-6.1325	1.96722	-3.11734	0.00182493	0.00630211
BB_01g006890.1		13913.7	-1.51069	0.313197	-4.82346	1.41089e-06	9.21623e-06
BB_01g006900.1		566.775	-1.43098	0.264367	-5.41286	6.20254e-08	4.98017e-07
BB_01g006920.1		8451.52	-1.32005	0.143966	-9.16918	4.76635e-20	1.30875e-18
BB_01g006970.1		1018.31	-1.09562	0.233636	-4.68943	2.73973e-06	1.70837e-05
BB_01g007040.1		14.4637	-4.58439	1.22274	-3.74929	0.000177337	0.000777647
BB_01g007350.1		108.416	-2.18623	0.433138	-5.04743	4.47795e-07	3.17164e-06
BB_01g007380.1		207.212	-2.69045	0.521677	-5.15732	2.50512e-07	1.83258e-06
BB_01g007450.1		190.538	-2.45432	0.523895	-4.68475	2.80306e-06	1.74326e-05
BB_01g007550.1		1324.44	-1.23758	0.1825	-6.78127	1.19125e-11	1.50188e-10
BB_01g007560.1		937.972	-1.09884	0.197438	-5.5655	2.61401e-08	2.22201e-07
BB_01g007510.1		2667.23	-3.64875	0.360347	-10.1257	4.25144e-24	1.51195e-22
BB_01g007600.1		129.197	-1.20801	0.406581	-2.97115	0.0029669	0.00967016
BB_01g007630.1		1008.64	-1.17959	0.197807	-5.96332	2.47159e-09	2.39394e-08
BB_01g008020.1		267.153	-1.36432	0.393386	-3.46816	0.000524041	0.00206211
BB_01g008040.1		2908.65	-4.16997	0.417871	-9.9791	1.88165e-23	6.42099e-22
BB_01g008110.1		2381.78	-1.38727	0.210637	-6.58605	4.5167e-11	5.31162e-10
BB_01g008270.1		161.136	-1.12832	0.463852	-2.43249	0.0149954	0.0390616
BB_01g008230.1		224.622	-3.00422	0.723431	-4.15273	3.28529e-05	0.000167376
BB_01g008490.1		215.385	-1.06953	0.222832	-4.79973	1.58883e-06	1.03016e-05
BB_01g008880.1		675.772	-1.37432	0.258224	-5.3222	1.02517e-07	7.96593e-07
BB_01g009160.1		1020.56	-2.03854	0.158522	-12.8597	7.58775e-38	6.56588e-36
BB_01g009190.1		27.4714	-6.75433	1.30065	-5.19305	2.06874e-07	1.53379e-06
BB_01g009230.1		27.3855	-6.74936	1.30281	-5.18062	2.21147e-07	1.63294e-06
BB_01g009280.1		261.352	-7.09079	0.569278	-12.4558	1.30081e-35	1.00712e-33
BB_01g009290.1		66.7801	-3.28017	0.762434	-4.30224	1.6908e-05	9.13026e-05
BB_01g009340.1		303.386	-1.49367	0.51627	-2.89319	0.00381355	0.0120392
BB_01g009430.1		2733.2	-1.38732	0.283375	-4.89568	9.79662e-07	6.57209e-06
BB_01g009550.1		239.545	-2.08226	0.38505	-5.40776	6.38184e-08	5.11023e-07
BB_01g009890.1		313.65	-1.26965	0.289589	-4.38432	1.16351e-05	6.45563e-05
BB_01g009930.1		84.3362	-2.90605	0.601298	-4.83297	1.34512e-06	8.82813e-06
BB_01g010120.1		1070.29	-3.82103	0.306485	-12.4673	1.12606e-35	8.74697e-34
BB_01g010190.1		6.92403	-6.737	2.33043	-2.89089	0.00384156	0.0121127
BB_01g010180.1		125504	-3.07139	0.251873	-12.1942	3.33708e-34	2.34529e-32
BB_01g010290.1		270.197	-1.44686	0.373407	-3.87475	0.000106736	0.000490364
BB_01g010310.1		199.253	-2.05622	0.537592	-3.82486	0.000130846	0.000589993
BB_01g010500.1		1165.46	-1.62062	0.28994	-5.58948	2.27746e-08	1.95138e-07
BB_01g010510.1		427.76	-1.20697	0.293504	-4.11227	3.91784e-05	0.000196508
BB_01g010770.1		77.588	-2.4824	0.643773	-3.85602	0.000115249	0.000525303
BB_01g010920.1		3572.76	-1.00256	0.186831	-5.36617	8.04277e-08	6.37108e-07
BB_01g011350.1		19.438	-4.95223	1.10293	-4.49007	7.11996e-06	4.10676e-05
BB_01g011380.1		388.522	-4.84683	0.713855	-6.78966	1.12398e-11	1.42315e-10
BB_01g011420.1		8.28678	-3.73951	1.50996	-2.47656	0.0132657	0.0352528
BB_01g011560.1		315.606	-2.88825	0.296754	-9.73279	2.18516e-22	7.06854e-21
BB_01g011530.1		44671.5	-2.53541	0.256773	-9.87416	5.38823e-23	1.79461e-21
BB_01g011540.1		193797	-1.42664	0.236356	-6.03599	1.57987e-09	1.57148e-08
BB_01g011650.1		82.9255	-7.14387	1.26195	-5.66097	1.50523e-08	1.32234e-07
BB_01g011700.1		129.04	-1.91249	0.405166	-4.72027	2.3553e-06	1.48315e-05
BB_01g011690.1		1598.12	-1.72582	0.253565	-6.80621	1.00203e-11	1.27214e-10
BB_01g011820.1		5170.6	-1.15234	0.377448	-3.05299	0.00226576	0.00764992
BB_01g012090.1		197.741	-2.9482	0.424695	-6.94193	3.86791e-12	5.11691e-11
BB_01g012130.1		616.113	-1.19114	0.316968	-3.75792	0.000171334	0.000754545
BB_01g012320.1		2627.76	-1.24049	0.270485	-4.58616	4.51463e-06	2.70511e-05
BB_01g012760.1		50.546	-3.82408	0.993179	-3.85034	0.000117954	0.000535851
BB_01g012750.1		3109.74	-1.0188	0.161166	-6.32145	2.59126e-10	2.7979e-09
BB_01g012870.1		253.116	-4.80766	0.778894	-6.17241	6.7256e-10	6.96877e-09
BB_01g012890.1		1147.94	-1.14392	0.194872	-5.87011	4.35497e-09	4.09063e-08
BB_01g013070.1		1945.73	-1.68569	0.202527	-8.3233	8.55444e-17	1.77821e-15
BB_01g013080.1		2904.08	-2.39509	0.149094	-16.0643	4.54325e-58	1.3933e-55
BB_01g013100.1		119.046	-1.36561	0.38864	-3.51383	0.000441696	0.00176365
BB_01g013140.1		37.2226	-8.1705	1.39135	-5.87234	4.29698e-09	4.04098e-08
BB_01g013150.1		260.976	-10.0969	1.10813	-9.11168	8.11163e-20	2.18912e-18
BB_01g013160.1		1489.46	-1.4078	0.354022	-3.97659	6.99113e-05	0.00033412
BB_01g013310.1		269.797	-1.24826	0.343478	-3.63419	0.000278858	0.00117254
BB_01g013400.1		36.3099	-6.24862	1.74792	-3.57488	0.000350386	0.00143796
BB_01g013790.1		10855.7	-10.1252	0.933997	-10.8408	2.20643e-27	9.86792e-26
BB_01g013960.1		3009.85	-4.08019	0.304928	-13.3809	7.82433e-41	8.24839e-39
BB_01g013980.1		38.5845	-4.01891	1.02441	-3.92314	8.74041e-05	0.00040911
BB_01g014070.1		3093.8	-1.69342	0.219269	-7.72304	1.13592e-14	1.95365e-13
BB_01g014430.1		23.9759	-3.26689	0.727599	-4.48997	7.12346e-06	4.10778e-05
BB_01g014440.1		317.186	-3.42943	1.26365	-2.71391	0.00664935	0.0194956
BB_01g014690.1		1594.25	-1.09476	0.261295	-4.18975	2.79263e-05	0.000144332
BB_01g014860.1		622.09	-1.65515	0.344756	-4.80094	1.57926e-06	1.02452e-05
BB_01g014850.1		4308.02	-1.31385	0.169242	-7.76314	8.28531e-15	1.44925e-13
BB_01g015000.1		275.033	-4.81213	1.32747	-3.62504	0.000288921	0.00120946
BB_01g014990.1		30.6349	-1.64483	0.693153	-2.37297	0.0176459	0.0448848
BB_01g015100.1		5412.11	-1.09092	0.248026	-4.39842	1.09044e-05	6.09748e-05
BB_01g015180.1		32.4758	-2.79736	0.735867	-3.80144	0.000143856	0.000643862
BB_01g015160.1		903.58	-3.75936	0.373303	-10.0705	7.45808e-24	2.62076e-22
BB_01g015370.1		918.269	-1.04229	0.242672	-4.29505	1.74656e-05	9.40736e-05
BB_01g015450.1		9.91039	-7.25276	2.28694	-3.17138	0.00151715	0.00535676
BB_01g015630.1		3014.13	-5.8996	0.337769	-17.4664	2.58443e-68	1.56484e-65
BB_01g015580.1		246.965	-10.0982	2.36786	-4.26468	2.00186e-05	0.00010654
BB_01g015590.1		8390.67	-1.7371	0.125711	-13.8182	1.98062e-43	2.48779e-41
BB_01g015670.1		447.286	-4.75893	0.350063	-13.5945	4.31732e-42	5.04699e-40
BB_01g015780.1		1365.67	-1.63901	0.23609	-6.94234	3.85654e-12	5.10759e-11
BB_01g015870.1		14744.5	-6.85083	0.734907	-9.32203	1.14136e-20	3.25901e-19
BB_01g015980.1		9614.75	-1.38916	0.282528	-4.9169	8.79247e-07	5.94404e-06
BB_01g016020.1		195.273	-1.81037	0.395378	-4.57884	4.67564e-06	2.7945e-05
BB_01g016060.1		28297.8	-4.12315	0.235219	-17.529	8.6093e-69	5.49459e-66
BB_01g016210.1		358.003	-6.2045	1.27612	-4.862	1.16203e-06	7.69711e-06
BB_01g016200.1		273.887	-1.28197	0.283744	-4.51806	6.24096e-06	3.64968e-05
BB_01g016220.1		193.33	-1.00987	0.303112	-3.33168	0.000863231	0.00323099
BB_01g016240.1		617.24	-5.82302	0.426368	-13.6573	1.82753e-42	2.17956e-40
BB_01g016280.1		565.531	-1.49751	0.404681	-3.70047	0.000215205	0.000926667
BB_01g016320.1		5559.09	-1.1975	0.258634	-4.63011	3.65477e-06	2.22375e-05
BB_01g016760.1		741.208	-3.82652	0.46818	-8.17317	3.00385e-16	5.95575e-15
BB_01g016780.1		7968.24	-5.42689	0.378231	-14.3481	1.09556e-46	1.65837e-44
BB_01g016960.1		359.489	-2.02198	0.323804	-6.24445	4.25293e-10	4.49747e-09
BB_01g017050.1		162.021	-5.06757	0.422153	-12.0041	3.38127e-33	2.16971e-31
BB_01g017260.1		200.565	-3.71952	0.387874	-9.58949	8.85224e-22	2.74012e-20
BB_01g017340.1		167.084	-7.80253	1.80519	-4.32227	1.54433e-05	8.39498e-05
BB_01g017580.1		370.625	-1.66411	0.207051	-8.03719	9.19186e-16	1.75754e-14
BB_01g017630.1		1277.49	-2.24137	0.42157	-5.31673	1.0565e-07	8.19047e-07
BB_01g017840.1		100.668	-2.36748	0.674682	-3.50903	0.000449736	0.00179151
BB_01g017940.1		1859.44	-1.71524	0.16556	-10.3602	3.76088e-25	1.44641e-23
BB_01g018050.1		30.7628	-3.86496	1.65398	-2.33677	0.0194514	0.0488076
BB_01g018090.1	ANL2	5616.99	-1.57006	0.31168	-5.03742	4.71854e-07	3.33006e-06
BB_01g018200.1		2975.29	-1.31959	0.229413	-5.75201	8.81883e-09	7.96968e-08
BB_01g018270.1		39.783	-2.82765	0.801706	-3.52704	0.000420235	0.00168823
BB_01g018450.1		567.175	-1.61333	0.400698	-4.02631	5.66584e-05	0.000275748
BB_01g018470.1		13.499	-7.69972	1.85545	-4.1498	3.32769e-05	0.000169317
BB_01g018570.1		276.561	-1.3814	0.354335	-3.89857	9.67616e-05	0.000448994
BB_01g019500.1		2526.18	-1.51363	0.150373	-10.0659	7.82036e-24	2.74398e-22
BB_01g019540.1		102.711	-2.46704	0.963273	-2.56111	0.010434	0.0286297
BB_01g019870.1		147.704	-4.31255	1.11284	-3.87526	0.000106513	0.000489527
BB_01g020000.1		463.309	-1.75933	0.32736	-5.3743	7.68802e-08	6.10235e-07
BB_01g020030.1		88.6804	-1.67541	0.479735	-3.49237	0.000478754	0.00189845
BB_01g020140.1		586.929	-1.39152	0.205855	-6.75971	1.3827e-11	1.73124e-10
BB_01g020160.1		107.053	-1.27604	0.366416	-3.48249	0.000496766	0.00196394
BB_01g020300.1		768.648	-1.73817	0.292618	-5.94007	2.84909e-09	2.73489e-08
BB_01g020460.1		526.504	-12.9747	1.89741	-6.83812	8.02414e-12	1.02534e-10
BB_01g020610.1		9644.71	-1.40349	0.153379	-9.15045	5.66994e-20	1.55325e-18
BB_01g020660.1		320.151	-3.89917	0.473127	-8.24129	1.70358e-16	3.46797e-15
BB_01g020750.1		5920.99	-1.31933	0.22408	-5.88773	3.91527e-09	3.69525e-08
BB_01g021030.1		4823.96	-2.00845	0.20999	-9.56451	1.12736e-21	3.44837e-20
BB_01g021120.1		1286.33	-1.09561	0.144153	-7.60036	2.95309e-14	4.86292e-13
BB_01g021140.1		15.2989	-3.15706	1.33936	-2.35714	0.0184164	0.0465915
BB_01g021150.1		101.575	-3.3373	0.397127	-8.40359	4.33034e-17	9.20403e-16
BB_01g021380.1		39.7597	-4.09042	1.2566	-3.25514	0.00113337	0.00412571
BB_01g021430.1		103.223	-2.57712	0.822828	-3.13203	0.00173604	0.0060313
BB_01g021500.1		589.783	-1.34438	0.251917	-5.33659	9.47105e-08	7.40561e-07
BB_01g021640.1		21.7558	-8.01333	2.32889	-3.44084	0.00057992	0.00225642
BB_01g021760.1		455.152	-1.07034	0.264648	-4.0444	5.24578e-05	0.000256893
BB_01g021790.1		475.735	-3.03019	0.350171	-8.65345	4.99657e-18	1.17053e-16
BB_01g022020.1		21129.2	-1.3925	0.222375	-6.26195	3.80195e-10	4.04047e-09
BB_01g022130.1		3013.5	-1.74355	0.181489	-9.60689	7.47724e-22	2.33246e-20
BB_01g022200.1		1300.9	-1.12526	0.417523	-2.69507	0.00703731	0.0204679
BB_01g022300.1		8.03016	-6.95025	2.13572	-3.2543	0.00113674	0.00413413
BB_01g022490.1		114.461	-1.20073	0.40253	-2.98296	0.00285479	0.00935771
BB_01g022500.1		487.051	-1.37004	0.473491	-2.89348	0.00380993	0.0120294
BB_01g022530.1		158.61	-1.16615	0.264768	-4.40441	1.06072e-05	5.94395e-05
BB_01g022590.1		2793.42	-1.53869	0.196983	-7.8113	5.66008e-15	1.00494e-13
BB_01g022700.1		2209.12	-1.67443	0.351401	-4.76503	1.8883e-06	1.20841e-05
BB_01g023010.1		2067.43	-1.00358	0.253929	-3.95221	7.74327e-05	0.000366065
BB_01g023040.1		1054.46	-1.00708	0.150648	-6.68501	2.30903e-11	2.82077e-10
BB_01g023140.1		905.295	-1.83851	0.382055	-4.81217	1.49301e-06	9.71771e-06
BB_01g023450.1		504.623	-1.18099	0.491712	-2.4018	0.0163148	0.0419854
BB_01g023590.1		167.599	-3.43252	0.337441	-10.1722	2.63799e-24	9.51046e-23
BB_01g023640.1		23.8017	-4.73139	1.49131	-3.17263	0.00151064	0.00533616
BB_01g023760.1		160.873	-1.65564	0.402036	-4.11814	3.81945e-05	0.000192022
BB_01g024000.1		28.2843	-5.43296	1.49383	-3.63693	0.00027591	0.00116117
BB_01g024080.1		330.658	-1.88609	0.430568	-4.38047	1.18423e-05	6.55825e-05
BB_01g024200.1		631.654	-2.44249	0.44255	-5.51912	3.407e-08	2.85614e-07
BB_01g024620.1		79.2163	-3.20093	0.587894	-5.44475	5.18781e-08	4.21994e-07
BB_01g024680.1		313.68	-3.14631	0.77499	-4.0598	4.91145e-05	0.000241925
BB_01g024670.1		138.412	-4.9105	1.75391	-2.79974	0.00511439	0.0155213
BB_01g024870.1		328.306	-3.23848	0.517993	-6.25198	4.05282e-10	4.29934e-09
BB_01g024890.1		3385.47	-1.48172	0.194543	-7.61642	2.608e-14	4.31572e-13
BB_01g025110.1		3101.82	-4.19413	0.499414	-8.3981	4.53763e-17	9.63594e-16
BB_01g024900.1		48601.3	-1.67072	0.190381	-8.77568	1.69873e-18	4.17417e-17
BB_01g025200.1		1787.19	-1.63083	0.177321	-9.19706	3.6788e-20	1.01842e-18
BB_01g025330.1		101.829	-3.24377	1.13087	-2.86839	0.00412566	0.012885
BB_01g025520.1		1887.29	-4.08765	0.231754	-17.6379	1.2605e-69	9.01984e-67
BB_01g025560.1		10733.4	-1.42384	0.260052	-5.47523	4.36946e-08	3.59388e-07
BB_01g026460.1		158.824	-5.52674	0.635787	-8.69275	3.53756e-18	8.42096e-17
BB_01g026500.1		578.651	-9.92364	0.766201	-12.9517	2.29693e-38	2.07815e-36
BB_01g026540.1		4565.96	-5.00285	0.910883	-5.49231	3.96705e-08	3.28234e-07
BB_01g026650.1		27.9481	-1.61789	0.626681	-2.58169	0.00983184	0.0272084
BB_01g026690.1		49.6599	-1.92786	0.65996	-2.92117	0.00348718	0.0111429
BB_01g026730.1		3704.68	-1.24318	0.327544	-3.79547	0.000147366	0.000657952
BB_01g026760.1		16.9974	-4.45808	1.52366	-2.9259	0.00343464	0.0110138
BB_01g026810.1		502.566	-1.30088	0.244794	-5.31417	1.07144e-07	8.29265e-07
BB_01g026820.1		352.969	-1.94864	0.46604	-4.18126	2.89896e-05	0.000149077
BB_01g026880.1		130.089	-8.87331	2.29592	-3.86482	0.000111173	0.000508569
BB_01g027020.1		1010.88	-2.37804	0.392402	-6.06022	1.35934e-09	1.36362e-08
BB_01g027280.1		1535.11	-1.15799	0.172365	-6.71825	1.83917e-11	2.27146e-10
BB_01g027470.1		2869.39	-1.4638	0.404909	-3.61514	0.000300183	0.00125305
BB_01g027510.1		2092.64	-1.24931	0.255228	-4.89486	9.83749e-07	6.59201e-06
BB_01g027600.1		3626.5	-4.97609	1.30507	-3.81289	0.000137352	0.000616973
BB_01g027770.1		2431.5	-1.12996	0.217377	-5.19819	2.01243e-07	1.49533e-06
BB_01g027800.1		128.526	-4.82414	0.566413	-8.51701	1.63732e-17	3.67524e-16
BB_01g027990.1		1001.63	-2.30488	0.326571	-7.05781	1.69143e-12	2.33713e-11
BB_01g028380.1		351.055	-1.75536	0.235122	-7.46576	8.28232e-14	1.30822e-12
BB_01g028590.1		72.8175	-1.67575	0.677017	-2.4752	0.0133161	0.0353747
BB_01g028840.1		3845.11	-1.05473	0.185392	-5.68921	1.27627e-08	1.1313e-07
BB_01g029230.1		1030.08	-8.2282	1.13663	-7.23915	4.51503e-13	6.58542e-12
BB_01g029260.1		70.0983	-3.51886	1.22495	-2.87266	0.00407031	0.0127256
BB_01g029690.1		950.712	-1.23504	0.243142	-5.07948	3.78461e-07	2.70233e-06
BB_01g029760.1		67292.9	-1.64294	0.182778	-8.98872	2.50123e-19	6.52641e-18
BB_01g029780.1		620.137	-1.89145	0.190205	-9.94427	2.67119e-23	9.04233e-22
BB_01g029840.1		7.93245	-4.38353	1.74209	-2.51625	0.0118611	0.0320209
BB_01g029870.1		237.689	-1.93992	0.241775	-8.02364	1.02655e-15	1.95177e-14
BB_01g030300.1		5590.66	-1.02236	0.229418	-4.45634	8.33707e-06	4.74389e-05
BB_01g030880.1		5.33513	-6.13622	2.56059	-2.39641	0.0165567	0.0424921
BB_01g031130.1		106.635	-2.13594	0.364251	-5.86394	4.5202e-09	4.23236e-08
BB_01g031650.1		81.7535	-4.32863	1.34422	-3.22018	0.00128111	0.00459409
BB_01g031660.1		1125.81	-1.26773	0.308045	-4.11541	3.86497e-05	0.000194163
BB_01g031730.1		127.004	-1.4739	0.376494	-3.91481	9.04751e-05	0.000422396
BB_01g031940.1		4.61186	-6.14989	2.61925	-2.34796	0.0188764	0.0476023
BB_01g032090.1		42.6523	-9.35909	1.41978	-6.59192	4.34163e-11	5.11083e-10
BB_01g032180.1		2807.11	-2.8182	0.163026	-17.2868	5.91278e-67	3.17328e-64
BB_01g032340.1		478.866	-1.24281	0.381869	-3.25455	0.00113571	0.00413231
BB_01g032650.1		2579.56	-1.25434	0.292301	-4.29128	1.77649e-05	9.54497e-05
BB_01g032670.1		4866.56	-1.31845	0.18882	-6.98257	2.89824e-12	3.90634e-11
BB_01g032690.1		266.424	-1.14359	0.269491	-4.24352	2.20039e-05	0.000116008
BB_01g032750.1		284.956	-1.23141	0.309919	-3.97334	7.08728e-05	0.000338236
BB_01g032880.1		1500.59	-1.58204	0.256772	-6.16126	7.21667e-10	7.45797e-09
BB_01g033020.1		31.7942	-2.91407	1.11766	-2.6073	0.00912595	0.0255302
BB_01g033200.1		165.99	-4.08807	0.828517	-4.9342	8.04802e-07	5.47368e-06
BB_01g033250.1		38.5686	-9.2139	1.54813	-5.95165	2.65455e-09	2.5596e-08
BB_01g033400.1		12.1235	-5.63684	1.72274	-3.27202	0.00106781	0.00391176
BB_01g033350.1		425.167	-4.93535	1.09261	-4.51704	6.27102e-06	3.66454e-05
BB_01g033330.1		598.969	-1.26105	0.279394	-4.51352	6.37602e-06	3.71669e-05
BB_01g033530.1		869.321	-2.4552	0.683858	-3.59021	0.000330405	0.00136521
BB_01g033700.1		196.576	-1.29539	0.299397	-4.32666	1.51389e-05	8.24277e-05
BB_01g033730.1		590.902	-1.68734	0.349506	-4.82778	1.38063e-06	9.04109e-06
BB_01g033830.1		350.458	-1.30605	0.501704	-2.60323	0.00923494	0.0258106
BB_01g033840.1		951.039	-1.11818	0.290247	-3.85251	0.000116914	0.00053164
BB_01g033970.1		1776.26	-1.05822	0.168282	-6.28841	3.2073e-10	3.43635e-09
BB_01g034280.1		30916.9	-2.4649	0.388835	-6.33919	2.30969e-10	2.50648e-09
BB_01g034290.1		426.55	-1.04429	0.322435	-3.23877	0.00120048	0.0043379
BB_01g034520.1		98.6576	-1.20245	0.381134	-3.15492	0.00160542	0.00563474
BB_01g034640.1		547.232	-1.14115	0.245009	-4.65759	3.19939e-06	1.96849e-05
BB_01g034650.1		2436.21	-2.43059	0.203101	-11.9674	5.26475e-33	3.30643e-31
BB_01g034760.1		434.048	-1.63812	0.395607	-4.14079	3.46114e-05	0.000175577
BB_01g034840.1		2082.18	-1.41456	0.47291	-2.99117	0.00277907	0.00913996
BB_01g034860.1		1274.2	-1.27043	0.193581	-6.56279	5.28091e-11	6.16428e-10
BB_01g034980.1		27.7227	-3.59173	0.905635	-3.96598	7.30959e-05	0.000347721
BB_01g035130.1		2001.55	-1.6888	0.281115	-6.00748	1.88429e-09	1.85476e-08
BB_01g035170.1		569.319	-1.41337	0.218161	-6.47855	9.26096e-11	1.05341e-09
BB_01g035480.1		1210.29	-1.85997	0.162677	-11.4335	2.84286e-30	1.51538e-28
BB_01g035570.1		2224.67	-2.50764	0.338305	-7.41235	1.24081e-13	1.92134e-12
BB_01g035690.1		598.167	-1.27306	0.284446	-4.47558	7.62045e-06	4.36982e-05
BB_01g035770.1		49.5148	-3.87453	0.936378	-4.13778	3.50679e-05	0.000177664
BB_01g035780.1		7823.62	-1.367	0.288834	-4.73281	2.21429e-06	1.40108e-05
BB_01g035820.1		162.752	-1.36047	0.436235	-3.11867	0.00181669	0.0062764
BB_01g035840.1		1341.63	-2.0632	0.223499	-9.23138	2.67162e-20	7.45718e-19
BB_01g036040.1		478.338	-1.07173	0.212088	-5.05322	4.34417e-07	3.08058e-06
BB_02g000190.1		302.28	-1.03535	0.210882	-4.90962	9.12553e-07	6.15686e-06
BB_02g000210.1		152.378	-1.08098	0.291348	-3.71028	0.000207026	0.000893896
BB_02g000570.1		2826.52	-2.35741	0.164069	-14.3684	8.17071e-47	1.26107e-44
BB_02g000590.1		97.3982	-1.25638	0.453698	-2.76919	0.00561958	0.0167954
BB_02g001150.1		3812.84	-1.3204	0.185333	-7.12443	1.04513e-12	1.47518e-11
BB_02g001240.1		23.6291	-2.49353	1.02756	-2.42664	0.0152392	0.0395839
BB_02g001510.1		131.903	-3.54573	0.713505	-4.96946	6.71403e-07	4.63041e-06
BB_02g001910.1		504.708	-1.04061	0.19281	-5.39709	6.77289e-08	5.40321e-07
BB_02g002040.1		203.064	-1.57807	0.633289	-2.49186	0.0127075	0.034037
BB_02g002200.1		2049.74	-1.76585	0.531484	-3.32248	0.000892198	0.00332676
BB_02g002270.1		240.493	-1.99616	0.325889	-6.12528	9.05268e-10	9.22217e-09
BB_02g002340.1		332.179	-2.25963	0.515907	-4.37991	1.18727e-05	6.57356e-05
BB_02g002360.1		963.917	-1.75661	0.208526	-8.42393	3.64058e-17	7.81534e-16
BB_02g002470.1		21.1862	-8.35151	1.62589	-5.13658	2.79781e-07	2.03097e-06
BB_02g002550.1		711.766	-1.35962	0.403033	-3.37346	0.000742301	0.00282538
BB_02g002650.1		64.7629	-2.40475	0.825979	-2.91139	0.00359821	0.0114543
BB_02g002700.1		112.629	-6.08144	0.965473	-6.29892	2.99724e-10	3.22152e-09
BB_02g002660.1		1387.71	-1.42908	0.161069	-8.87248	7.15366e-19	1.81837e-17
BB_02g002990.1		222.612	-3.74875	0.630522	-5.94547	2.75663e-09	2.65045e-08
BB_02g003030.1		10524.8	-2.09812	0.227009	-9.24242	2.40993e-20	6.73467e-19
BB_02g003100.1		171.962	-1.40908	0.524678	-2.68562	0.00723957	0.0209787
BB_02g003230.1		1289.08	-1.12253	0.383946	-2.92366	0.00345947	0.0110709
BB_02g003280.1		150.693	-3.59046	0.62198	-5.77264	7.80413e-09	7.10982e-08
BB_02g003310.1		1806.85	-1.14444	0.345692	-3.31057	0.000931055	0.00345419
BB_02g003700.1		315.498	-3.13808	0.453349	-6.922	4.45308e-12	5.83546e-11
BB_02g003840.1		695.758	-1.78058	0.26337	-6.76074	1.37289e-11	1.71986e-10
BB_02g003880.1		264.906	-1.23322	0.339304	-3.63456	0.000278458	0.00117127
BB_02g003900.1		1537.53	-5.45993	0.237697	-22.9702	9.26166e-117	7.29016e-113
BB_02g004010.1		64.2693	-3.81006	0.923116	-4.12739	3.66898e-05	0.000185127
BB_02g004030.1		203.874	-6.63002	0.590263	-11.2323	2.83004e-29	1.44338e-27
BB_02g004130.1		252.766	-2.45998	0.525027	-4.68542	2.7938e-06	1.73887e-05
BB_02g004040.1		7815.18	-1.12409	0.367492	-3.05881	0.00222214	0.00751772
BB_02g004360.1		321.868	-4.32654	0.639941	-6.76084	1.37192e-11	1.71956e-10
BB_02g004370.1		28.8422	-5.97088	1.24711	-4.78776	1.68656e-06	1.08726e-05
BB_02g004410.1		973.378	-1.17169	0.197159	-5.94288	2.8006e-09	2.69054e-08
BB_02g004530.1		521.339	-1.38351	0.322946	-4.28404	1.83528e-05	9.83176e-05
BB_02g004720.1		41.636	-4.3583	0.825495	-5.27962	1.2945e-07	9.89909e-07
BB_02g004730.1		8.33089	-7.00458	2.09661	-3.34091	0.000835032	0.00314088
BB_02g005130.1		428.152	-1.52757	0.292719	-5.21854	1.80339e-07	1.34891e-06
BB_02g005140.1		109.307	-1.57145	0.35754	-4.39516	1.10689e-05	6.17192e-05
BB_02g005250.1		160.104	-1.33326	0.507802	-2.62555	0.0086508	0.024415
BB_02g005270.1		2396.28	-2.32108	0.292842	-7.92603	2.26258e-15	4.17411e-14
BB_02g005440.1		1096.05	-1.28535	0.199367	-6.44717	1.13959e-10	1.27718e-09
BB_02g005930.1		334.542	-1.63831	0.260913	-6.27914	3.40458e-10	3.64442e-09
BB_02g005980.1		59.6241	-7.9748	1.17682	-6.77656	1.23068e-11	1.54746e-10
BB_02g006150.1		473.95	-2.85832	0.247812	-11.5343	8.86529e-31	4.86849e-29
BB_02g006520.1		500.383	-1.06464	0.237182	-4.48872	7.16522e-06	4.12782e-05
BB_02g006660.1		543.744	-1.26436	0.182499	-6.92804	4.26725e-12	5.61688e-11
BB_02g006680.1		1582.17	-2.14925	0.205784	-10.4442	1.55776e-25	6.20318e-24
BB_02g006840.1		29.8987	-1.8881	0.668211	-2.8256	0.00471917	0.0144744
BB_02g007000.1		671.964	-7.30344	2.06998	-3.52826	0.0004183	0.00168217
BB_02g007050.1		61.4739	-2.35268	0.654502	-3.59461	0.000324874	0.00134567
BB_02g007230.1		1793.91	-1.25967	0.42206	-2.98458	0.00283966	0.00931201
BB_02g007250.1		536.321	-3.95699	0.502331	-7.87726	3.34631e-15	6.05516e-14
BB_02g007370.1		69.2103	-7.14002	1.33227	-5.35928	8.35564e-08	6.5968e-07
BB_02g007560.1		53.2917	-1.44902	0.586666	-2.46993	0.0135141	0.0358323
BB_02g007740.1		421.168	-1.96316	0.40793	-4.81249	1.49061e-06	9.70476e-06
BB_02g007830.1		1179.81	-1.13455	0.295743	-3.83629	0.000124908	0.000565702
BB_02g007910.1		671.049	-1.32091	0.243856	-5.41676	6.06872e-08	4.8777e-07
BB_02g007980.1		3554.16	-4.56786	0.871126	-5.24362	1.57453e-07	1.18789e-06
BB_02g008100.1		281.232	-5.01166	0.614481	-8.15593	3.46515e-16	6.83594e-15
BB_02g008210.1		4.16676	-5.53028	2.24692	-2.46127	0.0138445	0.0365277
BB_02g008420.1		144.346	-2.92239	0.866912	-3.37104	0.000748862	0.00284852
BB_02g008430.1		64.4091	-4.35507	1.18619	-3.67149	0.000241142	0.0010273
BB_02g008600.1		139.644	-2.63663	0.80621	-3.2704	0.00107395	0.00393302
BB_02g008950.1		151.456	-3.15508	0.617492	-5.10951	3.2299e-07	2.32604e-06
BB_02g009430.1		8137.94	-2.06881	0.226287	-9.14243	6.10663e-20	1.66323e-18
BB_02g010310.1		142.506	-1.44622	0.591558	-2.44477	0.0144946	0.0379674
BB_02g010430.1		1888.2	-1.98047	0.284053	-6.9722	3.12021e-12	4.18165e-11
BB_02g010510.1		866.738	-1.32	0.219801	-6.00541	1.90846e-09	1.87542e-08
BB_02g010730.1		235.316	-2.00747	0.274768	-7.30606	2.75093e-13	4.11664e-12
BB_02g010760.1		85.6109	-6.23006	1.25837	-4.95088	7.38787e-07	5.05233e-06
BB_02g010970.1		3947.61	-1.02307	0.213407	-4.79399	1.635e-06	1.05575e-05
BB_02g011220.1		148.329	-1.4074	0.348152	-4.04248	5.28895e-05	0.000258846
BB_02g011510.1		206.822	-3.21187	0.585954	-5.48144	4.21873e-08	3.47839e-07
BB_02g011520.1		1565.75	-1.76183	0.504476	-3.49239	0.000478714	0.00189845
BB_02g011680.1		4090.75	-1.16376	0.200893	-5.79295	6.91618e-09	6.34247e-08
BB_02g011790.1		72.0676	-3.7406	0.624518	-5.98958	2.10389e-09	2.05635e-08
BB_02g011800.1		109.554	-2.60129	0.35733	-7.2798	3.34309e-13	4.95567e-12
BB_02g011780.1		4406.7	-1.12625	0.229094	-4.91609	8.82921e-07	5.96546e-06
BB_02g011910.1		2713.12	-1.97643	0.465905	-4.24212	2.21422e-05	0.000116685
BB_02g011930.1		4328.82	-1.65429	0.278449	-5.94108	2.83154e-09	2.71915e-08
BB_02g011940.1		739.458	-1.64751	0.304236	-5.41524	6.12075e-08	4.91785e-07
BB_02g011970.1		1257.91	-1.97304	0.565931	-3.48636	0.000489643	0.0019374
BB_02g012010.1		65.0481	-1.26098	0.47886	-2.6333	0.00845607	0.0239427
BB_02g012180.1		126.082	-3.93718	1.03265	-3.81272	0.000137448	0.000617286
BB_02g012160.1		10.0422	-7.10631	1.7833	-3.98491	6.7505e-05	0.000323602
BB_02g012230.1		7886.54	-5.94634	0.431541	-13.7793	3.39429e-43	4.17463e-41
BB_02g012400.1		1724.35	-1.87099	0.336477	-5.56053	2.68955e-08	2.28047e-07
BB_02g012470.1		524.625	-5.75255	0.470109	-12.2366	1.98086e-34	1.41317e-32
BB_02g012570.1		2464.83	-2.59299	0.36833	-7.03987	1.92421e-12	2.6433e-11
BB_02g012650.1		4534.32	-1.98001	0.210063	-9.42577	4.26974e-21	1.2619e-19
BB_02g012660.1		390.751	-1.67719	0.475592	-3.52654	0.000421031	0.00169028
BB_02g012890.1		1648.49	-2.04485	0.22363	-9.14393	6.02247e-20	1.646e-18
BB_02g012970.1		857.191	-7.2059	0.437048	-16.4876	4.50126e-61	1.68719e-58
BB_02g013220.1		8302.02	-2.13186	0.260238	-8.19195	2.57035e-16	5.14375e-15
BB_02g013230.1		620.413	-1.41028	0.22463	-6.27823	3.4245e-10	3.66242e-09
BB_02g013440.1		1355.6	-1.90103	0.172469	-11.0224	2.97984e-28	1.40451e-26
BB_02g013620.1		49.6769	-4.65005	1.51689	-3.06551	0.002173	0.00737364
BB_02g013860.1		987.271	-2.10495	0.27462	-7.66496	1.78887e-14	3.02164e-13
BB_02g013890.1		12661.9	-1.16934	0.170221	-6.86953	6.44131e-12	8.31175e-11
BB_02g013960.1		98.2426	-2.27016	0.393273	-5.77248	7.81141e-09	7.11235e-08
BB_02g014090.1		1689.12	-1.00305	0.255042	-3.93289	8.39312e-05	0.000394183
BB_02g014150.1		38.3555	-2.89184	1.0005	-2.89039	0.00384763	0.0121273
BB_02g014360.1		380.809	-1.37737	0.509914	-2.70119	0.00690916	0.0201274
BB_02g014380.1		919.544	-5.80255	1.60423	-3.61703	0.000298002	0.00124483
BB_02g014340.1		14113.7	-2.16505	0.112298	-19.2795	7.98859e-83	1.34745e-79
BB_02g014350.1		92.67	-3.38484	0.680126	-4.97678	6.46523e-07	4.46795e-06
BB_02g014460.1		346.431	-2.985	0.401016	-7.44358	9.79915e-14	1.53243e-12
BB_02g014560.1		158.693	-3.32657	0.700364	-4.74977	2.03649e-06	1.29622e-05
BB_02g014540.1		2007.03	-1.4397	0.209064	-6.88641	5.72172e-12	7.42377e-11
BB_02g014660.1		1168.88	-2.31606	0.55565	-4.16821	3.07006e-05	0.000157225
BB_02g014590.1		6249.88	-1.14818	0.411696	-2.78891	0.00528853	0.0159595
BB_02g014750.1		304.419	-4.19288	1.20914	-3.46766	0.000525002	0.0020652
BB_02g014840.1		4113.47	-1.7663	0.249874	-7.06878	1.56307e-12	2.16952e-11
BB_02g015200.1		34495.8	-4.69128	0.290802	-16.1322	1.51507e-58	4.969e-56
BB_02g015550.1		22.4893	-2.7488	0.936789	-2.93428	0.00334319	0.0107512
BB_02g015700.1		3762.42	-1.25406	0.229593	-5.46208	4.70579e-08	3.8464e-07
BB_02g016000.1		245.228	-1.7312	0.483153	-3.58313	0.000339507	0.00139964
BB_02g016100.1		863.067	-3.16256	0.352827	-8.96347	3.14614e-19	8.13722e-18
BB_02g016160.1		100.574	-2.75122	0.529182	-5.19901	2.00353e-07	1.49012e-06
BB_02g016170.1		23.6282	-3.69208	1.33573	-2.7641	0.00570799	0.017023
BB_02g016180.1		74.0874	-2.68639	0.744283	-3.60936	0.000306955	0.00127771
BB_02g016220.1		603.745	-4.45312	0.259157	-17.1831	3.55366e-66	1.71257e-63
BB_02g016280.1		237.545	-2.64745	0.383002	-6.91236	4.76662e-12	6.22905e-11
BB_02g016360.1		220.503	-2.1286	0.785507	-2.70985	0.00673138	0.019697
BB_02g016470.1		185.608	-1.03183	0.385701	-2.6752	0.00746841	0.0215387
BB_02g016680.1		251.285	-1.48745	0.39133	-3.80102	0.000144104	0.000644606
BB_02g016710.1		62.3775	-9.90788	1.30702	-7.58048	3.44266e-14	5.63374e-13
BB_02g016820.1		290.517	-4.47917	0.446013	-10.0427	9.89278e-24	3.44047e-22
BB_02g016970.1		163.448	-3.75831	1.60167	-2.3465	0.0189506	0.0477791
BB_02g016990.1		156.894	-4.19734	0.949801	-4.41918	9.9077e-06	5.57713e-05
BB_02g017070.1		8851.74	-1.02551	0.210448	-4.87299	1.09921e-06	7.30763e-06
BB_02g017180.1		42.5421	-2.06906	0.495788	-4.17327	3.00255e-05	0.000153868
BB_02g017260.1		1522.26	-1.57563	0.152921	-10.3036	6.78913e-25	2.561e-23
BB_02g017410.1		424.937	-1.02762	0.320062	-3.21069	0.00132417	0.00473342
BB_02g017500.1		1892.98	-1.10185	0.188942	-5.83172	5.48599e-09	5.08423e-08
BB_02g017510.1		589.117	-3.14487	0.281816	-11.1593	6.45044e-29	3.21352e-27
BB_02g017520.1		711.434	-1.29289	0.267715	-4.82935	1.36979e-06	8.97757e-06
BB_02g017600.1		173.401	-4.65118	1.01574	-4.5791	4.66989e-06	2.79248e-05
BB_02g017770.1		111.767	-6.87045	0.79864	-8.60269	7.78694e-18	1.80099e-16
BB_02g017790.1		627.066	-1.66305	0.539185	-3.08438	0.00203976	0.00697769
BB_02g017960.1		108.707	-2.54844	0.722989	-3.52487	0.000423683	0.00170006
BB_02g018080.1		392.601	-3.60895	0.520122	-6.93865	3.95859e-12	5.22808e-11
BB_02g018150.1		597.423	-2.35764	0.388626	-6.0666	1.30649e-09	1.3129e-08
BB_02g018160.1		141.056	-3.37772	0.388871	-8.68597	3.75538e-18	8.89463e-17
BB_02g018180.1		1504.08	-1.332	0.332774	-4.00271	6.26209e-05	0.00030209
BB_02g018250.1		942.222	-1.34478	0.348888	-3.85448	0.000115976	0.000527677
BB_02g018270.1		189.426	-6.44479	0.736977	-8.74489	2.23224e-18	5.42306e-17
BB_02g018380.1		258.225	-2.04969	0.54761	-3.74297	0.000181859	0.000795262
BB_02g018480.1		759.369	-1.44257	0.311841	-4.62599	3.72821e-06	2.26435e-05
BB_02g018500.1		2220.46	-7.0265	0.413296	-17.0011	8.05503e-65	3.5889e-62
BB_02g018530.1		50.2829	-4.91625	1.27677	-3.85053	0.000117863	0.000535544
BB_02g018540.1		191.468	-2.22216	0.337963	-6.57518	4.85958e-11	5.69782e-10
BB_02g018610.1		740.939	-1.07347	0.201917	-5.31641	1.05832e-07	8.2019e-07
BB_02g018650.1		345.971	-1.29341	0.498423	-2.59501	0.00945889	0.0263554
BB_02g018820.1		1221.34	-6.04211	0.413557	-14.6101	2.42219e-48	4.028e-46
BB_02g019360.1		287.726	-3.51742	0.433155	-8.12048	4.64333e-16	9.09183e-15
BB_02g019540.1		395.246	-2.34783	0.500969	-4.68657	2.77816e-06	1.7305e-05
BB_02g019600.1		648.827	-1.25351	0.230692	-5.43369	5.52008e-08	4.46867e-07
BB_02g019610.1		102.772	-3.54527	0.71284	-4.97345	6.5772e-07	4.54135e-06
BB_02g019630.1		181.252	-2.33509	0.783067	-2.98199	0.00286386	0.00938354
BB_02g019660.1		281.734	-4.58074	1.65141	-2.77383	0.0055401	0.0165915
BB_02g019670.1		530.746	-3.21523	0.564847	-5.69221	1.25407e-08	1.11372e-07
BB_02g019890.1		138.986	-1.43209	0.461794	-3.10115	0.00192771	0.0066222
BB_02g019900.1		1518.03	-3.16085	0.292073	-10.8221	2.70451e-27	1.20272e-25
BB_02g020120.1		1527.18	-4.35655	0.477909	-9.11584	7.80622e-20	2.11152e-18
BB_02g020150.1		312.167	-1.308	0.318508	-4.10663	4.01478e-05	0.000200943
BB_02g020200.1		49.075	-2.29268	0.927221	-2.47264	0.0134121	0.0355858
BB_02g020290.1		284.587	-1.19576	0.365119	-3.27498	0.00105669	0.0038741
BB_02g020430.1		429.509	-1.65677	0.282426	-5.86621	4.45857e-09	4.18128e-08
BB_02g020440.1		89.5988	-2.23591	0.717327	-3.117	0.00182704	0.00630758
BB_02g020500.1		27.6535	-3.69966	1.52838	-2.42064	0.0154931	0.0401554
BB_02g020620.1		166.67	-2.19516	0.483256	-4.54244	5.56078e-06	3.27054e-05
BB_02g020630.1		78.5695	-1.99982	0.532383	-3.75636	0.000172403	0.000758404
BB_02g020530.1		429.912	-2.67947	0.546849	-4.89984	9.5917e-07	6.45111e-06
BB_02g020800.1		272.477	-5.60624	1.34202	-4.17747	2.94773e-05	0.000151223
BB_02g020900.1		55.0013	-2.51891	0.805649	-3.12656	0.00176867	0.00612844
BB_02g021000.1		775.313	-4.61573	0.410711	-11.2384	2.64123e-29	1.35e-27
BB_02g021010.1		76.1248	-4.68265	0.644	-7.2712	3.56316e-13	5.25549e-12
BB_02g021020.1		164.166	-5.12538	0.396327	-12.9322	2.96224e-38	2.66986e-36
BB_02g021120.1		37.7652	-2.05103	0.631776	-3.24646	0.00116852	0.00423732
BB_02g021300.1		576.074	-3.43463	1.00206	-3.42758	0.000608984	0.00235863
BB_02g021360.1		120.774	-6.30926	1.04785	-6.02116	1.7317e-09	1.71385e-08
BB_02g021410.1		34.4599	-2.79328	0.675799	-4.1333	3.57588e-05	0.000180893
BB_02g021460.1		107.345	-1.20231	0.368477	-3.26293	0.00110268	0.00402514
BB_02g021470.1		361.233	-3.3002	0.562074	-5.87146	4.31975e-09	4.05915e-08
BB_02g021480.1		267.432	-2.26726	0.749422	-3.02535	0.00248344	0.00828414
BB_02g021610.1		721.76	-1.28487	0.419962	-3.05949	0.00221718	0.00750414
BB_02g021740.1		409.845	-1.28184	0.176556	-7.26024	3.86396e-13	5.67436e-12
BB_02g021780.1		373.746	-1.54506	0.524664	-2.94485	0.00323114	0.0104392
BB_02g021960.1		12179.6	-4.8995	0.472645	-10.3661	3.53556e-25	1.36645e-23
BB_02g022040.1		2158.98	-1.03162	0.199183	-5.17923	2.22802e-07	1.64414e-06
BB_02g022170.1		114.755	-23.2421	3.90752	-5.94805	2.71347e-09	2.6126e-08
BB_02g022460.1		273.74	-1.38456	0.244939	-5.65269	1.57959e-08	1.38354e-07
BB_02g022510.1		695.766	-2.80721	0.468355	-5.99377	2.05035e-09	2.00734e-08
BB_02g022620.1		2030	-1.16576	0.154269	-7.5567	4.13429e-14	6.72362e-13
BB_02g022560.1		334.932	-3.02235	0.302253	-9.99938	1.53353e-23	5.25909e-22
BB_02g022590.1		398.139	-3.34481	0.307046	-10.8935	1.23789e-27	5.61068e-26
BB_02g022700.1		747.68	-1.03251	0.335101	-3.08119	0.00206178	0.00704469
BB_02g022710.1		490.723	-1.1319	0.23769	-4.76209	1.916e-06	1.22448e-05
BB_02g022690.1		6038.03	-4.16572	0.464203	-8.97393	2.86128e-19	7.44941e-18
BB_02g022770.1		186.747	-5.17462	0.486813	-10.6296	2.17103e-26	9.02585e-25
BB_02g022760.1		3021.91	-2.40625	0.190864	-12.6071	1.92916e-36	1.5495e-34
BB_02g022840.1		453.223	-1.7532	0.278371	-6.29807	3.01381e-10	3.23786e-09
BB_02g022890.1		109.916	-2.85384	0.444006	-6.42748	1.29739e-10	1.44376e-09
BB_02g022910.1		2439.09	-1.18934	0.342911	-3.46837	0.000523625	0.0020615
BB_02g023010.1		827.866	-1.29798	0.389116	-3.3357	0.000850843	0.00319222
BB_02g023040.1		170.368	-1.60434	0.339378	-4.7273	2.27529e-06	1.43698e-05
BB_02g023100.1		1660.1	-1.52684	0.207247	-7.36724	1.74198e-13	2.66591e-12
BB_02g023450.1		204.235	-2.48206	0.447429	-5.54738	2.89978e-08	2.44992e-07
BB_02g023510.1		16077.6	-2.00501	0.215495	-9.30419	1.35015e-20	3.82744e-19
BB_02g023520.1		2730.67	-1.2881	0.206157	-6.24814	4.15368e-10	4.39646e-09
BB_02g024110.1		9805.49	-4.31352	0.424269	-10.1669	2.78503e-24	1.001e-22
BB_02g024240.1		80.7306	-1.83111	0.777415	-2.35539	0.0185034	0.0467765
BB_02g024260.1		441.043	-1.37281	0.422261	-3.25111	0.00114956	0.00417563
BB_02g024400.1		1249.45	-3.48771	0.367912	-9.47974	2.54906e-21	7.64847e-20
BB_02g024410.1		20.7665	-3.7833	1.24371	-3.04196	0.00235045	0.00790254
BB_02g024420.1		820.611	-1.3697	0.301628	-4.54103	5.59795e-06	3.29077e-05
BB_02g024440.1		457.369	-3.88401	0.416143	-9.33334	1.02584e-20	2.93982e-19
BB_02g024450.1		153.564	-1.28145	0.407569	-3.14413	0.0016658	0.0058181
BB_02g024580.1		1379.11	-1.08937	0.260119	-4.18797	2.8146e-05	0.000145276
BB_02g024650.1		113.44	-4.20148	0.551849	-7.61346	2.66857e-14	4.40668e-13
BB_02g024660.1		3054.69	-1.17785	0.418441	-2.81487	0.00487976	0.0149089
BB_02g024690.1		409.85	-2.21432	0.333249	-6.64464	3.03955e-11	3.66017e-10
BB_02g024700.1		4298.72	-2.19287	0.283137	-7.7449	9.56606e-15	1.65976e-13
BB_02g024810.1		107.36	-1.44673	0.600652	-2.4086	0.0160139	0.0412966
BB_02g024850.1		240.63	-2.45729	0.401609	-6.11861	9.43928e-10	9.59763e-09
BB_02g024930.1		552.114	-1.66745	0.212695	-7.8396	4.51971e-15	8.05497e-14
BB_02g025090.1		56.9451	-4.84703	1.34165	-3.61275	0.000302966	0.00126378
BB_02g025300.1		61.844	-1.73566	0.519744	-3.33945	0.000839439	0.00315494
BB_02g025550.1		2915.74	-2.24267	0.319287	-7.02398	2.15633e-12	2.93654e-11
BB_02g025570.1		8315.16	-1.21406	0.26019	-4.66605	3.07052e-06	1.89413e-05
BB_02g025600.1		2039.22	-1.60637	0.215382	-7.45824	8.76838e-14	1.37946e-12
BB_02g025680.1		105.857	-1.52111	0.390763	-3.89266	9.9149e-05	0.000459169
BB_02g025700.1		1009.57	-1.00953	0.28372	-3.55819	0.000373415	0.00152268
BB_02g025810.1		39.6073	-1.88564	0.469835	-4.0134	5.98495e-05	0.000290083
BB_02g025870.1		132.9	-1.95246	0.638323	-3.05873	0.00222275	0.00751869
BB_02g025910.1		391.378	-1.06493	0.232298	-4.58435	4.55397e-06	2.7273e-05
BB_02g025970.1		2060.85	-1.10196	0.193795	-5.68622	1.29883e-08	1.15043e-07
BB_02g026040.1		460.474	-1.23853	0.231441	-5.35141	8.72731e-08	6.86956e-07
BB_02g025980.1		24716.4	-1.71796	0.343445	-5.00213	5.67012e-07	3.95085e-06
BB_02g026070.1		137.442	-9.20332	1.14671	-8.02581	1.00855e-15	1.91908e-14
BB_02g026110.1		1332.22	-3.91272	0.306581	-12.7624	2.65854e-37	2.21833e-35
BB_02g026220.1		697.615	-1.59355	0.321562	-4.95564	7.20924e-07	4.94278e-06
BB_02g026350.1		212.862	-5.02928	0.389187	-12.9225	3.3587e-38	2.99292e-36
BB_02g026710.1		232.272	-1.07885	0.310651	-3.47288	0.000514908	0.00203023
BB_02g026840.1		544.402	-1.82542	0.42753	-4.26969	1.95742e-05	0.000104316
BB_02g026870.1		1061.57	-1.08663	0.200203	-5.42765	5.71e-08	4.60663e-07
BB_02g026910.1		2667.13	-1.12475	0.204278	-5.50595	3.67188e-08	3.0574e-07
BB_02g026930.1		87.467	-1.73719	0.430727	-4.03317	5.50288e-05	0.000268703
BB_02g027280.1		13.2773	-7.67782	1.83771	-4.17793	2.9417e-05	0.000150979
BB_02g027290.1		124.13	-1.99023	0.423359	-4.70103	2.5885e-06	1.62178e-05
BB_02g027260.1		130.376	-2.34775	0.476243	-4.92974	8.23395e-07	5.59047e-06
BB_02g027300.1		1399.81	-1.23791	0.235275	-5.26155	1.42843e-07	1.08425e-06
BB_02g027330.1		478.233	-1.13006	0.279328	-4.04564	5.21799e-05	0.000255585
BB_02g027500.1		705.01	-1.42575	0.609431	-2.33947	0.0193109	0.0485166
BB_02g027560.1		943.622	-1.21072	0.191616	-6.31845	2.642e-10	2.85138e-09
BB_02g027660.1		304.655	-2.70299	0.551784	-4.89864	9.65015e-07	6.47935e-06
BB_02g027850.1		19.4601	-8.22954	1.68815	-4.87488	1.08875e-06	7.24012e-06
BB_02g027880.1		72.8431	-1.61181	0.580012	-2.77893	0.00545386	0.0163737
BB_02g027960.1		71.6928	-5.01815	1.01105	-4.9633	6.93071e-07	4.77009e-06
BB_02g028030.1		81.1341	-10.2792	1.39159	-7.38669	1.50529e-13	2.31268e-12
BB_02g028000.1		1973.89	-1.1063	0.210167	-5.26393	1.41006e-07	1.07099e-06
BB_02g028120.1		945.89	-4.26945	0.329496	-12.9575	2.13023e-38	1.93474e-36
BB_02g028260.1		100.417	-3.36686	0.413577	-8.14083	3.92585e-16	7.71898e-15
BB_02g028370.1		518.072	-3.60652	0.546846	-6.59513	4.24896e-11	5.01926e-10
BB_02g028400.1		9.83414	-4.14747	1.4773	-2.80747	0.00499323	0.0152103
BB_02g028530.1		91.585	-4.94325	1.96931	-2.51014	0.0120683	0.0325093
BB_02g028580.1		216.344	-1.1257	0.418359	-2.69074	0.00712928	0.0207048
BB_02g028670.1		275.742	-1.41434	0.274039	-5.16108	2.45526e-07	1.79834e-06
BB_03g000100.1		286.758	-1.3913	0.240921	-5.77492	7.699e-09	7.01946e-08
BB_03g000140.1		148.559	-1.56546	0.358178	-4.37062	1.23896e-05	6.83251e-05
BB_03g000160.1		14871.5	-1.23339	0.227991	-5.40981	6.30904e-08	5.05708e-07
BB_03g000450.1		164.878	-2.79069	0.83209	-3.35384	0.000796988	0.00301314
BB_03g000550.1		1033.41	-1.66528	0.191741	-8.68506	3.78558e-18	8.94851e-17
BB_03g000580.1		83.0823	-1.76617	0.586807	-3.0098	0.00261418	0.00866647
BB_03g000820.1		22.8218	-3.81987	1.19244	-3.20342	0.00135808	0.0048429
BB_03g001010.1		21.4854	-1.74731	0.708942	-2.46467	0.0137139	0.0362521
BB_03g001080.1		403.625	-1.18447	0.352352	-3.36162	0.000774873	0.00293752
BB_03g001090.1		76.1319	-2.28805	0.477336	-4.79337	1.64006e-06	1.05873e-05
BB_03g001170.1		79.1041	-2.84708	0.599206	-4.75143	2.01984e-06	1.28631e-05
BB_03g001270.1		52.5613	-4.14361	0.791955	-5.23213	1.67569e-07	1.25778e-06
BB_03g001300.1		52.6837	-4.14728	0.790759	-5.24468	1.56552e-07	1.18184e-06
BB_03g001340.1		44.6904	-4.05656	0.739712	-5.48397	4.15875e-08	3.43493e-07
BB_03g001400.1		490.337	-4.1278	0.567388	-7.27508	3.46209e-13	5.11281e-12
BB_03g001460.1		206.295	-2.90754	0.467024	-6.22567	4.7949e-10	5.03454e-09
BB_03g001490.1		1361.88	-3.83912	0.226121	-16.9782	1.19087e-64	5.20764e-62
BB_03g001500.1		1641.4	-3.29513	0.444538	-7.41248	1.23963e-13	1.92078e-12
BB_03g001620.1		34.6638	-5.84368	1.13574	-5.14526	2.67148e-07	1.94525e-06
BB_03g001690.1		667.191	-6.93451	0.383035	-18.1041	2.95826e-73	2.49487e-70
BB_03g001910.1		32.4013	-8.91837	1.80254	-4.94765	7.5113e-07	5.1308e-06
BB_03g001900.1		118.583	-1.64218	0.520894	-3.15262	0.0016181	0.00566994
BB_03g001920.1		1531.63	-2.33637	0.480612	-4.86125	1.16647e-06	7.72432e-06
BB_03g002120.1		140.489	-4.20055	1.63969	-2.5618	0.0104132	0.0285795
BB_03g002260.1		117.584	-3.58671	0.602334	-5.95468	2.60588e-09	2.51369e-08
BB_03g002270.1		576.312	-2.45536	0.297719	-8.24724	1.6209e-16	3.3082e-15
BB_03g002530.1		732.41	-1.46411	0.47669	-3.07141	0.00213053	0.0072488
BB_03g002550.1		272.577	-1.2236	0.400936	-3.05186	0.00227431	0.00767552
BB_03g002630.1		451.652	-2.12323	0.510726	-4.15728	3.22065e-05	0.000164473
BB_03g002690.1		1183.27	-1.89541	0.239471	-7.91502	2.47217e-15	4.54656e-14
BB_03g002830.1		208.583	-1.13572	0.317902	-3.57254	0.000353539	0.00144964
BB_03g002910.1		1317.11	-1.30644	0.336967	-3.87705	0.000105731	0.000486882
BB_03g002980.1		538.034	-4.09991	0.379249	-10.8106	3.06673e-27	1.35614e-25
BB_03g003000.1		139.587	-1.12691	0.275183	-4.09513	4.21926e-05	0.000210198
BB_03g003200.1		340.407	-4.70381	0.457372	-10.2844	8.28355e-25	3.09996e-23
BB_03g003660.1		40.0125	-3.23763	1.22978	-2.63269	0.00847107	0.0239794
BB_03g003670.1		329.476	-1.44316	0.425973	-3.38793	0.000704229	0.00269219
BB_03g003800.1		599.993	-4.80107	0.518254	-9.26394	1.97033e-20	5.51926e-19
BB_03g003810.1		4170.07	-4.00317	0.324056	-12.3533	4.67423e-35	3.50404e-33
BB_03g003830.1		16128.1	-1.71456	0.235852	-7.26964	3.60455e-13	5.30991e-12
BB_03g003820.1		6542.66	-3.16819	0.279464	-11.3366	8.63967e-30	4.50369e-28
BB_03g004350.1		57.3392	-2.113	0.726239	-2.9095	0.00362003	0.0115036
BB_03g004560.1		486.862	-3.40327	0.545232	-6.24187	4.32363e-10	4.56611e-09
BB_03g004640.1		1559.53	-1.90918	0.421464	-4.52987	5.90189e-06	3.45996e-05
BB_03g004680.1		163.304	-5.53462	0.456979	-12.1113	9.1984e-34	6.24169e-32
BB_03g004690.1		163.419	-5.5357	0.457193	-12.108	9.57752e-34	6.46181e-32
BB_03g004700.1		131.479	-5.27671	0.597635	-8.82933	1.05307e-18	2.62589e-17
BB_03g004710.1		24.9921	-2.73177	1.02371	-2.66849	0.00761925	0.021925
BB_03g005020.1		41.8722	-5.79354	1.26656	-4.57424	4.77958e-06	2.84797e-05
BB_03g005040.1		67.9277	-5.57104	0.761873	-7.3123	2.62608e-13	3.95487e-12
BB_03g005140.1		124.032	-1.47201	0.552531	-2.66411	0.00771912	0.022167
BB_03g005290.1		11280.4	-1.18026	0.129888	-9.08673	1.02065e-19	2.72026e-18
BB_03g005390.1		170.054	-5.66028	0.69972	-8.08935	5.99832e-16	1.15628e-14
BB_03g005480.1		156.419	-5.88203	1.03862	-5.6633	1.4849e-08	1.30497e-07
BB_03g005490.1		152.18	-9.34486	1.28675	-7.26236	3.80388e-13	5.59656e-12
BB_03g005820.1		1763.84	-2.53391	0.599318	-4.22799	2.35788e-05	0.000123457
BB_03g006170.1		924.28	-3.66293	0.333135	-10.9953	4.02425e-28	1.88176e-26
BB_03g006290.1		258.833	-1.55658	0.249454	-6.23997	4.37668e-10	4.60771e-09
BB_03g006620.1		1238.23	-1.03151	0.244719	-4.21508	2.4969e-05	0.000130187
BB_03g006630.1		2798.53	-3.06432	0.234783	-13.0517	6.21191e-39	5.89109e-37
BB_03g006640.1		532.919	-3.33185	0.640402	-5.20275	1.96361e-07	1.46181e-06
BB_03g006680.1		1950.12	-1.23959	0.188863	-6.56346	5.25748e-11	6.13997e-10
BB_03g006710.1		366.535	-1.08288	0.302351	-3.58152	0.000341601	0.00140704
BB_03g006760.1		131.457	-1.31837	0.310665	-4.24369	2.1987e-05	0.000115945
BB_03g006790.1		11060.2	-1.88841	0.285618	-6.61166	3.80025e-11	4.5095e-10
BB_03g006880.1		1587.03	-1.2957	0.343013	-3.77742	0.00015846	0.000703491
BB_03g007010.1		156.029	-1.32224	0.409221	-3.23112	0.00123304	0.00443689
BB_03g007030.1		163.947	-1.24391	0.481194	-2.58504	0.00973667	0.0269988
BB_03g007100.1	TAR1	42.4919	-3.82582	0.769686	-4.97062	6.67401e-07	4.60415e-06
BB_03g007090.1		2871.03	-1.58459	0.2113	-7.49926	6.41815e-14	1.02682e-12
BB_03g007230.1		1873.46	-1.06015	0.140395	-7.55124	4.31145e-14	6.9973e-13
BB_03g007270.1		552.45	-2.83619	0.591856	-4.79203	1.65105e-06	1.06553e-05
BB_03g007280.1		252.34	-2.47154	0.463823	-5.32864	9.89517e-08	7.7117e-07
BB_03g007300.1		2235.29	-3.89015	0.35019	-11.1087	1.13844e-28	5.58898e-27
BB_03g007330.1		200.261	-1.09626	0.291156	-3.76521	0.000166412	0.000734653
BB_03g007370.1		251.142	-1.48274	0.40588	-3.65314	0.00025905	0.00109466
BB_03g007350.1		1060.21	-3.13273	0.353166	-8.87042	7.2868e-19	1.85022e-17
BB_03g007360.1		4056.63	-3.12862	0.332336	-9.41402	4.77507e-21	1.40772e-19
BB_03g007500.1		1179.85	-1.00915	0.127336	-7.92507	2.28026e-15	4.20344e-14
BB_03g008950.1		124.323	-2.73692	0.484396	-5.65018	1.60281e-08	1.40128e-07
BB_03g009070.1		5.11226	-6.29921	2.49643	-2.52329	0.0116263	0.0314484
BB_03g009100.1		315.104	-4.11947	0.363629	-11.3288	9.45261e-30	4.9166e-28
BB_03g009480.1		729.621	-1.46725	0.216684	-6.7714	1.27543e-11	1.60117e-10
BB_03g009680.1		1421.82	-1.05601	0.194701	-5.42375	5.83613e-08	4.70003e-07
BB_03g009610.1		32061.3	-1.69031	0.174385	-9.69298	3.22954e-22	1.03057e-20
BB_03g009900.1		73.0751	-1.58446	0.58625	-2.70271	0.00687766	0.020053
BB_03g009970.1		114.033	-1.2166	0.354516	-3.43173	0.00059974	0.00232588
BB_03g010140.1		690.303	-1.14329	0.244604	-4.67406	2.95298e-06	1.82783e-05
BB_03g010150.1		163.894	-2.92502	0.716662	-4.08144	4.47568e-05	0.000222082
BB_03g010250.1		19.218	-8.2094	1.60286	-5.12173	3.02743e-07	2.18958e-06
BB_03g010260.1		81.4792	-4.85172	0.893311	-5.43116	5.59889e-08	4.52471e-07
BB_03g010270.1		28.1672	-5.47979	1.50775	-3.63441	0.000278614	0.00117172
BB_03g010300.1		173.387	-3.1296	0.677868	-4.61683	3.89648e-06	2.35927e-05
BB_03g010350.1		214.552	-1.89335	0.287169	-6.59314	4.30627e-11	5.07933e-10
BB_03g010520.1		244.57	-1.4478	0.502665	-2.88025	0.00397366	0.0124779
BB_03g010530.1		89.8799	-3.87938	0.804096	-4.82452	1.40343e-06	9.17765e-06
BB_03g010580.1		172.812	-1.22829	0.440178	-2.79045	0.00526354	0.0158963
BB_03g010810.1		17067.3	-6.26562	0.361727	-17.3214	3.24353e-67	1.82364e-64
BB_03g010870.1		569.112	-2.40395	0.411298	-5.84479	5.07219e-09	4.71554e-08
BB_03g010840.1		297.584	-1.11935	0.286856	-3.90212	9.53525e-05	0.000442803
BB_03g010880.1		1109.38	-7.92892	1.04872	-7.56057	4.01314e-14	6.53111e-13
BB_03g010890.1		870.589	-3.79485	0.275238	-13.7875	3.03087e-43	3.76689e-41
BB_03g011150.1		2946.26	-3.10288	0.328907	-9.43391	3.95062e-21	1.17051e-19
BB_03g011160.1		1127.3	-1.26055	0.286512	-4.39965	1.08424e-05	6.06425e-05
BB_03g011560.1		1814.74	-4.10018	0.350982	-11.682	1.57473e-31	8.96039e-30
BB_03g011600.1		3.95542	-5.6052	2.2314	-2.51197	0.012006	0.0323643
BB_03g011780.1		1048.14	-2.35637	0.287839	-8.18641	2.69133e-16	5.36765e-15
BB_03g011890.1		237.242	-2.15593	0.822437	-2.62139	0.00875713	0.0246502
BB_03g012230.1		285.237	-1.66979	0.635358	-2.62811	0.00858618	0.02425
BB_03g012510.1		395.514	-3.60834	0.819663	-4.40222	1.07147e-05	5.99993e-05
BB_03g012520.1		337.637	-3.98655	0.617997	-6.45076	1.11293e-10	1.25087e-09
BB_03g012530.1		719.682	-2.77628	0.630464	-4.40356	1.06489e-05	5.96588e-05
BB_03g012790.1		79.9595	-2.443	0.83565	-2.92347	0.00346149	0.0110755
BB_03g012820.1		217.539	-4.89116	2.00654	-2.43761	0.0147849	0.0386077
BB_03g012810.1		129.532	-1.1001	0.418029	-2.63164	0.00849748	0.0240368
BB_03g012870.1		22.103	-4.43413	1.58434	-2.79873	0.00513045	0.01556
BB_03g012910.1		16658.6	-1.88021	0.301302	-6.2403	4.36734e-10	4.60198e-09
BB_03g013260.1		1236.25	-1.45278	0.23507	-6.18021	6.40168e-10	6.64189e-09
BB_03g013370.1		227.878	-2.08541	0.446659	-4.66892	3.02785e-06	1.87025e-05
BB_03g013450.1		54.2464	-2.5215	0.507974	-4.96383	6.91151e-07	4.75826e-06
BB_03g013480.1		412.644	-1.30697	0.369884	-3.53346	0.000410157	0.00165408
BB_03g013780.1		77.8154	-3.17474	0.823395	-3.85567	0.000115412	0.000525723
BB_03g013790.1		4.32771	-5.96931	2.50836	-2.37976	0.0173237	0.0441821
BB_03g013870.1		739.903	-4.56333	0.488092	-9.34932	8.82104e-21	2.54025e-19
BB_03g013880.1		813.545	-6.1009	0.419455	-14.5448	6.2985e-48	1.02574e-45
BB_03g013900.1		19.4354	-6.32426	1.39233	-4.54223	5.56631e-06	3.27298e-05
BB_03g013930.1		336.378	-2.60321	0.806882	-3.22626	0.0012542	0.00450628
BB_03g014030.1		925.878	-1.05996	0.246339	-4.30287	1.68602e-05	9.10859e-05
BB_03g014080.1		109.965	-1.70224	0.361266	-4.71188	2.45447e-06	1.54108e-05
BB_03g014160.1		4249.48	-1.58809	0.138007	-11.5073	1.21201e-30	6.59458e-29
BB_03g014230.1		14.9572	-5.91153	1.5979	-3.69956	0.000215973	0.000929465
BB_03g014330.1		76.4209	-5.21974	0.575348	-9.07232	1.16513e-19	3.09486e-18
BB_03g014350.1		4600.18	-1.56965	0.258542	-6.07114	1.27002e-09	1.2789e-08
BB_03g014410.1		785.847	-4.38598	0.427102	-10.2692	9.7047e-25	3.61462e-23
BB_03g014450.1		214.86	-1.69481	0.3037	-5.58055	2.39758e-08	2.04614e-07
BB_03g014470.1		1425.75	-5.30907	0.257395	-20.6262	1.59747e-94	4.1914e-91
BB_03g014580.1		131.698	-1.40931	0.369601	-3.81307	0.000137253	0.000616644
BB_03g014590.1		20779.7	-7.42325	0.722026	-10.2811	8.57086e-25	3.20241e-23
BB_03g014510.1		6217.44	-1.31657	0.35126	-3.74815	0.000178144	0.000780463
BB_03g014830.1		684.175	-1.52624	0.26594	-5.73903	9.52192e-09	8.56247e-08
BB_03g014920.1		45.1571	-2.63922	0.842684	-3.13192	0.00173668	0.00603176
BB_03g014930.1		41709.6	-6.14755	0.273557	-22.4726	7.68858e-112	3.02597e-108
BB_03g014950.1		1390.23	-1.85607	0.169366	-10.9589	6.0223e-28	2.77755e-26
BB_03g014980.1		174.887	-1.78532	0.436998	-4.08542	4.3998e-05	0.000218592
BB_03g015180.1		8980.53	-1.76526	0.506006	-3.48861	0.000485543	0.00192279
BB_03g015200.1		876.893	-2.83461	0.356434	-7.95268	1.82524e-15	3.40452e-14
BB_03g015220.1		126.848	-1.04517	0.366523	-2.85158	0.0043503	0.0134849
BB_03g015640.1		1113	-1.13565	0.317287	-3.57926	0.000344568	0.00141728
BB_03g015690.1		2112.76	-1.75253	0.141873	-12.3528	4.70217e-35	3.51383e-33
BB_03g015800.1		134.504	-2.14509	0.539151	-3.97865	6.93087e-05	0.000331642
BB_03g015870.1		202.604	-1.7346	0.604083	-2.87147	0.00408573	0.0127704
BB_03g015930.1		233.144	-3.5971	1.38276	-2.6014	0.00928453	0.0259308
BB_03g015940.1		1071.46	-1.22955	0.290432	-4.23351	2.30069e-05	0.000120676
BB_03g015950.1		127.577	-3.92652	0.742029	-5.29159	1.21257e-07	9.29665e-07
BB_03g015960.1		334.297	-1.91443	0.462897	-4.13575	3.5379e-05	0.000179087
BB_03g015920.1		5163.51	-1.40888	0.291977	-4.82532	1.39776e-06	9.14569e-06
BB_03g016080.1		31.0939	-3.2816	0.835686	-3.92683	8.60714e-05	0.000403422
BB_03g016100.1		873.394	-1.0233	0.198301	-5.16034	2.46506e-07	1.80474e-06
BB_03g016090.1		4369.7	-4.46163	0.223994	-19.9185	2.81188e-88	5.53331e-85
BB_03g016280.1		509.381	-4.64747	0.414261	-11.2187	3.30081e-29	1.67265e-27
BB_03g016330.1		43.7543	-9.39695	1.35244	-6.94816	3.70079e-12	4.91234e-11
BB_03g016320.1		835.241	-1.01428	0.236675	-4.28553	1.823e-05	9.7726e-05
BB_03g016350.1		1316.36	-1.80209	0.170452	-10.5724	4.00053e-26	1.63158e-24
BB_03g016600.1		920.243	-1.02455	0.27938	-3.66723	0.000245193	0.00104268
BB_03g016680.1		93.0455	-2.46179	0.771213	-3.1921	0.00141243	0.00501852
BB_03g016810.1		143.082	-1.65712	0.443276	-3.73834	0.00018524	0.000808101
BB_03g016940.1		5949.7	-1.02776	0.177271	-5.79767	6.72422e-09	6.17123e-08
BB_03g016980.1		1202.68	-1.54167	0.413914	-3.72462	0.00019561	0.000849419
BB_03g016990.1		16913	-2.1541	0.178126	-12.0931	1.1484e-33	7.63896e-32
BB_03g017110.1		1603.34	-1.36493	0.406863	-3.35477	0.000794313	0.00300447
BB_03g017190.1		283.52	-1.87738	0.52046	-3.60715	0.000309576	0.00128726
BB_03g017280.1		377.449	-1.46833	0.229616	-6.39472	1.60839e-10	1.77396e-09
BB_03g017360.1		66.1456	-1.6959	0.585095	-2.8985	0.00374953	0.0118593
BB_03g017410.1		3010.89	-1.08701	0.179223	-6.06511	1.31863e-09	1.32447e-08
BB_03g017470.1		558.364	-1.15911	0.240985	-4.80986	1.51032e-06	9.825e-06
BB_03g017600.1		1148.18	-3.00505	0.49193	-6.1087	1.00448e-09	1.01846e-08
BB_03g017650.1		726.272	-1.09194	0.320386	-3.40819	0.000653961	0.00252042
BB_03g017660.1		1810.91	-1.27619	0.319768	-3.99099	6.57984e-05	0.000316255
BB_03g017720.1		2701.43	-1.33548	0.177728	-7.51419	5.72646e-14	9.18021e-13
BB_03g017770.1		72.1262	-2.00186	0.746768	-2.6807	0.0073469	0.021235
BB_03g017750.1		1175.26	-1.15803	0.137588	-8.41662	3.87503e-17	8.2885e-16
BB_03g017790.1		591.552	-2.64728	0.310297	-8.53145	1.4453e-17	3.25972e-16
BB_03g017800.1		2494.08	-1.00084	0.177879	-5.6265	1.83905e-08	1.59718e-07
BB_03g017820.1		902.91	-1.3915	0.293462	-4.74169	2.11946e-06	1.3454e-05
BB_03g017850.1		247.025	-1.29053	0.378992	-3.40516	0.000661251	0.00254561
BB_03g017930.1		588.746	-1.67478	0.22755	-7.36002	1.83882e-13	2.81229e-12
BB_03g018010.1		116.094	-5.92864	0.738246	-8.03071	9.69099e-16	1.84999e-14
BB_03g018250.1		353.087	-2.69481	0.54716	-4.92508	8.43242e-07	5.70881e-06
BB_03g018310.1		3448.48	-1.44899	0.423882	-3.41839	0.000629931	0.00243456
BB_03g018330.1		3447.94	-1.44898	0.423833	-3.41875	0.0006291	0.00243215
BB_03g018530.1		67.9566	-4.65238	0.680016	-6.84158	7.83228e-12	1.00136e-10
BB_03g018860.1		180.256	-1.95538	0.519842	-3.76148	0.000168912	0.000744712
BB_03g018910.1		4874.6	-3.62861	0.228601	-15.8731	9.73111e-57	2.67198e-54
BB_03g018930.1		10.0297	-7.27094	2.02326	-3.59367	0.000326054	0.0013496
BB_03g019910.1		582.604	-3.8932	0.397776	-9.78741	1.2752e-22	4.1823e-21
BB_03g020070.1		1707.74	-1.85034	0.30128	-6.14162	8.1685e-10	8.36474e-09
BB_03g020310.1		743.896	-3.7123	0.344091	-10.7887	3.89212e-27	1.70833e-25
BB_03g020570.1		32.4374	-4.11183	1.05302	-3.90479	9.43075e-05	0.000438468
BB_03g020670.1		8678.19	-3.72341	0.344598	-10.8051	3.25628e-27	1.43727e-25
BB_03g020810.1		815.105	-2.60274	0.439396	-5.92346	3.15238e-09	3.00405e-08
BB_03g021160.1		368.89	-4.07913	1.27793	-3.19199	0.00141297	0.00501968
BB_03g021200.1		1308.08	-1.31835	0.242497	-5.43658	5.43123e-08	4.40581e-07
BB_03g021210.1		685.514	-2.88149	0.453985	-6.3471	2.19406e-10	2.38759e-09
BB_03g021180.1		622.096	-1.01216	0.407771	-2.48219	0.0130578	0.0348004
BB_03g021270.1		582.978	-1.47136	0.252769	-5.82098	5.85051e-09	5.40086e-08
BB_03g021330.1		650.293	-2.77826	0.258584	-10.7441	6.31643e-27	2.69722e-25
BB_03g021350.1		496.78	-1.91067	0.313326	-6.09802	1.07392e-09	1.08699e-08
BB_03g021410.1		83.5171	-1.77908	0.716924	-2.48154	0.0130815	0.0348455
BB_03g021360.1		327.523	-2.72631	0.454293	-6.0012	1.95861e-09	1.92071e-08
BB_03g021370.1		5673.94	-1.29564	0.176605	-7.33635	2.19496e-13	3.3311e-12
BB_03g021430.1		1030.58	-1.69058	0.313943	-5.38501	7.24403e-08	5.76544e-07
BB_03g021450.1		274.897	-1.14799	0.410669	-2.79542	0.00518325	0.015696
BB_03g021490.1		1238.88	-1.19464	0.493766	-2.41946	0.0155437	0.0402643
BB_03g021500.1		2672.56	-1.16001	0.344264	-3.36955	0.000752912	0.00286255
BB_03g021540.1		2363.96	-1.02356	0.262685	-3.89651	9.75868e-05	0.000452645
BB_03g021570.1		1605.82	-1.34213	0.251495	-5.3366	9.47079e-08	7.40561e-07
BB_03g021750.1		1951.82	-1.09031	0.185288	-5.88444	3.99406e-09	3.76811e-08
BB_03g021990.1		607.459	-1.6479	0.235857	-6.98689	2.81049e-12	3.79239e-11
BB_03g022090.1		184.089	-1.87845	0.449046	-4.1832	2.87433e-05	0.000148004
BB_03g022190.1		77.8635	-1.97669	0.603782	-3.27385	0.00106094	0.00388841
BB_03g022400.1		807.79	-1.61556	0.49424	-3.26876	0.00108018	0.00395403
BB_03g022380.1		2860.44	-1.44106	0.349369	-4.12474	3.71148e-05	0.000187071
BB_03g022390.1		36.3431	-1.58995	0.620347	-2.563	0.0103771	0.0284937
BB_03g022440.1		216.937	-1.98773	0.682585	-2.91206	0.00359053	0.0114345
BB_03g022470.1		65.5524	-2.34521	0.523869	-4.47671	7.5803e-06	4.34785e-05
BB_03g022510.1		833.494	-2.43431	0.364285	-6.68244	2.34995e-11	2.86927e-10
BB_03g022570.1		1375.5	-3.74484	0.264512	-14.1575	1.67743e-45	2.40065e-43
BB_03g022630.1		25.5512	-8.61972	1.57472	-5.4738	4.40481e-08	3.61918e-07
BB_03g022640.1		79.027	-2.44613	0.680706	-3.59351	0.000326247	0.00135016
BB_03g022670.1		2753.11	-2.44859	0.217324	-11.267	1.90952e-29	9.8025e-28
BB_03g022710.1		503.446	-1.4315	0.296072	-4.83495	1.33178e-06	8.75518e-06
BB_03g022920.1		1140.58	-1.20112	0.289481	-4.14923	3.33592e-05	0.000169626
BB_03g023010.1		187.586	-1.24272	0.293344	-4.23639	2.2714e-05	0.000119299
BB_03g023030.1		1440.65	-1.17041	0.190569	-6.14163	8.16786e-10	8.36474e-09
BB_03g023090.1		516.265	-5.34676	0.482746	-11.0757	1.64572e-28	7.92924e-27
BB_03g023170.1		1227.67	-7.63853	2.29813	-3.32381	0.000887974	0.00331205
BB_03g023180.1		860.23	-2.10847	0.499218	-4.22355	2.40488e-05	0.000125778
BB_03g023230.1		343.623	-1.31519	0.28334	-4.64176	3.45453e-06	2.11242e-05
BB_03g023240.1		888.69	-2.35349	0.287931	-8.17378	2.98867e-16	5.93062e-15
BB_03g023440.1		209.8	-3.4107	0.8575	-3.9775	6.96435e-05	0.000333177
BB_03g023430.1		429.5	-2.19455	0.395051	-5.5551	2.77452e-08	2.3483e-07
BB_03g023630.1		329.872	-1.98735	0.331243	-5.99966	1.97731e-09	1.93824e-08
BB_03g023640.1		417.738	-2.71047	0.498188	-5.44065	5.30876e-08	4.31536e-07
BB_03g023770.1		2652.77	-1.25497	0.233942	-5.36444	8.12017e-08	6.42593e-07
BB_03g023860.1		90.4877	-6.12243	0.746668	-8.19967	2.4105e-16	4.82795e-15
BB_03g023900.1		25.348	-1.91913	0.673538	-2.84933	0.00438116	0.013561
BB_03g024030.1		85.198	-4.81111	0.54692	-8.79673	1.40866e-18	3.48315e-17
BB_03g024360.1		554.746	-1.14412	0.340571	-3.35941	0.000781094	0.00295779
BB_03g024460.1	F3'H	246.901	-1.34212	0.297181	-4.51617	6.29692e-06	3.67785e-05
BB_03g024600.1		4039.88	-2.02104	0.291812	-6.92584	4.33383e-12	5.69114e-11
BB_03g024700.1		1306.55	-1.85033	0.259513	-7.13002	1.00352e-12	1.41898e-11
BB_03g024880.1		369.637	-1.06659	0.3391	-3.14535	0.00165888	0.00579736
BB_03g024970.1		10877.2	-1.09322	0.223385	-4.8939	9.88557e-07	6.6186e-06
BB_03g025070.1		20.3254	-4.3493	1.54693	-2.81157	0.00492996	0.0150389
BB_03g025140.1		583.787	-2.32143	0.399572	-5.8098	6.25467e-09	5.75596e-08
BB_03g025180.1		197.751	-6.67754	0.759419	-8.79296	1.45668e-18	3.59436e-17
BB_03g025270.1	MYB94	327.527	-2.50136	0.737524	-3.39156	0.000694958	0.00266106
BB_03g025400.1		1587.28	-1.00552	0.1824	-5.51274	3.53297e-08	2.95006e-07
BB_03g025410.1		1849.47	-2.06975	0.236832	-8.73932	2.34515e-18	5.68567e-17
BB_03g025540.1		148.392	-2.19321	0.487165	-4.50198	6.73225e-06	3.90699e-05
BB_03g025660.1		203.58	-1.20772	0.390972	-3.08902	0.00200819	0.00687766
BB_03g025760.1		752.935	-1.35996	0.202737	-6.70803	1.9727e-11	2.42622e-10
BB_03g025960.1		956.1	-5.17082	0.433096	-11.9392	7.39335e-33	4.59438e-31
BB_03g026010.1		321.913	-1.36949	0.25192	-5.4362	5.443e-08	4.41384e-07
BB_03g026070.1		39.1651	-1.98171	0.54114	-3.66211	0.00025015	0.00106146
BB_03g026080.1		6333.57	-1.24038	0.206538	-6.00557	1.90663e-09	1.8744e-08
BB_03g026170.1		79.7171	-1.2701	0.485859	-2.61414	0.0089452	0.0250846
BB_03g026240.1		3504.44	-1.94201	0.311189	-6.24062	4.35836e-10	4.59456e-09
BB_03g026270.1		974.377	-1.23501	0.265901	-4.64464	3.40676e-06	2.08791e-05
BB_03g026300.1		695.21	-1.52733	0.388444	-3.93191	8.42725e-05	0.000395628
BB_03g026320.1		1177.28	-1.61377	0.302558	-5.33374	9.62116e-08	7.51552e-07
BB_03g026480.1		1918.49	-1.39877	0.216926	-6.44816	1.13216e-10	1.27006e-09
BB_03g026660.1		1842.39	-5.23277	0.94672	-5.52727	3.25252e-08	2.7323e-07
BB_03g026740.1		931.751	-6.8736	0.525944	-13.0691	4.94654e-39	4.72905e-37
BB_03g026720.1		16.2235	-7.41854	2.47489	-2.99752	0.00272187	0.00897026
BB_03g026730.1		171.751	-1.08998	0.273144	-3.99051	6.59318e-05	0.000316703
BB_03g026820.1		1500.11	-6.74408	1.08259	-6.2296	4.67642e-10	4.91669e-09
BB_03g026830.1		1710.04	-1.07335	0.401021	-2.67654	0.00743871	0.0214714
BB_03g026780.1		3102.25	-1.47682	0.315116	-4.6866	2.77779e-06	1.7305e-05
BB_03g027070.1		920.516	-13.7873	2.3534	-5.85848	4.67136e-09	4.36006e-08
BB_03g027450.1		2639.31	-1.42551	0.446643	-3.19161	0.00141484	0.00502557
BB_03g027820.1		6548.33	-1.36856	0.25233	-5.4237	5.83772e-08	4.70003e-07
BB_03g027870.1		1891.65	-1.40999	0.249562	-5.64986	1.60576e-08	1.40283e-07
BB_03g027990.1		255.06	-1.00435	0.268939	-3.73449	0.000188096	0.000819352
BB_03g028000.1		3583.84	-1.02037	0.168146	-6.06834	1.29243e-09	1.2998e-08
BB_03g028040.1		2881.82	-1.88849	0.480802	-3.92779	8.57286e-05	0.000401985
BB_03g028630.1		703.471	-3.1246	0.370725	-8.42836	3.50547e-17	7.55276e-16
BB_03g028620.1		8300.66	-1.5389	0.411972	-3.73546	0.000187376	0.000816516
BB_03g028670.1		1190.86	-2.5524	0.614539	-4.15337	3.2762e-05	0.000166949
BB_03g028660.1		173.93	-1.77006	0.474715	-3.72867	0.000192491	0.000836645
BB_03g028770.1		13446.5	-1.35237	0.177671	-7.61163	2.70664e-14	4.46331e-13
BB_03g029030.1		32.827	-4.23044	1.48152	-2.85547	0.00429726	0.0133433
BB_03g029380.1		183.413	-3.06776	0.436044	-7.03543	1.98651e-12	2.72254e-11
BB_03g029420.1		147.946	-2.40893	0.493665	-4.87968	1.06259e-06	7.08411e-06
BB_03g029540.1		671.338	-5.07266	0.426384	-11.8969	1.22792e-32	7.55109e-31
BB_03g029620.1		911.029	-4.85957	0.605446	-8.02644	1.0034e-15	1.91084e-14
BB_03g029800.1		3504.78	-1.22031	0.273363	-4.46406	8.0421e-06	4.59376e-05
BB_03g030120.1		666.527	-1.49098	0.346098	-4.30797	1.64762e-05	8.91949e-05
BB_03g030460.1		15.0849	-3.49643	1.46708	-2.38326	0.01716	0.0438165
BB_03g030390.1		2488.69	-3.1357	0.381747	-8.21409	2.13788e-16	4.30016e-15
BB_03g030590.1		59.0147	-3.43928	0.732237	-4.69694	2.64082e-06	1.65149e-05
BB_03g030600.1		3934.91	-1.0482	0.202267	-5.18225	2.19223e-07	1.62026e-06
BB_03g030860.1		4508.14	-1.59277	0.182084	-8.74743	2.18269e-18	5.3191e-17
BB_03g031160.1		663.167	-1.07874	0.262124	-4.11539	3.86533e-05	0.000194163
BB_03g031150.1		10121.9	-1.54355	0.237158	-6.50854	7.58872e-11	8.72869e-10
BB_03g031180.1		1266.56	-1.2952	0.328388	-3.94411	8.00971e-05	0.000377452
BB_03g031460.1		1780.39	-1.32345	0.175295	-7.5498	4.35926e-14	7.07003e-13
BB_03g031540.1		3855.99	-2.42817	0.855187	-2.83934	0.00452068	0.0139362
BB_03g031590.1		88.3894	-4.26084	0.639385	-6.66397	2.66531e-11	3.23925e-10
BB_03g031780.1		31.457	-2.35244	0.627708	-3.74766	0.000178493	0.000781845
BB_03g031890.1		164.941	-4.0109	0.529487	-7.57507	3.58936e-14	5.86163e-13
BB_03g031960.1		198.545	-1.39035	0.428343	-3.24588	0.00117089	0.00424461
BB_04g000300.1		224.602	-3.38126	0.559618	-6.04208	1.52138e-09	1.51714e-08
BB_04g000320.1		6900.66	-1.1622	0.26293	-4.42018	9.86196e-06	5.55403e-05
BB_04g000360.1		476.582	-1.40156	0.375601	-3.7315	0.000190344	0.000828379
BB_04g000420.1	ANR	60.891	-1.57956	0.384843	-4.10443	4.05316e-05	0.000202693
BB_04g000550.1		561.383	-2.43844	0.278395	-8.75891	1.97148e-18	4.82931e-17
BB_04g000580.1		196.544	-3.07965	0.543156	-5.66991	1.42869e-08	1.26073e-07
BB_04g000610.1		420.657	-3.28158	0.650516	-5.04457	4.54538e-07	3.21554e-06
BB_04g000620.1		66.9364	-1.15	0.477635	-2.40769	0.0160537	0.0413872
BB_04g000770.1		3173.77	-2.25324	0.370267	-6.08545	1.16162e-09	1.17275e-08
BB_04g000860.1		1646.94	-1.72026	0.267004	-6.44284	1.17258e-10	1.31292e-09
BB_04g001050.1		393.063	-3.00335	0.279176	-10.7579	5.43771e-27	2.33891e-25
BB_04g001060.1		1930.12	-1.01037	0.151061	-6.68844	2.25567e-11	2.7613e-10
BB_04g001290.1		9576.36	-1.18366	0.184374	-6.4199	1.36362e-10	1.51461e-09
BB_04g001430.1		51.1026	-2.66062	0.755064	-3.52371	0.000425557	0.00170671
BB_04g001610.1	ERF3-like	3098.36	-1.50098	0.330336	-4.54381	5.52474e-06	3.25178e-05
BB_04g002140.1		1609.99	-1.10309	0.275553	-4.00319	6.2495e-05	0.000301606
BB_04g002160.1		1370.93	-2.00679	0.532176	-3.7709	0.000162657	0.000719961
BB_04g002170.1		262.887	-1.68439	0.43557	-3.86709	0.00011014	0.00050488
BB_04g002180.1		86.7365	-2.53346	0.901031	-2.81174	0.00492744	0.0150332
BB_04g002230.1		42.1786	-2.81717	1.01351	-2.77961	0.00544235	0.0163484
BB_04g002240.1		46.8744	-2.80303	0.715465	-3.91778	8.93694e-05	0.000417812
BB_04g002260.1		1302.8	-1.47665	0.185075	-7.97867	1.47917e-15	2.77876e-14
BB_04g002330.1		227.421	-3.23264	0.425398	-7.5991	2.98197e-14	4.90705e-13
BB_04g002350.1		1317.04	-1.29002	0.350991	-3.67538	0.000237499	0.00101397
BB_04g002490.1		220.89	-1.1041	0.297048	-3.71691	0.000201671	0.000872527
BB_04g002600.1		798.945	-1.66029	0.284807	-5.82953	5.55826e-09	5.14717e-08
BB_04g002650.1		1052.42	-2.71322	0.330061	-8.22034	2.02923e-16	4.09557e-15
BB_04g002700.1		13.6589	-2.52137	0.932729	-2.70322	0.00686715	0.0200273
BB_04g002960.1		247.117	-1.28518	0.252367	-5.0925	3.53364e-07	2.53165e-06
BB_04g003000.1		1997.49	-1.01357	0.18705	-5.41869	6.00366e-08	4.82869e-07
BB_04g003060.1		35.3733	-2.05772	0.55283	-3.72216	0.000197527	0.000856638
BB_04g003130.1		28.3296	-6.90344	1.65141	-4.18034	2.91079e-05	0.000149555
BB_04g003150.1		2187.9	-3.84866	0.547327	-7.03174	2.03976e-12	2.78471e-11
BB_04g003200.1		569.049	-3.22098	0.588873	-5.46975	4.50681e-08	3.69527e-07
BB_04g003580.1		18.364	-4.99912	1.5276	-3.27254	0.00106585	0.00390521
BB_04g003650.1		39.9522	-9.25202	1.47295	-6.28127	3.35809e-10	3.59628e-09
BB_04g003820.1		4092.03	-1.40615	0.214848	-6.54485	5.95545e-11	6.92769e-10
BB_04g003890.1		65.6333	-2.7649	0.880477	-3.14023	0.00168816	0.00588834
BB_04g003960.1		34.341	-2.51299	0.72078	-3.48649	0.000489404	0.00193678
BB_04g003970.1		839.455	-1.18467	0.252847	-4.68531	2.7954e-06	1.73932e-05
BB_04g004200.1		387.507	-1.46234	0.278104	-5.25826	1.45424e-07	1.10136e-06
BB_04g004370.1		94.4504	-4.36662	0.856095	-5.10063	3.38526e-07	2.42977e-06
BB_04g004680.1	AT5	92.954	-2.98594	0.722943	-4.13026	3.62357e-05	0.00018307
BB_04g004820.1		664.283	-1.41608	0.158221	-8.95003	3.55398e-19	9.18203e-18
BB_04g004870.1		648.293	-1.44861	0.167541	-8.6463	5.3195e-18	1.24125e-16
BB_04g004970.1		10.3735	-4.3598	1.84846	-2.35861	0.0183434	0.0464317
BB_04g005060.1		458.766	-3.08733	0.496659	-6.21619	5.09357e-10	5.3339e-09
BB_04g005280.1		292.694	-1.45509	0.381375	-3.81538	0.000135973	0.000611402
BB_04g005310.1	ERF4-like	3403.38	-1.25222	0.320731	-3.90426	9.45143e-05	0.00043917
BB_04g005360.1		111.429	-1.57515	0.417261	-3.77498	0.000160022	0.000709762
BB_04g005380.1		132.318	-2.48839	0.665045	-3.74169	0.000182788	0.000798881
BB_04g005430.1		91.3122	-5.02041	0.910403	-5.51449	3.49799e-08	2.92493e-07
BB_04g005520.1		26.7842	-8.68808	1.48327	-5.85737	4.70261e-09	4.38576e-08
BB_04g005560.1		166.736	-9.4591	1.13212	-8.35522	6.53125e-17	1.36971e-15
BB_04g005550.1		237.318	-2.00778	0.616193	-3.25837	0.00112055	0.00408408
BB_04g005740.1		153.613	-2.55071	0.845987	-3.01507	0.0025692	0.00854495
BB_04g005930.1		493.668	-1.12179	0.181256	-6.18901	6.05436e-10	6.30369e-09
BB_04g006160.1		66.0121	-1.62599	0.458841	-3.54369	0.000394565	0.00160035
BB_04g006460.1		779.568	-9.01329	1.59068	-5.66632	1.45898e-08	1.28457e-07
BB_04g006470.1		2950.61	-3.52636	0.573877	-6.1448	8.00633e-10	8.20936e-09
BB_04g006600.1		7.00241	-6.75316	2.2649	-2.98166	0.00286688	0.00939213
BB_04g006620.1		195.052	-2.2062	0.70218	-3.14193	0.00167841	0.00585607
BB_04g006800.1		517.094	-1.94438	0.233162	-8.33918	7.48101e-17	1.55919e-15
BB_04g006830.1		67.8054	-1.07673	0.405705	-2.65398	0.00795488	0.02275
BB_04g006860.1		1806.7	-1.58662	0.264136	-6.00683	1.89184e-09	1.86142e-08
BB_04g006990.1		1984.03	-1.51981	0.295143	-5.14939	2.61331e-07	1.90642e-06
BB_04g007000.1		2398.93	-1.6603	0.386134	-4.2998	1.70955e-05	9.22094e-05
BB_04g007270.1		1444.02	-3.76258	0.328992	-11.4367	2.74105e-30	1.46442e-28
BB_04g007460.1		35.6897	-1.35665	0.528097	-2.56894	0.0102011	0.028069
BB_04g007950.1		239.512	-1.88493	0.384747	-4.89915	9.62504e-07	6.46984e-06
BB_04g008000.1		384.305	-2.2047	0.444009	-4.96545	6.85414e-07	4.72014e-06
BB_04g008170.1		77.7248	-2.45202	0.461282	-5.31567	1.06265e-07	8.23278e-07
BB_04g008320.1	F3H	618.439	-3.69587	0.365952	-10.0993	5.56147e-24	1.966e-22
BB_04g008630.1		24.3057	-8.54823	1.55151	-5.50963	3.59581e-08	3.00041e-07
BB_04g008850.1		226.374	-1.3697	0.581042	-2.35732	0.0184075	0.046574
BB_04g008920.1		530.869	-4.60712	0.737109	-6.25025	4.09787e-10	4.34128e-09
BB_04g008930.1		1504.44	-1.00674	0.175376	-5.74044	9.44329e-09	8.49824e-08
BB_04g009070.1		140.175	-2.47421	0.721	-3.43164	0.000599954	0.00232632
BB_04g009230.1		445.777	-1.04346	0.279101	-3.73866	0.000185003	0.000807367
BB_04g009260.1		98.8242	-1.37119	0.506109	-2.70928	0.006743	0.0197188
BB_04g009400.1		161.047	-1.60091	0.436233	-3.66985	0.000242696	0.00103317
BB_04g009660.1		1808.16	-2.58406	0.295137	-8.75548	2.0324e-18	4.95796e-17
BB_04g009860.1		282.527	-2.22049	0.4582	-4.84611	1.25904e-06	8.30476e-06
BB_04g010210.1		273.449	-3.55368	0.672502	-5.28427	1.26207e-07	9.65734e-07
BB_04g010290.1		160.638	-1.96774	0.375965	-5.23385	1.66019e-07	1.24758e-06
BB_04g010340.1		879.485	-1.14213	0.226015	-5.05334	4.34153e-07	3.07963e-06
BB_04g010380.1		73.4481	-2.52832	1.02572	-2.46492	0.0137045	0.036233
BB_04g010590.1		969.743	-1.08658	0.25534	-4.25541	2.08662e-05	0.000110578
BB_04g010780.1		64.0529	-3.85416	0.643069	-5.99338	2.05518e-09	2.01039e-08
BB_04g010800.1		1171.22	-1.46589	0.341306	-4.29495	1.7473e-05	9.40736e-05
BB_04g011070.1		1259.56	-1.32961	0.277853	-4.78529	1.70741e-06	1.09951e-05
BB_04g011140.1		60.5379	-4.14233	1.40811	-2.94177	0.00326344	0.0105234
BB_04g011190.1		89.2415	-2.64976	0.85724	-3.09104	0.00199457	0.00683397
BB_04g011180.1		205.851	-11.6287	1.23125	-9.44468	3.56498e-21	1.05758e-19
BB_04g011370.1		1118.07	-7.27559	0.974892	-7.46298	8.45902e-14	1.33524e-12
BB_04g011430.1		1264.37	-1.20438	0.193344	-6.22917	4.68912e-10	4.92567e-09
BB_04g011690.1		2011.78	-2.87562	0.373198	-7.70535	1.3048e-14	2.23111e-13
BB_04g011710.1		1719.65	-1.11931	0.212758	-5.26094	1.4332e-07	1.08752e-06
BB_04g011820.1		2903.55	-2.05064	0.524307	-3.91115	9.18577e-05	0.000428005
BB_04g011930.1		4589.41	-6.82898	0.883583	-7.72874	1.0862e-14	1.87087e-13
BB_04g012000.1		24809.6	-3.74004	0.309133	-12.0985	1.07562e-33	7.17505e-32
BB_04g012010.1		34764	-7.57746	1.17069	-6.47262	9.6315e-11	1.09345e-09
BB_04g012160.1		21.5344	-4.0715	1.63325	-2.49288	0.0126711	0.0339515
BB_04g012300.1		165.377	-2.4034	0.573045	-4.19409	2.73975e-05	0.000141802
BB_04g012360.1		492.877	-2.28082	0.495472	-4.60333	4.15781e-06	2.50786e-05
BB_04g012450.1		1329.1	-2.34324	0.271824	-8.62042	6.67112e-18	1.54899e-16
BB_04g012510.1		8340.55	-6.39856	0.364805	-17.5397	7.13533e-69	4.68038e-66
BB_04g012760.1		1441.09	-2.23105	0.561893	-3.97059	7.16961e-05	0.000341612
BB_04g012960.1		88.8134	-2.71642	0.682004	-3.983	6.80505e-05	0.000325952
BB_04g012980.1		1549.98	-1.1324	0.164348	-6.89023	5.57035e-12	7.23931e-11
BB_04g013570.1		245.073	-5.21251	0.809058	-6.44269	1.17372e-10	1.31356e-09
BB_04g013660.1		400.727	-1.41765	0.280323	-5.05721	4.25424e-07	3.02225e-06
BB_04g013650.1		6.71167	-6.37123	1.73039	-3.68197	0.000231439	0.000990611
BB_04g013750.1		1886.93	-2.92551	0.361396	-8.09503	5.72507e-16	1.10541e-14
BB_04g013760.1	RAP2-4-like	8976.76	-1.11959	0.357897	-3.12825	0.0017585	0.00609859
BB_04g013860.1		87.3136	-2.21553	0.46037	-4.8125	1.49055e-06	9.70476e-06
BB_04g013880.1		708.313	-1.3056	0.285514	-4.5728	4.81245e-06	2.86538e-05
BB_04g013910.1		20.6139	-3.09782	0.937623	-3.3039	0.000953486	0.0035302
BB_04g014070.1		332.072	-3.7938	0.571683	-6.6362	3.21881e-11	3.86028e-10
BB_04g014140.1		405.124	-1.41194	0.348812	-4.04784	5.16915e-05	0.000253456
BB_04g014270.1		3518.8	-2.13768	0.318084	-6.7205	1.81106e-11	2.23907e-10
BB_04g014300.1		7790.05	-1.47399	0.21911	-6.7272	1.72955e-11	2.14616e-10
BB_04g014430.1		30.0908	-2.626	1.1097	-2.36641	0.0179617	0.0455778
BB_04g014500.1		738.805	-2.78115	0.57249	-4.85798	1.18588e-06	7.8419e-06
BB_04g014490.1		481.486	-2.123	0.565114	-3.75676	0.000172128	0.000757336
BB_04g014530.1		1652.95	-1.28968	0.280659	-4.59519	4.32362e-06	2.59725e-05
BB_04g014560.1		1119.89	-1.18678	0.282198	-4.20548	2.60533e-05	0.000135512
BB_04g014720.1		182.508	-1.33337	0.534427	-2.49496	0.0125971	0.0337764
BB_04g014760.1		84.6084	-1.53466	0.510975	-3.0034	0.0026698	0.00882362
BB_04g014770.1		277.901	-5.56991	0.600058	-9.28228	1.65891e-20	4.66907e-19
BB_04g014780.1		499.307	-3.51437	0.265786	-13.2226	6.50093e-40	6.53247e-38
BB_04g014980.1		1802.83	-2.81138	0.195791	-14.3591	9.34275e-47	1.42335e-44
BB_04g015360.1		591.321	-1.14614	0.404014	-2.83688	0.0045557	0.0140368
BB_04g015500.1		959.94	-3.08535	0.315344	-9.78408	1.31791e-22	4.3164e-21
BB_04g015600.1		950.905	-1.38906	0.248311	-5.59403	2.21856e-08	1.90714e-07
BB_04g015680.1		638.46	-1.45371	0.20047	-7.25149	4.1221e-13	6.03842e-12
BB_04g015750.1		950.736	-1.91246	0.185536	-10.3077	6.50275e-25	2.46083e-23
BB_04g016000.1		103.977	-2.05095	0.394722	-5.19594	2.03688e-07	1.51159e-06
BB_04g016060.1		1132.03	-2.53892	0.355645	-7.13892	9.40682e-13	1.33493e-11
BB_04g016160.1		2115.01	-2.10402	0.204145	-10.3065	6.58499e-25	2.48797e-23
BB_04g016370.1		174.745	-2.46046	0.537578	-4.57694	4.71832e-06	2.81644e-05
BB_04g016400.1		7.79229	-4.19654	1.4831	-2.82957	0.00466102	0.0143202
BB_04g016430.1		390.782	-4.83992	0.367032	-13.1866	1.04744e-39	1.0306e-37
BB_04g016720.1		1193.32	-1.87113	0.250369	-7.47352	7.80795e-14	1.23577e-12
BB_04g016810.1		2119.88	-1.16619	0.247023	-4.72095	2.34745e-06	1.479e-05
BB_04g016830.1		79.9146	-3.17976	0.784206	-4.05475	5.0187e-05	0.000246642
BB_04g017030.1		240.931	-2.39431	0.743899	-3.2186	0.00128818	0.00461663
BB_04g017250.1		407.323	-3.93163	0.494462	-7.95133	1.84513e-15	3.43891e-14
BB_04g017420.1		407.749	-3.53405	0.517275	-6.83206	8.37039e-12	1.06842e-10
BB_04g017410.1	ERF0101-like	981.04	-1.2857	0.321462	-3.99953	6.34692e-05	0.000305745
BB_04g017440.1		6834.47	-1.25484	0.175118	-7.1657	7.73925e-13	1.10559e-11
BB_04g017610.1		6058.04	-1.8849	0.251411	-7.49727	6.51596e-14	1.04106e-12
BB_04g017760.1		895.149	-7.67876	1.54808	-4.96017	7.04312e-07	4.8404e-06
BB_04g017840.1		2103.1	-2.82713	0.331308	-8.53324	1.42305e-17	3.21261e-16
BB_04g017950.1		99.141	-2.5207	0.817723	-3.08258	0.00205212	0.00701487
BB_04g018010.1		12.0146	-7.45456	2.02552	-3.68032	0.000232943	0.000996328
BB_04g017980.1		549.162	-2.82628	0.364125	-7.76184	8.37055e-15	1.462e-13
BB_04g018040.1		83.7926	-2.07943	0.463187	-4.4894	7.14233e-06	4.11638e-05
BB_04g018090.1		74.6068	-1.86279	0.459791	-4.05137	5.09179e-05	0.00024982
BB_04g018190.1		172.683	-2.19678	0.746375	-2.94326	0.00324773	0.0104842
BB_04g018510.1		19.2474	-3.57942	1.52374	-2.34911	0.0188185	0.0474715
BB_04g018610.1		696.895	-1.33658	0.288343	-4.63539	3.56261e-06	2.17159e-05
BB_04g018620.1		371.035	-1.03048	0.20499	-5.02697	4.9828e-07	3.50086e-06
BB_04g018630.1		2396.36	-1.35911	0.435391	-3.12159	0.00179874	0.00622079
BB_04g018670.1		186.509	-3.33723	0.485105	-6.8794	6.01059e-12	7.79429e-11
BB_04g018690.1		82.5925	-1.42397	0.52451	-2.71487	0.00663026	0.0194517
BB_04g018710.1		57.0997	-2.94814	1.04747	-2.81453	0.00488482	0.0149221
BB_04g018760.1		111.081	-3.66622	0.615089	-5.96048	2.51495e-09	2.4325e-08
BB_04g018890.1		93.5744	-23.3944	3.90746	-5.98711	2.13604e-09	2.08518e-08
BB_04g019050.1		31.8108	-3.76503	0.98004	-3.84171	0.00012218	0.000553881
BB_04g019230.1		7122.89	-1.06077	0.223611	-4.7438	2.09751e-06	1.33254e-05
BB_04g019530.1		43.0195	-1.27915	0.493857	-2.59012	0.00959438	0.0266575
BB_04g019710.1		646.39	-1.02403	0.24435	-4.19082	2.7795e-05	0.000143684
BB_04g019780.1		112.007	-1.12493	0.482359	-2.33215	0.0196928	0.0493135
BB_04g019790.1		1064.76	-1.61317	0.149909	-10.761	5.25836e-27	2.27419e-25
BB_04g019920.1		5414.21	-1.20556	0.409076	-2.94702	0.00320852	0.0103746
BB_04g019930.1		419.403	-1.1304	0.464205	-2.43514	0.0148862	0.0388251
BB_04g020390.1		74.0833	-10.1559	1.35618	-7.48856	6.96326e-14	1.10802e-12
BB_04g020680.1		73.8913	-4.77538	0.734381	-6.50259	7.89493e-11	9.06324e-10
BB_04g020870.1		313.535	-1.34742	0.437686	-3.07852	0.00208035	0.00710139
BB_04g020850.1		6142.04	-1.17085	0.149247	-7.84504	4.32809e-15	7.73098e-14
BB_04g020930.1		1647.56	-1.42203	0.298548	-4.76314	1.90605e-06	1.21878e-05
BB_04g020970.1		2467.99	-1.79227	0.175603	-10.2064	1.85688e-24	6.78768e-23
BB_04g021020.1		995.162	-1.50354	0.254216	-5.91443	3.33029e-09	3.16337e-08
BB_04g021070.1		356.94	-12.4189	2.67403	-4.64426	3.41304e-06	2.09014e-05
BB_04g021080.1		6.41825	-6.62664	2.42254	-2.7354	0.00623039	0.0183952
BB_04g021100.1		107.537	-5.76884	1.25315	-4.60347	4.15519e-06	2.50691e-05
BB_04g021240.1		1642.04	-1.43721	0.42657	-3.36921	0.000753841	0.00286562
BB_04g021360.1		807.281	-1.91416	0.33613	-5.69469	1.23593e-08	1.09801e-07
BB_04g021410.1		687.286	-1.56753	0.303979	-5.1567	2.51336e-07	1.83804e-06
BB_04g021530.1		24340.1	-2.71014	0.313415	-8.64711	5.282e-18	1.23372e-16
BB_04g021720.1		230.587	-6.37018	0.54106	-11.7735	5.34441e-32	3.13158e-30
BB_04g021760.1		1780.14	-1.77792	0.354995	-5.00828	5.49173e-07	3.83673e-06
BB_04g021890.1		792.626	-2.18122	0.613329	-3.55637	0.000376018	0.00153223
BB_05g000140.1		6304.58	-3.56791	0.21726	-16.4223	1.32543e-60	4.89042e-58
BB_05g000250.1		533.224	-8.07138	2.01947	-3.99677	6.4212e-05	0.000309071
BB_05g000360.1		42.29	-3.03645	1.22952	-2.46962	0.0135258	0.0358551
BB_05g000390.1		1632.92	-1.37476	0.241803	-5.68546	1.30463e-08	1.15514e-07
BB_05g000550.1		675.178	-7.55712	1.32823	-5.68962	1.27325e-08	1.12904e-07
BB_05g000850.1		41.9305	-2.74939	0.828067	-3.32025	0.000899375	0.0033514
BB_05g000830.1		100.478	-1.36673	0.50886	-2.68586	0.00723425	0.020971
BB_05g000890.1		4248.78	-2.0186	0.425637	-4.74253	2.11065e-06	1.34017e-05
BB_05g001350.1	ERF038-like	784.422	-1.18143	0.443877	-2.66162	0.00777654	0.0223075
BB_05g001340.1		704.778	-1.45236	0.224655	-6.46485	1.01401e-10	1.14569e-09
BB_05g001760.1		68.6033	-2.66081	0.546738	-4.8667	1.13476e-06	7.52912e-06
BB_05g001830.1		53.4367	-9.6853	1.32523	-7.30841	2.70312e-13	4.05023e-12
BB_05g002230.1		67.0802	-2.8751	0.768937	-3.73906	0.000184711	0.00080624
BB_05g002210.1		56.0625	-3.72228	0.964517	-3.85922	0.00011375	0.000519252
BB_05g002550.1	ERF5-like	5828.2	-1.88193	0.493977	-3.80975	0.000139105	0.0006239
BB_05g002610.1		1001.94	-1.43477	0.296868	-4.83301	1.34485e-06	8.82813e-06
BB_05g002580.1		12828.6	-1.52182	0.168173	-9.04914	1.44104e-19	3.80635e-18
BB_05g002780.1	CHI3	909.428	-1.72137	0.421561	-4.08332	4.43972e-05	0.000220436
BB_05g002810.1		748.677	-1.05807	0.324885	-3.25675	0.00112696	0.00410491
BB_05g002870.1		577.874	-3.88746	1.20566	-3.22434	0.00126263	0.00453322
BB_05g003050.1		6.70575	-6.69035	2.27372	-2.94247	0.00325601	0.0105041
BB_05g003060.1		525.455	-2.06253	0.249453	-8.26824	1.35955e-16	2.79655e-15
BB_05g003180.1		496.503	-1.84408	0.277983	-6.63378	3.27202e-11	3.91813e-10
BB_05g003210.1		509.851	-1.9424	0.331124	-5.86608	4.46212e-09	4.18295e-08
BB_05g003250.1		9296.23	-1.16891	0.409835	-2.85214	0.00434265	0.0134665
BB_05g003410.1		3673.03	-1.80903	0.27755	-6.51785	7.13246e-11	8.24175e-10
BB_05g003440.1		791.341	-1.99265	0.548832	-3.63071	0.000282645	0.0011874
BB_05g003550.1		15.8741	-2.99075	1.01895	-2.93513	0.00333405	0.0107262
BB_05g003760.1		79.1656	-2.30627	0.618263	-3.73024	0.000191296	0.000832213
BB_05g003890.1		310.732	-2.8664	0.41828	-6.85283	7.24043e-12	9.29215e-11
BB_05g003860.1		273.342	-1.56727	0.396228	-3.95549	7.63791e-05	0.000361591
BB_05g004010.1		1877.98	-1.36649	0.230228	-5.93539	2.93144e-09	2.80709e-08
BB_05g004230.1		2594.63	-2.12534	0.245205	-8.66758	4.41402e-18	1.03817e-16
BB_05g004240.1		1013.64	-1.30043	0.170793	-7.61408	2.65567e-14	4.39153e-13
BB_05g004400.1		632.06	-4.80649	1.18296	-4.06312	4.84213e-05	0.00023876
BB_05g004420.1		755.686	-2.11762	0.316693	-6.68668	2.28297e-11	2.79182e-10
BB_05g004470.1		39.0748	-1.7612	0.628825	-2.80078	0.0050979	0.0154872
BB_05g004810.1		27.9589	-3.54769	1.01615	-3.49131	0.000480661	0.00190521
BB_05g004820.1		34.6857	-4.4115	1.1534	-3.82477	0.000130895	0.000590104
BB_05g004860.1		153.325	-1.90398	0.42715	-4.45741	8.29574e-06	4.72265e-05
BB_05g005050.1		337.97	-1.45278	0.290633	-4.99866	5.77312e-07	4.02025e-06
BB_05g005260.1		952.161	-1.38632	0.239306	-5.7931	6.90999e-09	6.33926e-08
BB_05g005530.1		1486.06	-1.0268	0.229266	-4.47865	7.51172e-06	4.31061e-05
BB_05g005580.1		3070.17	-1.41246	0.179438	-7.87158	3.50185e-15	6.32207e-14
BB_05g005660.1		43.1631	-7.49644	1.27925	-5.86002	4.62803e-09	4.32474e-08
BB_05g005850.1		303.311	-1.09193	0.24918	-4.38209	1.17548e-05	6.5144e-05
BB_05g006080.1		51.4534	-2.17521	0.551874	-3.9415	8.0974e-05	0.000381128
BB_05g006230.1		54134.9	-2.30263	0.175961	-13.086	3.95732e-39	3.7987e-37
BB_05g006320.1		125.738	-2.56394	0.39512	-6.48903	8.63931e-11	9.86502e-10
BB_05g006600.1		101.168	-6.34709	2.2847	-2.77808	0.0054681	0.0164112
BB_05g006620.1		1348.4	-1.92872	0.274064	-7.03747	1.95764e-12	2.6861e-11
BB_05g006670.1		22046.6	-6.57399	0.344776	-19.0674	4.71058e-81	7.41571e-78
BB_05g006700.1		37.0268	-2.1348	0.883158	-2.41724	0.0156389	0.0404658
BB_05g006860.1		71.0033	-2.79094	0.563106	-4.95632	7.18393e-07	4.92857e-06
BB_05g006900.1		6.65321	-6.22596	2.05142	-3.03495	0.00240579	0.00806049
BB_05g007020.1		262.017	-1.37943	0.455465	-3.02861	0.00245684	0.00820592
BB_05g007160.1		261.742	-1.36713	0.335563	-4.07414	4.61855e-05	0.000228594
BB_05g007210.1		1115.83	-1.15485	0.184085	-6.27347	3.53079e-10	3.77267e-09
BB_05g007260.1		1237.8	-1.27255	0.16015	-7.94596	1.9269e-15	3.58281e-14
BB_05g007580.1		2479.54	-1.05066	0.177146	-5.93105	3.01001e-09	2.87302e-08
BB_05g007750.1		1217.41	-1.77977	0.356603	-4.9909	6.00987e-07	4.17158e-06
BB_05g007830.1		533.526	-6.86025	0.57091	-12.0163	2.91603e-33	1.88655e-31
BB_05g007820.1		6362.18	-1.01803	0.339147	-3.00173	0.00268453	0.00886359
BB_05g007880.1		315.334	-5.61747	1.79517	-3.12922	0.00175271	0.00608116
BB_05g008140.1		543.335	-1.05848	0.276303	-3.83087	0.000127689	0.00057708
BB_05g008210.1		623.229	-1.20791	0.267094	-4.52241	6.11397e-06	3.58151e-05
BB_05g008460.1		2280.57	-1.01594	0.262104	-3.87609	0.000106146	0.000488319
BB_05g008550.1		187.683	-1.69744	0.489685	-3.4664	0.000527477	0.0020739
BB_05g008590.1		3543.2	-1.0806	0.258332	-4.183	2.87688e-05	0.000148093
BB_05g008670.1		49.4124	-9.56106	1.43889	-6.64475	3.03741e-11	3.65946e-10
BB_05g008700.1		15.0383	-7.81375	1.90615	-4.09924	4.14512e-05	0.000206766
BB_05g008790.1		26.335	-2.29425	0.805258	-2.84909	0.00438445	0.0135676
BB_05g008830.1		694.803	-5.11356	1.06404	-4.80581	1.54125e-06	1.0013e-05
BB_05g009020.1		1257.17	-1.0744	0.149324	-7.19507	6.24285e-13	8.96162e-12
BB_05g009240.1		1768.19	-1.89898	0.240213	-7.90539	2.67088e-15	4.90437e-14
BB_05g009250.1		49.4753	-4.11748	1.52916	-2.69264	0.00708896	0.0205953
BB_05g009320.1		53.2594	-3.60013	1.49698	-2.40493	0.0161755	0.0416587
BB_05g009370.1		24.0442	-6.01796	1.55586	-3.86793	0.000109765	0.000503299
BB_05g009460.1		238.553	-1.7566	0.415699	-4.22565	2.38255e-05	0.000124693
BB_05g009520.1		69.6537	-3.50841	1.2242	-2.86588	0.00415847	0.012972
BB_05g009930.1		1007.53	-1.46366	0.334794	-4.37182	1.23212e-05	6.79799e-05
BB_05g010250.1		196.853	-2.01483	0.422844	-4.76495	1.88905e-06	1.20856e-05
BB_05g010360.1		12.5125	-3.81929	1.35629	-2.81598	0.00486281	0.0148648
BB_05g010420.1		67.6256	-1.97191	0.591404	-3.33429	0.000855179	0.00320543
BB_05g010590.1		2105.85	-1.36948	0.191535	-7.15005	8.67466e-13	1.23251e-11
BB_05g010630.1		5.44716	-6.3412	2.22576	-2.84901	0.00438561	0.0135694
BB_05g010930.1		33.337	-6.09905	1.36773	-4.45925	8.22457e-06	4.68892e-05
BB_05g010990.1		226.702	-1.47965	0.363243	-4.07345	4.63211e-05	0.00022917
BB_05g011190.1		147.285	-1.0152	0.385744	-2.63179	0.00849363	0.0240288
BB_05g011250.1		21.6958	-3.57315	1.11031	-3.21816	0.00129015	0.00462231
BB_05g011260.1		55.5964	-2.6023	1.01201	-2.57142	0.0101281	0.0279138
BB_05g011270.1		52.9821	-3.04891	0.67895	-4.49063	7.10137e-06	4.09904e-05
BB_05g011280.1		43.4906	-3.86319	1.28822	-2.99886	0.00270993	0.00893572
BB_05g011720.1		1195.1	-1.69538	0.309177	-5.48351	4.16977e-08	3.44283e-07
BB_05g011610.1		16640.7	-1.32088	0.150078	-8.8013	1.35235e-18	3.35446e-17
BB_05g011950.1		17992.8	-4.3084	0.232889	-18.4998	2.07281e-76	2.22488e-73
BB_05g012030.1		448.12	-1.284	0.45027	-2.85162	0.00434975	0.0134849
BB_05g012170.1		46.2909	-2.23165	0.67132	-3.32428	0.000886482	0.00330806
BB_05g012210.1		2985.97	-2.54908	0.195333	-13.05	6.35791e-39	6.00543e-37
BB_05g012370.1		976.177	-1.25682	0.299644	-4.19438	2.73621e-05	0.000141664
BB_05g012400.1		77.085	-3.71005	1.38144	-2.68563	0.00723929	0.0209787
BB_05g012380.1		429.529	-1.26439	0.308693	-4.09597	4.2041e-05	0.00020953
BB_05g012440.1		242.678	-1.15243	0.349753	-3.29499	0.000984246	0.00362986
BB_05g012590.1		2507.94	-8.15988	0.576135	-14.1631	1.54915e-45	2.23058e-43
BB_05g012630.1		274.598	-2.21204	0.396961	-5.57244	2.51201e-08	2.13992e-07
BB_05g013020.1		263.832	-1.50829	0.32204	-4.68355	2.81951e-06	1.75164e-05
BB_05g013850.1		71.7142	-2.89817	0.91707	-3.16025	0.00157634	0.00554668
BB_05g013870.1		35.4345	-4.20202	1.41871	-2.96187	0.00305781	0.00993632
BB_05g013880.1		739.108	-2.34568	0.546931	-4.28881	1.79634e-05	9.64063e-05
BB_05g013890.1		427.447	-3.40314	1.18665	-2.86786	0.00413258	0.0129032
BB_05g013930.1		246.348	-2.50519	0.623268	-4.01944	5.83362e-05	0.000283389
BB_05g014010.1		72.1322	-10.118	1.3277	-7.62075	2.52202e-14	4.17636e-13
BB_05g014080.1		36.2344	-5.03602	1.0149	-4.96208	6.97411e-07	4.79717e-06
BB_05g014090.1		375.827	-1.28839	0.265939	-4.84468	1.26815e-06	8.36014e-06
BB_05g014140.1		14.012	-2.76753	0.965066	-2.86771	0.00413457	0.0129045
BB_05g014210.1		13.9355	-3.12733	1.16989	-2.67318	0.00751348	0.0216555
BB_05g014380.1		62.5256	-4.71811	0.868554	-5.43214	5.56829e-08	4.50307e-07
BB_05g014410.1		43.3973	-3.61628	0.885534	-4.08373	4.43183e-05	0.000220091
BB_05g014500.1		135.712	-2.128	0.496248	-4.28819	1.80139e-05	9.66552e-05
BB_05g014650.1		48.3826	-3.71883	0.834093	-4.45853	8.25249e-06	4.7037e-05
BB_05g014960.1		18599.4	-1.03734	0.21826	-4.75278	2.00643e-06	1.27915e-05
BB_05g015140.1		1221.4	-1.08151	0.23843	-4.53597	5.73394e-06	3.36651e-05
BB_05g015430.1		1143.13	-1.48654	0.188938	-7.86786	3.60746e-15	6.50777e-14
BB_05g015510.1		96.1324	-4.00157	0.886272	-4.51506	6.32984e-06	3.69588e-05
BB_05g015710.1		749.037	-7.14845	0.61977	-11.534	8.88778e-31	4.86951e-29
BB_05g015910.1		1381.24	-1.81985	0.439764	-4.13824	3.49982e-05	0.000177387
BB_05g016010.1		639.656	-4.92728	0.540889	-9.1096	8.26839e-20	2.22888e-18
BB_05g016270.1		3114.84	-4.27186	0.230337	-18.5461	8.76067e-77	9.85116e-74
BB_05g016280.1		322.568	-1.27293	0.228279	-5.57621	2.45815e-08	2.09631e-07
BB_05g016290.1		309.213	-5.74959	0.612734	-9.38351	6.38135e-21	1.86036e-19
BB_05g016460.1		522.31	-5.46411	0.687715	-7.94532	1.93693e-15	3.59864e-14
BB_05g016480.1		127.784	-2.73035	0.520295	-5.2477	1.54014e-07	1.16418e-06
BB_05g016550.1		90.1519	-2.43206	0.64634	-3.76282	0.000168008	0.000741004
BB_05g016560.1		538.941	-5.63313	1.69794	-3.31763	0.000907861	0.00337823
BB_05g016570.1		2056	-1.32052	0.176983	-7.46129	8.5682e-14	1.34964e-12
BB_05g016710.1		1887.94	-1.65001	0.42887	-3.84733	0.000119411	0.000541951
BB_05g016820.1		167.81	-1.2381	0.479321	-2.58303	0.00979364	0.0271281
BB_05g016850.1		39.8825	-1.91724	0.650891	-2.94556	0.00322372	0.0104195
BB_05g016860.1		341.28	-4.13099	0.540837	-7.63814	2.20385e-14	3.68828e-13
BB_05g016970.1		209.818	-1.99604	0.346322	-5.76355	8.23616e-09	7.48322e-08
BB_05g017200.1		747.627	-1.49133	0.246099	-6.05988	1.36224e-09	1.36594e-08
BB_05g017190.1		1831.78	-1.13617	0.362915	-3.13067	0.0017441	0.00605396
BB_05g017210.1		949.864	-1.00857	0.169811	-5.93939	2.86078e-09	2.745e-08
BB_05g017220.1		105.292	-1.73193	0.71771	-2.41313	0.0158163	0.0408627
BB_05g017240.1		1022.18	-1.06447	0.296368	-3.59172	0.000328505	0.00135831
BB_05g017300.1		44.401	-4.32302	1.08814	-3.97286	7.10155e-05	0.000338848
BB_05g017670.1		548.054	-1.67781	0.526742	-3.18525	0.00144628	0.00512647
BB_05g017710.1		344.315	-1.22246	0.237923	-5.13804	2.77612e-07	2.01646e-06
BB_05g017720.1		36.316	-4.97389	1.59225	-3.12381	0.00178526	0.00617959
BB_05g017740.1		394.558	-1.16721	0.290804	-4.01372	5.97702e-05	0.000289818
BB_05g017750.1		197.812	-1.43437	0.389787	-3.67989	0.000233337	0.000997831
BB_05g017860.1		110.694	-1.99118	0.849433	-2.34412	0.0190719	0.048044
BB_05g017870.1		556.027	-1.88496	0.302022	-6.24112	4.3444e-10	4.58491e-09
BB_05g017890.1		27.884	-2.65504	0.719492	-3.69017	0.000224108	0.000962168
BB_05g017910.1		400.756	-4.02665	0.546144	-7.37286	1.67006e-13	2.55917e-12
BB_05g018130.1		830.397	-3.54818	0.456761	-7.76813	7.96548e-15	1.39849e-13
BB_05g018110.1		1880.92	-1.21798	0.140292	-8.68177	3.89661e-18	9.20146e-17
BB_05g018440.1		186.857	-3.35005	0.727608	-4.6042	4.14052e-06	2.4987e-05
BB_05g018460.1		58.4031	-2.32906	0.735376	-3.16717	0.00153929	0.00542438
BB_05g018470.1		22.0205	-5.48459	1.61401	-3.39811	0.00067853	0.00260618
BB_05g018640.1		306.333	-1.19835	0.281564	-4.25606	2.08064e-05	0.0001103
BB_05g018710.1		3502.01	-1.71448	0.272362	-6.29486	3.07683e-10	3.29806e-09
BB_05g019020.1		191.944	-2.78963	0.43616	-6.39589	1.59611e-10	1.76207e-09
BB_05g019250.1		1601.54	-1.05258	0.219022	-4.8058	1.54134e-06	1.0013e-05
BB_05g019500.1		1125	-3.49545	0.590164	-5.92284	3.16431e-09	3.01299e-08
BB_05g019680.1		119.002	-2.26296	0.64293	-3.51976	0.000431932	0.00172817
BB_05g019720.1		652.036	-2.92087	0.608333	-4.80143	1.57534e-06	1.02226e-05
BB_05g019710.1		1185.87	-1.29514	0.161254	-8.03164	9.61819e-16	1.83757e-14
BB_05g019900.1		34.1718	-4.54503	1.08378	-4.19371	2.74434e-05	0.000141992
BB_05g019910.1		215.86	-3.16734	0.767224	-4.12831	3.65438e-05	0.000184469
BB_05g019950.1		854.413	-5.60078	0.65653	-8.53088	1.45241e-17	3.26641e-16
BB_05g020120.1		137.129	-4.61022	1.12873	-4.08441	4.41884e-05	0.000219492
BB_05g019960.1		123.976	-4.11629	0.418605	-9.83336	8.08783e-23	2.67113e-21
BB_05g019970.1		232.607	-4.70438	0.678574	-6.93274	4.12759e-12	5.44172e-11
BB_05g019980.1		8.53179	-4.48697	1.92375	-2.33241	0.0196794	0.0492955
BB_05g019990.1		1367.95	-2.71681	0.281411	-9.65424	4.7163e-22	1.48494e-20
BB_05g020000.1		174.498	-3.90929	0.732471	-5.33713	9.443e-08	7.39102e-07
BB_05g020430.1		13.2257	-7.65206	1.68567	-4.53948	5.63934e-06	3.31262e-05
BB_05g020530.1		1681.47	-1.73009	0.439603	-3.93557	8.29987e-05	0.000390113
BB_05g020570.1		116.333	-1.5155	0.61099	-2.48041	0.0131233	0.0349333
BB_05g020750.1		377.6	-1.21305	0.260723	-4.65265	3.27698e-06	2.01255e-05
BB_05g020790.1		291.375	-1.05514	0.328218	-3.21475	0.00130558	0.00467403
BB_05g020800.1		201.739	-1.55196	0.404646	-3.83535	0.000125384	0.000567641
BB_05g020870.1		20632.9	-6.59227	0.382473	-17.2359	1.42767e-66	7.17299e-64
BB_05g021150.1		2341.73	-5.30881	0.438088	-12.1181	8.46741e-34	5.76223e-32
BB_05g021330.1		15.7963	-7.92894	1.86155	-4.25932	2.05047e-05	0.000108906
BB_05g021340.1		100.411	-1.61956	0.390107	-4.15156	3.30211e-05	0.000168088
BB_05g021550.1		4088.47	-1.65742	0.489341	-3.38705	0.000706473	0.00270033
BB_05g021560.1		3861.04	-1.19308	0.19002	-6.27872	3.41382e-10	3.65265e-09
BB_05g021590.1		7895.06	-1.16514	0.318477	-3.65846	0.000253731	0.00107608
BB_05g021710.1		2624.85	-1.21627	0.198553	-6.12568	9.02952e-10	9.20255e-09
BB_05g021870.1		7.95537	-4.98685	2.09807	-2.37687	0.0174602	0.0444869
BB_05g021850.1		1472.81	-2.39098	0.300086	-7.96766	1.61711e-15	3.02827e-14
BB_05g021880.1		1112.96	-5.10946	0.511624	-9.98675	1.74198e-23	5.95298e-22
BB_05g021890.1		7507.95	-3.19652	0.261765	-12.2114	2.70237e-34	1.91633e-32
BB_05g022010.1		4562.46	-1.24012	0.209083	-5.93122	3.00696e-09	2.87127e-08
BB_05g022050.1		930.02	-1.50629	0.272672	-5.52416	3.31059e-08	2.7801e-07
BB_05g022060.1		2589.91	-1.13352	0.376826	-3.00806	0.00262922	0.00870819
BB_05g022330.1		153.132	-1.20679	0.35809	-3.37009	0.000751444	0.00285788
BB_05g022500.1		2031.35	-1.2543	0.241294	-5.19824	2.01189e-07	1.49533e-06
BB_05g022680.1		771.699	-1.16435	0.302447	-3.84976	0.000118235	0.000536922
BB_05g022720.1		229.536	-1.74062	0.444424	-3.91659	8.9812e-05	0.000419549
BB_05g022740.1		1393.07	-2.0446	0.461838	-4.42711	9.55057e-06	5.39023e-05
BB_05g022760.1		3212.59	-4.39	0.75285	-5.83117	5.50402e-09	5.09894e-08
BB_05g022880.1		2392.02	-4.82018	1.19453	-4.0352	5.45565e-05	0.000266618
BB_05g022920.1		12422.3	-1.47523	0.2658	-5.55016	2.85404e-08	2.413e-07
BB_06g000130.1		150.104	-1.48387	0.338824	-4.37947	1.18967e-05	6.58529e-05
BB_06g000190.1		90.7831	-3.14402	0.448607	-7.00841	2.4105e-12	3.27323e-11
BB_06g000250.1		177.509	-1.88931	0.529652	-3.56707	0.00036099	0.00147584
BB_06g000350.1		26.6583	-2.72163	1.01502	-2.68134	0.00733272	0.0211992
BB_06g000360.1		2102.18	-2.92749	0.350594	-8.35008	6.82176e-17	1.42936e-15
BB_06g000420.1		362.769	-1.23082	0.245743	-5.00856	5.4838e-07	3.83233e-06
BB_06g000440.1		6624.62	-1.29398	0.436296	-2.96583	0.00301866	0.00982665
BB_06g000580.1		946.616	-5.57428	0.536324	-10.3935	2.65433e-25	1.03774e-23
BB_06g001020.1		3909.17	-1.67739	0.35125	-4.77549	1.79268e-06	1.1519e-05
BB_06g001210.1		10.4664	-5.49921	1.74648	-3.14874	0.00163977	0.00573992
BB_06g001620.1		278.221	-2.82292	0.33621	-8.39629	4.60797e-17	9.77651e-16
BB_06g001920.1		136.709	-2.64564	0.503032	-5.25938	1.44543e-07	1.09574e-06
BB_06g001950.1		1150.39	-1.1393	0.255409	-4.46069	8.16973e-06	4.66103e-05
BB_06g002890.1		7857.05	-1.47982	0.302099	-4.89847	9.65855e-07	6.48314e-06
BB_06g002970.1		244.354	-1.10737	0.466158	-2.37554	0.0175235	0.0446288
BB_06g003550.1		1495.85	-1.11143	0.171939	-6.46408	1.01918e-10	1.15037e-09
BB_06g003790.1		1255.59	-1.45178	0.207755	-6.98791	2.79003e-12	3.76694e-11
BB_06g004530.1		521.698	-1.22406	0.374312	-3.27016	0.00107488	0.00393583
BB_06g004630.1		1100.19	-2.42596	0.564421	-4.29814	1.72235e-05	9.28577e-05
BB_06g004660.1		124.78	-5.16089	1.98454	-2.60055	0.00930753	0.0259797
BB_06g004870.1		1352.16	-4.23114	0.465245	-9.09443	9.50874e-20	2.5458e-18
BB_06g004990.1		22.3523	-2.06125	0.790163	-2.60864	0.00909021	0.0254483
BB_06g005070.1		255.022	-1.34717	0.299354	-4.50025	6.78729e-06	3.93409e-05
BB_06g005090.1		107.946	-1.31665	0.535648	-2.45805	0.0139693	0.0367996
BB_06g005030.1		13.6538	-7.71724	1.79765	-4.29296	1.76305e-05	9.48139e-05
BB_06g005280.1		96.6932	-3.19639	0.656121	-4.87164	1.10674e-06	7.35563e-06
BB_06g005390.1		2153.48	-2.02184	0.776288	-2.6045	0.00920078	0.0257212
BB_06g005670.1		4732.13	-1.72082	0.449947	-3.8245	0.000131037	0.000590631
BB_06g005700.1		75.1625	-4.10445	1.14643	-3.58021	0.000343313	0.00141262
BB_06g005720.1		114.713	-1.12567	0.433832	-2.59473	0.00946663	0.0263645
BB_06g006100.1		152.878	-1.66873	0.314621	-5.30394	1.13332e-07	8.75444e-07
BB_06g006150.1		1585.46	-1.24531	0.289296	-4.30461	1.6728e-05	9.04132e-05
BB_06g006660.1		4722.83	-1.03284	0.34973	-2.95325	0.00314452	0.0101914
BB_06g006740.1		1654.31	-2.50674	0.316133	-7.92937	2.20262e-15	4.07304e-14
BB_06g006760.1		12.7323	-4.47614	1.42728	-3.13614	0.00171185	0.00595693
BB_06g007170.1		1497.74	-3.2074	0.228312	-14.0483	7.88872e-45	1.08938e-42
BB_06g007350.1		80.5171	-2.23301	0.648155	-3.44518	0.000570689	0.00222527
BB_06g007450.1		69.1447	-1.40746	0.578411	-2.43331	0.0149614	0.0389825
BB_06g007490.1		587.803	-1.40269	0.298948	-4.69209	2.70433e-06	1.6884e-05
BB_06g007680.1		15317	-1.13357	0.187285	-6.05264	1.42494e-09	1.427e-08
BB_06g008010.1		1061.62	-1.03132	0.207087	-4.98011	6.35494e-07	4.3956e-06
BB_06g008100.1		297.938	-3.26223	0.450612	-7.23955	4.50175e-13	6.57011e-12
BB_06g008400.1		513.827	-3.15767	0.626508	-5.04012	4.65243e-07	3.28536e-06
BB_06g008510.1		537.57	-4.62679	0.354367	-13.0565	5.83692e-39	5.55779e-37
BB_06g008600.1		319.841	-1.34102	0.531314	-2.52396	0.011604	0.0314095
BB_06g008750.1		35.5853	-9.09791	1.62015	-5.61549	1.96005e-08	1.69914e-07
BB_06g008830.1		328.449	-2.92082	0.635863	-4.59348	4.35908e-06	2.61722e-05
BB_06g008880.1		127.315	-3.08023	0.438995	-7.01655	2.27414e-12	3.09163e-11
BB_06g009160.1		26.9791	-2.77084	0.900172	-3.07812	0.00208311	0.0071095
BB_06g009490.1		926.045	-1.74117	0.243031	-7.16438	7.81383e-13	1.11557e-11
BB_06g009650.1		159.673	-2.05817	0.487302	-4.22361	2.40422e-05	0.000125771
BB_06g009710.1		1530.42	-3.56217	0.538341	-6.61695	3.66691e-11	4.36664e-10
BB_06g009720.1		945.426	-1.52878	0.316399	-4.83181	1.35296e-06	8.87218e-06
BB_06g010140.1		63.4949	-4.68089	0.679396	-6.88979	5.58747e-12	7.25757e-11
BB_06g010310.1		239.442	-1.45758	0.227627	-6.40337	1.5198e-10	1.68175e-09
BB_06g010390.1		2216.98	-3.82342	0.307356	-12.4397	1.59084e-35	1.21967e-33
BB_06g010480.1		6384.26	-1.50664	0.170999	-8.81082	1.24231e-18	3.08475e-17
BB_06g010600.1		551.623	-4.58906	1.21862	-3.76577	0.000166035	0.0007334
BB_06g010660.1		160.758	-1.56859	0.363932	-4.31012	1.63164e-05	8.8391e-05
BB_06g010710.1		113.472	-2.12759	0.639007	-3.32953	0.000869938	0.00325455
BB_06g010960.1		184.863	-1.02801	0.204844	-5.01852	5.207e-07	3.64753e-06
BB_06g011090.1		105.991	-4.41136	0.502818	-8.77327	1.73558e-18	4.26029e-17
BB_06g011130.1		1163.62	-1.52833	0.165625	-9.22768	2.76547e-20	7.70093e-19
BB_06g011460.1		14652.7	-1.11236	0.141424	-7.86541	3.67903e-15	6.6318e-14
BB_06g011620.1		2388.83	-1.04156	0.17569	-5.92837	3.05965e-09	2.91803e-08
BB_06g011660.1		21.9625	-3.17495	0.742349	-4.2769	1.89515e-05	0.000101203
BB_06g011750.1		44.8892	-2.06609	0.584101	-3.53721	0.000404385	0.00163345
BB_06g011990.1		135.495	-1.56607	0.431678	-3.62786	0.000285784	0.00119888
BB_06g012090.1		721.162	-4.67197	0.392377	-11.9068	1.09063e-32	6.74195e-31
BB_06g012250.1		99.2721	-1.41784	0.531967	-2.66527	0.00769264	0.0221011
BB_06g012450.1		191.754	-1.66328	0.363346	-4.57767	4.7019e-06	2.80806e-05
BB_06g012460.1		119.547	-1.28534	0.448643	-2.86494	0.00417088	0.0130021
BB_06g012490.1		5402.9	-1.41079	0.255395	-5.52395	3.31471e-08	2.78257e-07
BB_06g012810.1		84.0016	-1.74971	0.438183	-3.9931	6.52149e-05	0.000313578
BB_06g013060.1		810.736	-3.11249	0.228077	-13.6466	2.11377e-42	2.50827e-40
BB_06g013040.1		395.284	-6.35206	0.615074	-10.3273	5.30192e-25	2.00962e-23
BB_06g013400.1		844.313	-2.5069	0.403675	-6.21021	5.2914e-10	5.53615e-09
BB_06g013410.1		490.77	-1.39536	0.172244	-8.10111	5.44612e-16	1.05673e-14
BB_06g013770.1		83.8716	-2.86355	0.50446	-5.67647	1.37505e-08	1.21567e-07
BB_06g013820.1		1662.61	-2.27353	0.217869	-10.4353	1.71056e-25	6.80018e-24
BB_06g013830.1		2293.2	-2.23266	0.176712	-12.6344	1.36358e-36	1.09896e-34
BB_06g013910.1		1862.67	-4.44453	0.383476	-11.5901	4.62487e-31	2.56366e-29
BB_06g013990.1		1461.43	-1.25412	0.292693	-4.28476	1.82934e-05	9.80439e-05
BB_06g014120.1		252.529	-1.9434	0.365804	-5.31269	1.08019e-07	8.35221e-07
BB_06g014130.1		658.484	-1.57637	0.296741	-5.31226	1.08274e-07	8.36916e-07
BB_06g014400.1		126.539	-1.82539	0.407076	-4.48415	7.32049e-06	4.21008e-05
BB_06g014500.1		328.494	-3.04156	0.457822	-6.64353	3.06252e-11	3.68408e-10
BB_06g014530.1		411.11	-1.99496	0.241939	-8.24571	1.64184e-16	3.34805e-15
BB_06g014640.1		212.401	-2.96244	0.502005	-5.90123	3.60808e-09	3.41899e-08
BB_06g014810.1		414.522	-5.31437	1.4085	-3.77308	0.000161244	0.000714509
BB_06g014890.1		1689.17	-2.96028	0.392563	-7.54089	4.66789e-14	7.56538e-13
BB_06g015040.1		51.9523	-1.67571	0.539336	-3.10699	0.00189	0.00650874
BB_06g015080.1		449.365	-4.20666	0.487369	-8.63135	6.06313e-18	1.4092e-16
BB_06g015270.1		14639.8	-1.03749	0.16087	-6.44923	1.12422e-10	1.26236e-09
BB_06g015380.1		2530.8	-1.26875	0.227143	-5.58566	2.32815e-08	1.99219e-07
BB_06g015420.1		6273.81	-1.1612	0.253812	-4.57504	4.76138e-06	2.8388e-05
BB_06g015680.1		7673.47	-6.61396	0.45103	-14.6641	1.09417e-48	1.83246e-46
BB_06g015690.1		39.4423	-6.78248	1.0597	-6.40036	1.55006e-10	1.71283e-09
BB_06g015890.1		37.1858	-6.69619	1.06844	-6.26723	3.67527e-10	3.90937e-09
BB_06g015900.1		249.703	-6.65268	0.494463	-13.4543	2.90294e-41	3.18837e-39
BB_06g016160.1		4043.94	-1.00196	0.306883	-3.26495	0.00109483	0.00399833
BB_06g016320.1		629.505	-1.0322	0.27222	-3.79179	0.000149566	0.000667015
BB_06g016470.1		226.235	-2.23474	0.578882	-3.86045	0.000113181	0.000516853
BB_06g016460.1		5623.44	-1.21014	0.112874	-10.7212	8.09724e-27	3.44519e-25
BB_06g016640.1		248.197	-1.14129	0.267723	-4.26294	2.01752e-05	0.000107326
BB_06g016650.1		483.908	-1.37025	0.267428	-5.12382	2.99413e-07	2.16616e-06
BB_06g017560.1	RAP2-12-like	23949.7	-1.10791	0.162887	-6.80171	1.03382e-11	1.31181e-10
BB_06g017950.1		78.6201	-2.38901	0.601558	-3.97136	7.14622e-05	0.000340636
BB_06g018010.1		54.8276	-3.50354	0.966062	-3.62662	0.000287153	0.00120398
BB_06g017960.1		836.885	-1.6897	0.24439	-6.91392	4.71428e-12	6.16407e-11
BB_06g017980.1		3365.49	-1.93082	0.200561	-9.62714	6.14163e-22	1.93114e-20
BB_06g018110.1		30.4115	-1.71225	0.730598	-2.34362	0.0190976	0.0480932
BB_06g018320.1		202.827	-1.02834	0.365863	-2.81071	0.00494327	0.0150756
BB_06g018360.1		5.53249	-5.47766	2.21907	-2.46845	0.01357	0.0359441
BB_06g018350.1		307.096	-2.14886	0.330832	-6.49531	8.28608e-11	9.48523e-10
BB_06g018480.1		84.5722	-2.30891	0.70982	-3.25281	0.00114272	0.00415333
BB_06g018540.1		722.499	-3.55199	0.317223	-11.1971	4.21098e-29	2.12474e-27
BB_06g018600.1		95.455	-5.65759	2.34304	-2.41464	0.0157509	0.0407205
BB_06g018420.1		273.723	-1.89055	0.632394	-2.98952	0.0027942	0.00918077
BB_06g018660.1		292.59	-2.60636	0.496545	-5.24899	1.52934e-07	1.15638e-06
BB_06g018780.1		229.046	-1.93484	0.420116	-4.6055	4.11484e-06	2.48511e-05
BB_06g019000.1		663.505	-1.21946	0.40648	-3.00005	0.00269931	0.00890618
BB_06g019110.1		243.258	-4.11064	0.52331	-7.85508	3.99527e-15	7.17448e-14
BB_06g019170.1		195.624	-3.35262	0.392429	-8.54326	1.3049e-17	2.96287e-16
BB_06g019220.1		844.786	-1.14161	0.201436	-5.66735	1.45026e-08	1.27738e-07
BB_06g019320.1		136.208	-1.76675	0.496265	-3.56009	0.000370735	0.00151253
BB_06g019350.1		10.0287	-3.90102	1.67262	-2.33228	0.019686	0.0493068
BB_06g019440.1		751.896	-1.36594	0.287472	-4.75157	2.01844e-06	1.28577e-05
BB_06g019460.1		1588.76	-1.7728	0.281424	-6.2994	2.98798e-10	3.21303e-09
BB_06g019450.1		1989.7	-2.92619	0.348027	-8.40794	4.17279e-17	8.89316e-16
BB_06g019510.1		3757.62	-2.24891	0.200275	-11.2291	2.93483e-29	1.4936e-27
BB_06g019590.1		327.683	-2.98482	0.432581	-6.90004	5.19894e-12	6.77526e-11
BB_06g019620.1		124.955	-1.4134	0.570338	-2.47818	0.0132054	0.0351242
BB_06g019630.1		120.688	-1.77766	0.461011	-3.85601	0.000115253	0.000525303
BB_06g019640.1		521.055	-3.48216	0.575565	-6.04999	1.44852e-09	1.44938e-08
BB_06g019720.1		93.3474	-5.50899	0.651856	-8.45124	2.88229e-17	6.29625e-16
BB_06g019800.1		363.746	-1.43747	0.272347	-5.2781	1.30528e-07	9.9718e-07
BB_06g019840.1		860.635	-4.74357	0.297795	-15.929	3.9888e-57	1.14868e-54
BB_06g019850.1		305.495	-1.49451	0.507857	-2.94277	0.0032529	0.0104966
BB_06g019930.1		196.45	-1.07902	0.327631	-3.2934	0.000989849	0.00364995
BB_06g019940.1		115.136	-7.11762	0.748703	-9.5066	1.97e-21	5.96405e-20
BB_06g019950.1		200.531	-5.62952	1.53899	-3.65794	0.000254249	0.00107731
BB_06g019920.1		1085.93	-1.92494	0.179398	-10.73	7.36096e-27	3.13757e-25
BB_06g020090.1		126.005	-2.08258	0.555106	-3.75167	0.000175657	0.000771572
BB_06g020160.1		18576.7	-1.14978	0.22193	-5.18081	2.20927e-07	1.63183e-06
BB_06g020230.1		1108.96	-1.83923	0.449104	-4.09533	4.21573e-05	0.000210066
BB_06g020310.1		285.348	-4.84597	0.778563	-6.22425	4.83864e-10	5.0782e-09
BB_06g020430.1		1259.41	-1.13469	0.196271	-5.78126	7.41442e-09	6.77308e-08
BB_06g020490.1		85.8058	-1.49016	0.41083	-3.62721	0.000286504	0.00120147
BB_06g020530.1		422.747	-3.77654	0.409877	-9.21386	3.14617e-20	8.74042e-19
BB_06g020640.1		82.5786	-1.38231	0.470786	-2.93617	0.00332297	0.0106934
BB_06g020650.1		582.306	-3.89309	0.374576	-10.3933	2.65932e-25	1.03797e-23
BB_06g020760.1		21.8483	-4.01421	1.23451	-3.25167	0.00114729	0.00416864
BB_06g020770.1		357.915	-2.37169	0.304031	-7.8008	6.15179e-15	1.08897e-13
BB_06g020820.1		193.764	-2.66513	0.418826	-6.36335	1.97402e-10	2.16208e-09
BB_06g020830.1		1508.76	-1.31303	0.174589	-7.52073	5.44719e-14	8.7563e-13
BB_06g020900.1		109.986	-1.13339	0.380357	-2.97979	0.00288443	0.00944047
BB_06g020910.1		386.593	-1.03574	0.297325	-3.48353	0.000494845	0.00195668
BB_06g020920.1		1358.86	-4.30871	0.585575	-7.35808	1.8657e-13	2.84787e-12
BB_06g020950.1		5.32913	-6.30762	2.39071	-2.63838	0.0083302	0.0236373
BB_06g021060.1		21097.2	-1.68119	0.251302	-6.6899	2.23318e-11	2.73518e-10
BB_06g021250.1		979.214	-1.05217	0.148327	-7.09354	1.30724e-12	1.82226e-11
BB_06g021460.1		522.292	-1.01034	0.209923	-4.81291	1.48751e-06	9.6926e-06
BB_06g021450.1		714.604	-1.27255	0.323548	-3.93311	8.38538e-05	0.000393898
BB_06g021490.1		873.413	-1.00579	0.216365	-4.64859	3.34219e-06	2.051e-05
BB_06g021560.1		67.5732	-2.16016	0.821387	-2.6299	0.00854111	0.0241429
BB_06g021670.1		9.3039	-5.24515	1.82532	-2.87355	0.00405886	0.0127001
BB_06g021680.1		178.038	-3.06146	0.430164	-7.11695	1.1034e-12	1.55278e-11
BB_06g021870.1		41.3931	-6.44412	1.05456	-6.11073	9.91753e-10	1.00598e-08
BB_06g021890.1		179.636	-1.33633	0.512368	-2.60814	0.00910366	0.0254776
BB_06g021980.1		1454.49	-1.35599	0.312167	-4.34379	1.40044e-05	7.65865e-05
BB_06g022120.1		1501.94	-1.00715	0.313048	-3.21725	0.00129427	0.00463567
BB_06g022370.1		185.26	-3.16383	0.707423	-4.47233	7.73703e-06	4.43237e-05
BB_06g022450.1		49.4682	-2.424	0.972098	-2.49358	0.0126464	0.0338968
BB_06g022490.1		2618.61	-1.65795	0.457327	-3.62531	0.000288619	0.00120884
BB_06g022460.1		64.3126	-3.53563	0.726654	-4.86562	1.14096e-06	7.56815e-06
BB_06g022640.1		173.758	-1.9042	0.666278	-2.85797	0.00426367	0.0132512
BB_06g022570.1		691.62	-3.43044	0.549563	-6.24212	4.31691e-10	4.56162e-09
BB_06g022820.1		238.474	-2.12724	0.77625	-2.74041	0.0061363	0.0181469
BB_06g022860.1		125.815	-1.40481	0.433317	-3.242	0.00118695	0.00429426
BB_06g022920.1		53.9465	-9.69899	3.90734	-2.48225	0.0130556	0.0348002
BB_06g022930.1		73.2958	-1.19999	0.481791	-2.49069	0.0127494	0.0341227
BB_06g022960.1		12.5462	-4.63098	1.7416	-2.65903	0.00783654	0.0224578
BB_06g023030.1		568.827	-1.45172	0.290752	-4.99299	5.94523e-07	4.13035e-06
BB_06g023070.1		81.869	-2.03941	0.515579	-3.95558	7.63482e-05	0.000361517
BB_06g023130.1		689.609	-1.08701	0.194807	-5.57993	2.40619e-08	2.05274e-07
BB_06g023290.1		2513.7	-1.04831	0.164051	-6.39016	1.65708e-10	1.82681e-09
BB_06g023360.1		8.51705	-7.03782	2.23108	-3.15445	0.001608	0.00564161
BB_06g023710.1		1481.48	-1.022	0.150329	-6.79843	1.05765e-11	1.34132e-10
BB_06g023930.1	EIL	4820.16	-1.23273	0.306489	-4.02211	5.76801e-05	0.000280316
BB_06g024270.1		324.843	-6.25266	0.494782	-12.6372	1.31638e-36	1.06456e-34
BB_06g024350.1		1864.97	-1.26343	0.430182	-2.93696	0.00331448	0.0106734
BB_06g024400.1		3396.54	-2.24567	0.184226	-12.1897	3.52645e-34	2.46371e-32
BB_06g024510.1		57.1116	-1.49592	0.535789	-2.792	0.00523839	0.0158251
BB_06g024530.1		223631	-9.30474	0.750741	-12.3941	2.81361e-35	2.13635e-33
BB_06g024690.1		659.913	-2.51705	0.362121	-6.95087	3.63047e-12	4.82442e-11
BB_06g024800.1		70.1441	-1.71126	0.492896	-3.47184	0.000516906	0.00203743
BB_06g024780.1		266.664	-1.08329	0.309451	-3.50068	0.000464079	0.00184553
BB_06g024850.1		1235.67	-2.18961	0.208019	-10.526	6.55607e-26	2.6419e-24
BB_06g024900.1		43.5347	-4.53344	1.04843	-4.32401	1.53217e-05	8.3327e-05
BB_06g024960.1		2974.89	-3.79626	0.256231	-14.8158	1.15863e-49	2.1046e-47
BB_06g024970.1		1516.82	-1.48201	0.251092	-5.90228	3.58519e-09	3.39866e-08
BB_06g025040.1		38.4764	-2.11121	0.709206	-2.97687	0.00291207	0.00952036
BB_06g025200.1		661.708	-1.26928	0.255817	-4.96166	6.98919e-07	4.80614e-06
BB_06g025300.1		313.326	-1.04468	0.210974	-4.9517	7.35663e-07	5.03534e-06
BB_06g025410.1		1029.8	-1.14879	0.196697	-5.84041	5.20712e-09	4.83718e-08
BB_06g025450.1		2208.15	-1.17036	0.259296	-4.51359	6.37388e-06	3.71636e-05
BB_06g025560.1		18.719	-2.12674	0.897739	-2.369	0.0178364	0.0452941
BB_06g025570.1		153.752	-2.95625	0.614889	-4.80779	1.52609e-06	9.92212e-06
BB_06g025730.1		54.9308	-3.95486	0.593731	-6.66103	2.71922e-11	3.29968e-10
BB_06g025740.1		90.0837	-2.47566	0.414511	-5.97248	2.33678e-09	2.26895e-08
BB_06g025780.1		7.76709	-6.7607	2.45902	-2.74935	0.00597129	0.0177143
BB_06g025760.1		625.238	-1.78335	0.344004	-5.18411	2.17046e-07	1.60518e-06
BB_06g025890.1		13.4358	-5.58278	1.39609	-3.99887	6.36464e-05	0.000306474
BB_06g026200.1		853.727	-2.39925	0.234188	-10.245	1.24642e-24	4.60611e-23
BB_06g026230.1		2588.24	-1.18289	0.498437	-2.37321	0.0176343	0.0448628
BB_06g026280.1		319.266	-4.9392	0.653104	-7.56265	3.9494e-14	6.43624e-13
BB_06g026270.1		200.654	-5.91626	0.695047	-8.51203	1.7091e-17	3.82548e-16
BB_06g026260.1		2245.95	-2.01597	0.262297	-7.68586	1.51972e-14	2.58186e-13
BB_06g026290.1		1254.81	-4.20016	0.252784	-16.6156	5.37131e-62	2.18687e-59
BB_06g026300.1		856.844	-1.62795	0.322903	-5.04159	4.6167e-07	3.26306e-06
BB_06g026320.1		215.216	-4.4836	0.497234	-9.01708	1.93175e-19	5.06848e-18
BB_06g026350.1		1532.19	-1.18412	0.331001	-3.57739	0.000347047	0.00142698
BB_06g026380.1		176.69	-1.92891	0.495175	-3.89541	9.80323e-05	0.000454444
BB_06g026420.1		473.08	-1.21005	0.24633	-4.91233	9.00023e-07	6.0758e-06
BB_06g026330.1		82000.1	-3.243	0.338263	-9.58722	9.04871e-22	2.79681e-20
BB_06g026460.1		153.22	-1.78113	0.629589	-2.82903	0.00466895	0.0143409
BB_06g026570.1		591.7	-1.07062	0.21873	-4.89472	9.84477e-07	6.59502e-06
BB_06g026620.1		31.7492	-2.41855	0.592845	-4.07956	4.51203e-05	0.000223744
BB_06g026670.1		535.969	-1.37512	0.227696	-6.03926	1.54825e-09	1.54198e-08
BB_06g026710.1		38.3163	-4.50654	1.25366	-3.59471	0.000324756	0.00134564
BB_06g026690.1		8692.05	-6.07069	0.719855	-8.43321	3.363e-17	7.26568e-16
BB_06g026790.1		4214	-1.06151	0.268878	-3.94793	7.88296e-05	0.000371999
BB_06g026840.1		2296.76	-2.2241	0.2916	-7.62724	2.39835e-14	3.98554e-13
BB_06g026880.1		286.063	-3.13206	0.484	-6.4712	9.72299e-11	1.10172e-09
BB_06g027060.1		637.597	-1.56875	0.21514	-7.29175	3.05957e-13	4.54967e-12
BB_06g027110.1		7276.98	-2.39381	0.72603	-3.29712	0.000976804	0.00360636
BB_06g027160.1		427.088	-1.11558	0.346531	-3.21928	0.00128512	0.00460778
BB_06g027500.1		115.564	-3.18963	0.824607	-3.86806	0.000109705	0.000503122
BB_06g027530.1		2106.44	-2.18514	0.411165	-5.31451	1.06945e-07	8.28002e-07
BB_06g027560.1		402.568	-1.6313	0.306502	-5.32232	1.02454e-07	7.96363e-07
BB_06g027820.1		2719.63	-1.55701	0.162616	-9.57476	1.02096e-21	3.14328e-20
BB_06g027870.1		553.065	-1.13307	0.316859	-3.57595	0.000348956	0.00143358
BB_06g028230.1		423.302	-3.29769	0.284635	-11.5857	4.87088e-31	2.6937e-29
BB_06g028270.1		2160.04	-1.0233	0.295575	-3.46206	0.000536054	0.00210412
BB_06g028380.1		1476.09	-1.45805	0.500468	-2.91337	0.00357554	0.011396
BB_06g028440.1		3819.77	-1.9072	0.219596	-8.68505	3.7857e-18	8.94851e-17
BB_06g028500.1		35.1125	-3.20953	1.19314	-2.68999	0.00714544	0.0207492
BB_06g029220.1		388.45	-1.52062	0.32592	-4.66561	3.07699e-06	1.89713e-05
BB_06g029320.1		468.091	-1.06356	0.347079	-3.06431	0.00218172	0.00739686
BB_06g029580.1		1565.2	-1.60227	0.239217	-6.69797	2.11337e-11	2.59382e-10
BB_06g029690.1		1273.56	-1.15706	0.298529	-3.87587	0.000106245	0.000488488
BB_07g000130.1		812.831	-1.08425	0.242728	-4.46692	7.9352e-06	4.53599e-05
BB_07g000200.1		2605.29	-1.41395	0.461685	-3.06259	0.0021943	0.00743418
BB_07g000220.1		745.67	-3.11084	0.228965	-13.5865	4.81343e-42	5.57178e-40
BB_07g000290.1		70.0974	-5.77393	1.29749	-4.45009	8.58346e-06	4.87821e-05
BB_07g000340.1		223.459	-4.72159	0.900437	-5.24367	1.57417e-07	1.18789e-06
BB_07g000400.1		431.297	-1.35835	0.43902	-3.09405	0.00197441	0.00676884
BB_07g000530.1		927.767	-3.78418	0.39004	-9.70201	2.95622e-22	9.48479e-21
BB_07g000570.1		1961.29	-1.68523	0.252967	-6.66184	2.70429e-11	3.28324e-10
BB_07g000610.1		1766.81	-2.16743	0.347227	-6.2421	4.31745e-10	4.56162e-09
BB_07g000820.1		1447.49	-2.37917	0.218324	-10.8974	1.18606e-27	5.38606e-26
BB_07g000890.1		3129.84	-2.77962	0.272737	-10.1916	2.16228e-24	7.8675e-23
BB_07g000910.1		5757.2	-1.70248	0.182877	-9.30943	1.28519e-20	3.65643e-19
BB_07g000980.1		16563.2	-1.00401	0.179336	-5.59845	2.16275e-08	1.86324e-07
BB_07g001100.1		505.53	-1.64528	0.237579	-6.9252	4.35356e-12	5.70821e-11
BB_07g001280.1		470.047	-1.25197	0.284786	-4.39618	1.10172e-05	6.15325e-05
BB_07g001480.1		73.4194	-1.61749	0.693159	-2.3335	0.0196217	0.0491824
BB_07g001730.1		417.908	-1.48633	0.308662	-4.81539	1.46913e-06	9.5834e-06
BB_07g001800.1		1060.81	-1.25354	0.153924	-8.14387	3.82854e-16	7.53392e-15
BB_07g002210.1		159.079	-1.88558	0.719919	-2.61916	0.00881461	0.0247825
BB_07g002550.1		209.341	-3.24966	0.546393	-5.94748	2.723e-09	2.62025e-08
BB_07g002810.1		4625.57	-1.21333	0.152646	-7.94869	1.88491e-15	3.51028e-14
BB_07g002910.1		2905.28	-1.80069	0.494637	-3.64044	0.000272178	0.00114587
BB_07g003150.1		1790.64	-1.39781	0.3268	-4.27726	1.89204e-05	0.000101083
BB_07g003170.1		50.2206	-3.00015	0.846058	-3.54604	0.000391068	0.00158835
BB_07g003190.1		985.362	-1.55202	0.209189	-7.41922	1.17814e-13	1.8291e-12
BB_07g003240.1		1329.94	-2.13262	0.157229	-13.5638	6.56611e-42	7.38343e-40
BB_07g003430.1		263.246	-1.64133	0.236417	-6.9425	3.85229e-12	5.10483e-11
BB_07g003590.1		93.7841	-6.15062	0.747574	-8.22744	1.9126e-16	3.87675e-15
BB_07g003710.1		1078.16	-1.02847	0.34636	-2.96936	0.00298419	0.00972115
BB_07g003850.1		182.41	-4.23648	0.520683	-8.13638	4.07269e-16	7.99439e-15
BB_07g003910.1		2419.35	-3.12579	0.364624	-8.57264	1.01135e-17	2.3209e-16
BB_07g004020.1		82.1471	-6.07714	1.17542	-5.17019	2.33857e-07	1.7182e-06
BB_07g004050.1		391.808	-1.00959	0.319432	-3.16058	0.00157457	0.00554125
BB_07g004070.1		552.136	-1.50419	0.217186	-6.92578	4.33571e-12	5.69114e-11
BB_07g004120.1		133.86	-1.54065	0.421919	-3.65152	0.000260688	0.00110064
BB_07g004270.1		1232.64	-1.97903	0.252224	-7.84634	4.28363e-15	7.66896e-14
BB_07g004610.1		262.9	-1.9818	0.72635	-2.72844	0.00636345	0.0187575
BB_07g004980.1		2991.83	-1.13512	0.42964	-2.64201	0.00824148	0.0234362
BB_07g005050.1		2068.15	-2.2035	0.35133	-6.27188	3.56716e-10	3.80636e-09
BB_07g005120.1		812.171	-1.37868	0.27325	-5.0455	4.52342e-07	3.20096e-06
BB_07g005380.1		14538.2	-8.50108	0.799754	-10.6296	2.16989e-26	9.02585e-25
BB_07g005530.1		360.467	-1.98473	0.369286	-5.37451	7.67922e-08	6.09741e-07
BB_07g005690.1		12.4077	-4.88251	1.71724	-2.84323	0.00446592	0.0137872
BB_07g005710.1		72.9589	-3.76798	0.968521	-3.89045	0.00010006	0.000462843
BB_07g005950.1		30.2839	-2.20117	0.935196	-2.3537	0.0185875	0.046949
BB_07g006130.1		268.992	-4.48404	0.637482	-7.03399	2.00714e-12	2.74604e-11
BB_07g006570.1		3049.53	-2.3231	0.211937	-10.9613	5.86577e-28	2.71065e-26
BB_07g007070.1		2527.48	-1.17036	0.151214	-7.73977	9.95949e-15	1.72675e-13
BB_07g007360.1	ACO1	2215.78	-2.64562	1.04695	-2.52697	0.0115051	0.0311882
BB_07g007490.1		48.5233	-4.76049	0.94424	-5.04161	4.61622e-07	3.26306e-06
BB_07g007520.1		1283.79	-1.40751	0.194921	-7.22093	5.16319e-13	7.49376e-12
BB_07g007530.1		2507.3	-1.15254	0.220423	-5.22878	1.70634e-07	1.28038e-06
BB_07g007540.1		638.602	-1.3943	0.393761	-3.54099	0.000398624	0.00161377
BB_07g007750.1		7329.6	-1.60882	0.57013	-2.82184	0.00477487	0.0146244
BB_07g007790.1		771.213	-3.27366	0.288531	-11.346	7.76675e-30	4.05761e-28
BB_07g008140.1		43.3891	-1.24914	0.486665	-2.56673	0.0102663	0.0282254
BB_07g008290.1		523.598	-1.34417	0.157993	-8.50779	1.77279e-17	3.96051e-16
BB_07g008620.1		10249.1	-1.11162	0.159882	-6.95273	3.58275e-12	4.76369e-11
BB_07g008930.1		362.295	-1.14624	0.174494	-6.56898	5.06627e-11	5.92252e-10
BB_07g009050.1		1251.05	-1.55072	0.459591	-3.37413	0.000740487	0.00281984
BB_07g009320.1		1816.74	-2.1538	0.459697	-4.68526	2.796e-06	1.73932e-05
BB_07g009570.1		90.8685	-2.952	0.452683	-6.52111	6.979e-11	8.07062e-10
BB_07g009800.1		3456.85	-1.19382	0.190458	-6.26814	3.6538e-10	3.89003e-09
BB_07g009950.1		258.094	-1.89281	0.374552	-5.05353	4.33725e-07	3.07752e-06
BB_07g009970.1		178.498	-2.0405	0.41403	-4.92839	8.29084e-07	5.6194e-06
BB_07g009990.1		181.005	-1.52778	0.320511	-4.76669	1.87277e-06	1.19977e-05
BB_07g010110.1		55.2367	-3.10602	1.04998	-2.95816	0.00309483	0.0100414
BB_07g010180.1		10.3192	-7.31309	2.11354	-3.46011	0.000539947	0.00211834
BB_07g010190.1		212.988	-1.38204	0.565441	-2.44418	0.014518	0.0380202
BB_07g010510.1		58.2101	-1.5169	0.449546	-3.3743	0.000740048	0.00281863
BB_07g010600.1		189.852	-3.45674	0.683346	-5.05855	4.22465e-07	3.00214e-06
BB_07g010610.1		192.834	-3.211	0.615986	-5.21278	1.86027e-07	1.39014e-06
BB_07g011310.1		289.631	-3.12807	0.653853	-4.78405	1.71799e-06	1.10601e-05
BB_07g011470.1		298.925	-2.84484	0.559205	-5.08729	3.63222e-07	2.59834e-06
BB_07g011450.1		1021.82	-1.15944	0.287667	-4.03048	5.56635e-05	0.000271354
BB_07g011620.1		1955.92	-1.42468	0.187812	-7.58567	3.30766e-14	5.42034e-13
BB_07g011730.1		1251.91	-3.5722	0.392932	-9.09114	9.80068e-20	2.62099e-18
BB_07g011760.1		318.295	-4.61983	0.525388	-8.79318	1.45384e-18	3.59111e-17
BB_07g011790.1		31473.4	-8.01942	0.494526	-16.2164	3.8642e-59	1.3419e-56
BB_07g011990.1		1054.58	-1.81993	0.427802	-4.25413	2.09865e-05	0.000111115
BB_07g012000.1		785.722	-1.84533	0.644202	-2.86452	0.00417647	0.0130144
BB_07g012060.1		17.7816	-2.09585	0.772331	-2.71367	0.00665431	0.0195077
BB_07g012170.1		255.081	-6.19837	1.79948	-3.44454	0.000572032	0.00222977
BB_07g012220.1		61.1165	-2.62811	0.686992	-3.82554	0.000130488	0.000588603
BB_07g012640.1		284.369	-6.87528	0.505873	-13.5909	4.53274e-42	5.27271e-40
BB_07g012660.1		1428.64	-3.76698	0.569343	-6.61635	3.68164e-11	4.38197e-10
BB_07g012880.1		949.431	-1.19704	0.241535	-4.95598	7.1966e-07	4.93583e-06
BB_07g012900.1		22.8568	-4.78844	1.24201	-3.85539	0.000115545	0.000526125
BB_07g013010.1		595.326	-3.44876	0.449553	-7.67152	1.69972e-14	2.87722e-13
BB_07g013090.1		423.204	-4.56524	0.370905	-12.3084	8.16424e-35	5.98728e-33
BB_07g013100.1		1597.46	-1.15075	0.273434	-4.20851	2.57058e-05	0.000133881
BB_07g013110.1		998.373	-1.61569	0.251174	-6.43256	1.25475e-10	1.39895e-09
BB_07g013120.1		1601.2	-1.14973	0.273423	-4.20494	2.61146e-05	0.000135771
BB_07g013130.1		1002.82	-1.62359	0.251191	-6.46359	1.0225e-10	1.15308e-09
BB_07g013140.1		98.7595	-1.40289	0.431682	-3.24983	0.00115474	0.00419123
BB_07g013270.1		182.698	-5.6854	0.66207	-8.5873	8.90387e-18	2.05128e-16
BB_07g013410.1		782.799	-3.34083	0.544382	-6.13692	8.41355e-10	8.60076e-09
BB_07g013370.1		2032.81	-1.74562	0.334373	-5.22058	1.78367e-07	1.33586e-06
BB_07g013460.1		38.3475	-4.46525	1.17467	-3.80129	0.000143947	0.000644084
BB_07g013590.1		1628.9	-2.64249	0.554636	-4.76437	1.89449e-06	1.21171e-05
BB_07g013600.1		2039.67	-1.21081	0.487805	-2.48217	0.0130586	0.0348004
BB_07g013640.1		1206.44	-1.92695	0.610421	-3.15676	0.00159531	0.00560341
BB_07g013610.1		2832.8	-2.27214	0.554159	-4.10016	4.12856e-05	0.000206114
BB_07g014030.1		197.082	-5.70069	0.595796	-9.56819	1.08794e-21	3.33643e-20
BB_07g014210.1		922.789	-4.65892	0.294974	-15.7944	3.4012e-56	8.92399e-54
BB_07g014220.1		10964.3	-4.53474	0.334777	-13.5456	8.41674e-42	9.41957e-40
BB_07g014300.1	ERF0541-like	329.189	-1.99139	0.474365	-4.19802	2.6926e-05	0.000139652
BB_07g014380.1		436.448	-1.50752	0.385268	-3.9129	9.11946e-05	0.000425503
BB_07g014420.1		1543.28	-1.01453	0.301344	-3.36667	0.000760811	0.00288979
BB_07g014590.1		1799.8	-1.76584	0.278822	-6.33322	2.40097e-10	2.60076e-09
BB_07g014610.1		33.6694	-5.75518	1.19394	-4.82032	1.43325e-06	9.35457e-06
BB_07g014640.1		1146.25	-1.33522	0.15461	-8.63602	5.82038e-18	1.35411e-16
BB_07g014790.1	ERF4-like	6259.09	-1.18389	0.3103	-3.81532	0.000136004	0.000611402
BB_07g014970.1		202.096	-2.00799	0.485357	-4.13714	3.5166e-05	0.000178085
BB_07g014990.1		284.73	-1.22917	0.383525	-3.20493	0.00135093	0.00481887
BB_07g015140.1		31.7646	-4.82148	1.0889	-4.42784	9.51812e-06	5.3732e-05
BB_07g015250.1		809.829	-1.32019	0.182536	-7.23248	4.74265e-13	6.90036e-12
BB_07g015470.1		26.9929	-3.64682	0.813216	-4.48444	7.3104e-06	4.20531e-05
BB_07g015900.1		329.874	-7.04937	0.604837	-11.655	2.16416e-31	1.21968e-29
BB_07g015890.1		48.643	-3.31443	0.964147	-3.43768	0.000586715	0.00228061
BB_07g015910.1		2357.93	-1.45516	0.172922	-8.41512	3.92508e-17	8.38794e-16
BB_07g015920.1		1034.85	-3.98078	0.392268	-10.1481	3.37822e-24	1.20686e-22
BB_07g015950.1		187.47	-4.03144	0.382346	-10.544	5.41621e-26	2.1938e-24
BB_07g016370.1		1492	-1.48568	0.277642	-5.35106	8.7439e-08	6.88032e-07
BB_07g016440.1		2155.37	-2.03062	0.765582	-2.65238	0.00799264	0.0228414
BB_07g016500.1		265.378	-2.17443	0.824712	-2.63659	0.00837438	0.0237455
BB_07g016510.1		676.479	-2.00401	0.312874	-6.40518	1.5019e-10	1.66272e-09
BB_07g016590.1		306.999	-1.94013	0.342476	-5.66501	1.47014e-08	1.29344e-07
BB_07g016660.1		60.6677	-2.52591	0.600574	-4.20583	2.60131e-05	0.000135362
BB_07g016680.1		1140.91	-1.43999	0.211485	-6.80894	9.83174e-12	1.25022e-10
BB_07g016830.1		775.764	-3.52768	0.315367	-11.186	4.77725e-29	2.39512e-27
BB_07g016930.1		6.98848	-6.74999	2.44419	-2.76165	0.00575101	0.017134
BB_07g016910.1		405.31	-2.81549	0.749898	-3.7545	0.00017369	0.000763641
BB_07g016940.1		26.3672	-4.84615	1.44028	-3.36472	0.000766212	0.0029089
BB_07g016950.1		869.617	-1.49352	0.207178	-7.20886	5.64232e-13	8.16407e-12
BB_07g017540.1		505.668	-1.39539	0.402389	-3.46775	0.000524826	0.00206485
BB_07g017580.1		1027.49	-2.03692	0.384763	-5.29397	1.19692e-07	9.20055e-07
BB_07g017840.1		111.753	-1.19563	0.429269	-2.78527	0.0053483	0.0160947
BB_07g018190.1		3.69804	-4.6915	1.95472	-2.40009	0.0163912	0.0421408
BB_07g018180.1		1580.98	-3.08676	0.246331	-12.5309	5.05605e-36	3.97979e-34
BB_07g018210.1		369.508	-1.91121	0.223648	-8.54562	1.2785e-17	2.91132e-16
BB_07g018390.1		5417.08	-2.09076	0.365065	-5.72709	1.02168e-08	9.1386e-08
BB_07g018440.1		178.751	-4.05529	0.491983	-8.24274	1.6831e-16	3.42922e-15
BB_07g018600.1		1460.81	-2.1566	0.227692	-9.47156	2.75694e-21	8.26171e-20
BB_07g018680.1		8177.56	-1.89888	0.224209	-8.46923	2.47027e-17	5.43138e-16
BB_07g018740.1		2428.21	-1.94849	0.187214	-10.4078	2.2835e-25	8.97214e-24
BB_07g018820.1		102.562	-1.1569	0.49362	-2.34371	0.019093	0.0480891
BB_07g018990.1		2052.57	-2.84202	0.338861	-8.38699	4.98734e-17	1.05435e-15
BB_07g019270.1		2029.07	-1.36591	0.189639	-7.2027	5.90301e-13	8.49444e-12
BB_07g019420.1		810.648	-1.08575	0.223485	-4.8583	1.184e-06	7.83162e-06
BB_07g019450.1		933.244	-1.21411	0.263842	-4.60165	4.19158e-06	2.52435e-05
BB_07g019520.1		407.076	-3.81869	0.459863	-8.30397	1.00693e-16	2.08576e-15
BB_07g019650.1		210.249	-2.59085	0.408355	-6.3446	2.23011e-10	2.42458e-09
BB_07g019770.1		3411.69	-2.05737	0.232728	-8.84022	9.55275e-19	2.39214e-17
BB_07g019780.1		158.03	-3.88463	0.913968	-4.25029	2.13494e-05	0.00011286
BB_07g019810.1		1408.31	-4.25574	0.252751	-16.8377	1.29221e-63	5.54804e-61
BB_07g020010.1		303.571	-2.04876	0.537707	-3.81019	0.000138863	0.000623048
BB_07g020160.1		54257.8	-2.24496	0.262325	-8.55793	1.14914e-17	2.62435e-16
BB_07g020170.1		7543.89	-2.35392	0.505686	-4.6549	3.2414e-06	1.99277e-05
BB_07g020290.1		72.6449	-1.25597	0.49468	-2.53895	0.0111185	0.0302653
BB_07g020340.1		158.55	-1.58324	0.41756	-3.79166	0.000149643	0.000667236
BB_07g020480.1		328.876	-1.4862	0.200381	-7.41685	1.19936e-13	1.8596e-12
BB_07g020690.1		5291.74	-1.66598	0.311669	-5.34535	9.02401e-08	7.09128e-07
BB_07g020730.1		139.313	-2.78777	0.36553	-7.62663	2.40964e-14	4.00149e-13
BB_07g021400.1		123.553	-1.66334	0.41052	-4.05179	5.08282e-05	0.000249482
BB_07g021440.1		38.9436	-6.07547	1.11033	-5.47176	4.45596e-08	3.65866e-07
BB_07g021450.1		22.8632	-8.46048	1.50966	-5.60424	2.09173e-08	1.806e-07
BB_07g021510.1		865.326	-1.12017	0.163309	-6.85924	6.92294e-12	8.9089e-11
BB_07g021570.1		558.541	-4.34947	0.659235	-6.59776	4.1742e-11	4.93588e-10
BB_07g021550.1		3677.37	-1.17006	0.266184	-4.39569	1.10421e-05	6.1595e-05
BB_07g021600.1		141.876	-1.43953	0.30398	-4.73561	2.18395e-06	1.38337e-05
BB_07g021960.1		149.286	-1.2278	0.404393	-3.03616	0.00239614	0.00803385
BB_07g021980.1		559.706	-1.78523	0.278469	-6.41089	1.44676e-10	1.60469e-09
BB_07g022010.1		1670.08	-2.21624	0.396865	-5.58438	2.3454e-08	2.00378e-07
BB_07g022030.1		289.519	-1.24901	0.354882	-3.51951	0.000432342	0.00172922
BB_07g022060.1		696.846	-1.58835	0.258075	-6.15462	7.52587e-10	7.7707e-09
BB_07g022120.1		89.0125	-1.11807	0.42306	-2.64281	0.00822206	0.0233923
BB_07g022140.1		860.004	-1.40668	0.461203	-3.05003	0.00228819	0.00771793
BB_07g022210.1		1239.08	-1.61484	0.214833	-7.51672	5.61655e-14	9.02239e-13
BB_07g022290.1		55.4969	-2.09992	0.844606	-2.48627	0.012909	0.0344874
BB_07g022440.1		2311.92	-1.94611	0.252402	-7.71033	1.25488e-14	2.14886e-13
BB_07g022450.1		747.24	-1.43979	0.358213	-4.01936	5.83552e-05	0.000283423
BB_07g022650.1		471.746	-1.29717	0.413508	-3.13699	0.00170695	0.0059416
BB_07g022820.1		3914.23	-1.40254	0.305927	-4.58455	4.5497e-06	2.72543e-05
BB_07g022840.1		1837.84	-1.91758	0.219732	-8.72689	2.6176e-18	6.32025e-17
BB_07g022880.1		26.8398	-5.479	1.37487	-3.98509	6.74542e-05	0.000323424
BB_08g000250.1		766.986	-1.0559	0.24225	-4.35873	1.30822e-05	7.18591e-05
BB_08g000300.1		507.144	-1.68153	0.302258	-5.56322	2.64845e-08	2.24885e-07
BB_08g000380.1		44.8865	-3.73608	0.650158	-5.74642	9.1154e-09	8.22197e-08
BB_08g000410.1		928.468	-1.14676	0.297451	-3.85528	0.000115597	0.000526261
BB_08g000450.1		180.441	-1.06726	0.36146	-2.95265	0.00315057	0.0102096
BB_08g000460.1		572.148	-3.32375	0.390331	-8.5152	1.66307e-17	3.72597e-16
BB_08g000600.1		316.217	-1.47942	0.419245	-3.52878	0.000417479	0.00168002
BB_08g000610.1		76.8036	-1.46376	0.5536	-2.64409	0.00819119	0.0233185
BB_08g000700.1		94.7973	-1.38081	0.494157	-2.79427	0.00520173	0.0157358
BB_08g001000.1		783.874	-1.18271	0.21987	-5.37916	7.48349e-08	5.946e-07
BB_08g000980.1		87.8801	-1.34221	0.36523	-3.67497	0.000237876	0.0010154
BB_08g001190.1		416.477	-3.22011	0.59366	-5.42416	5.82269e-08	4.69113e-07
BB_08g001200.1		220.245	-3.96952	1.39844	-2.83852	0.00453227	0.0139701
BB_08g001420.1		342.884	-1.3148	0.1883	-6.98247	2.90033e-12	3.90692e-11
BB_08g001540.1		456.871	-2.15313	0.522514	-4.12072	3.77696e-05	0.000190087
BB_08g001610.1		8310.77	-1.20097	0.183339	-6.55054	5.73306e-11	6.67886e-10
BB_08g001620.1		22804.1	-1.52688	0.248097	-6.15438	7.53702e-10	7.77541e-09
BB_08g001720.1	ERF061-like	610.383	-1.76519	0.470931	-3.7483	0.000178034	0.000780124
BB_08g001700.1		839.252	-1.39488	0.381711	-3.65427	0.000257912	0.00109048
BB_08g001710.1		6302.32	-1.68987	0.266209	-6.34793	2.18236e-10	2.37704e-09
BB_08g001810.1		4602.35	-2.01062	0.238463	-8.43158	3.41043e-17	7.36141e-16
BB_08g001870.1		350.227	-2.08577	0.309382	-6.74175	1.56486e-11	1.94795e-10
BB_08g001880.1		582.557	-2.90751	0.342234	-8.49567	1.96794e-17	4.38406e-16
BB_08g001890.1		410.21	-2.55165	0.462553	-5.51646	3.45899e-08	2.89647e-07
BB_08g001900.1		172.989	-2.60483	0.848151	-3.07118	0.00213212	0.00725199
BB_08g002030.1		18.3571	-3.52435	1.22983	-2.86573	0.00416054	0.012975
BB_08g002130.1		2247.49	-2.28676	0.290223	-7.8793	3.29222e-15	5.96185e-14
BB_08g002350.1		243.957	-2.3163	0.424276	-5.45942	4.7769e-08	3.90318e-07
BB_08g002400.1		41.9468	-1.62981	0.623103	-2.61564	0.00890603	0.0249949
BB_08g002320.1		109.594	-9.52153	3.67757	-2.58908	0.00962321	0.0267242
BB_08g002300.1		5028.35	-1.72333	0.157448	-10.9454	6.99146e-28	3.21199e-26
BB_08g002500.1		1315.8	-2.20079	0.47866	-4.59783	4.26918e-06	2.56586e-05
BB_08g002510.1		143.302	-4.76487	0.386793	-12.3189	7.16575e-35	5.30445e-33
BB_08g002600.1		17.4704	-4.81023	1.34721	-3.57052	0.000356273	0.00145907
BB_08g002880.1		1097.29	-1.64428	0.180451	-9.11206	8.08308e-20	2.18391e-18
BB_08g002890.1		370.884	-1.77095	0.184038	-9.62274	6.40995e-22	2.01015e-20
BB_08g003040.1		237.231	-3.56607	0.313536	-11.3737	5.65215e-30	2.966e-28
BB_08g003370.1		80.2337	-1.6724	0.611029	-2.73703	0.00619965	0.0183181
BB_08g003440.1		1180.61	-1.69155	0.288539	-5.86247	4.56045e-09	4.26497e-08
BB_08g003750.1		582.419	-1.41793	0.227323	-6.23752	4.4455e-10	4.67808e-09
BB_08g003870.1		1835.24	-2.21987	0.435828	-5.09345	3.51609e-07	2.51985e-06
BB_08g003930.1		31.85	-1.58084	0.646788	-2.44414	0.0145199	0.0380209
BB_08g004040.1		515.949	-1.42107	0.258672	-5.4937	3.93593e-08	3.26116e-07
BB_08g004130.1		42.4149	-2.31474	0.6706	-3.45175	0.000556969	0.00217717
BB_08g004380.1		629.301	-1.13895	0.235633	-4.8336	1.34089e-06	8.80529e-06
BB_08g004390.1		104.946	-1.10984	0.476467	-2.32931	0.0198427	0.0496257
BB_08g004500.1		49.1858	-9.56606	1.33555	-7.16262	7.91499e-13	1.12865e-11
BB_08g004550.1		198.702	-2.84917	0.335951	-8.48089	2.23475e-17	4.93192e-16
BB_08g004560.1		28.514	-3.37917	0.789731	-4.27889	1.8783e-05	0.000100394
BB_08g005480.1		81.5878	-1.40216	0.461491	-3.03833	0.00237895	0.00798869
BB_08g005490.1		194.944	-1.03361	0.341637	-3.02546	0.00248255	0.00828242
BB_08g005590.1		467.497	-1.09468	0.271005	-4.03933	5.36039e-05	0.000262125
BB_08g005870.1		974.75	-1.06866	0.188178	-5.67902	1.35468e-08	1.19811e-07
BB_08g006020.1		323.436	-1.2541	0.443913	-2.82511	0.0047265	0.014495
BB_08g006070.1		274.718	-6.02669	1.50663	-4.00011	6.33131e-05	0.000305055
BB_08g008410.1		106.047	-1.66478	0.430624	-3.86597	0.000110649	0.000506763
BB_08g008450.1		2470.59	-1.21853	0.493021	-2.47157	0.0134522	0.0356842
BB_08g008520.1		95.5918	-2.26695	0.905929	-2.50235	0.0123373	0.0331702
BB_08g008690.1		1200.74	-1.07748	0.147592	-7.30036	2.87008e-13	4.28137e-12
BB_08g008750.1		15.6573	-6.69551	1.98821	-3.3676	0.000758254	0.00288146
BB_08g008800.1		323.267	-2.17155	0.328046	-6.61964	3.60071e-11	4.29214e-10
BB_08g008870.1		41.6293	-1.93336	0.558366	-3.46252	0.000535137	0.00210087
BB_08g009090.1		353.632	-1.02707	0.314719	-3.26346	0.00110062	0.00401888
BB_08g009350.1		262.5	-3.44921	0.494414	-6.97635	3.02938e-12	4.07147e-11
BB_08g009360.1		130.981	-4.25071	0.691644	-6.1458	7.95618e-10	8.16148e-09
BB_08g009380.1		114.091	-3.07635	0.704816	-4.36475	1.27267e-05	7.00697e-05
BB_08g009370.1		5347.71	-1.63703	0.299872	-5.4591	4.78562e-08	3.90857e-07
BB_08g009400.1		2309.72	-4.17835	0.339464	-12.3087	8.13543e-35	5.98474e-33
BB_08g009490.1		3182.88	-1.3902	0.116068	-11.9774	4.66508e-33	2.95338e-31
BB_08g009500.1		176.594	-1.51445	0.361252	-4.19221	2.76251e-05	0.0001429
BB_08g009840.1		1275.05	-1.06674	0.286501	-3.72334	0.000196605	0.000852953
BB_08g009850.1		172.674	-6.28785	0.472931	-13.2955	2.45901e-40	2.50289e-38
BB_08g009990.1		500.663	-1.22944	0.263014	-4.67442	2.94778e-06	1.82509e-05
BB_08g010160.1		1343.43	-2.52853	0.975259	-2.59268	0.00952314	0.0264938
BB_08g010440.1		1526.97	-1.29624	0.431646	-3.00303	0.0026731	0.00883203
BB_08g010690.1		1474.18	-1.04942	0.230599	-4.55085	5.34305e-06	3.15191e-05
BB_08g010790.1		971.762	-1.37355	0.552495	-2.48608	0.0129159	0.0345019
BB_08g010960.1		2560.36	-1.20903	0.125618	-9.62465	6.29222e-22	1.97586e-20
BB_08g011050.1		241.206	-3.54951	0.593722	-5.9784	2.2534e-09	2.19159e-08
BB_08g011220.1		67.5092	-3.14923	0.577677	-5.45154	4.99363e-08	4.0676e-07
BB_08g011250.1		36.6192	-3.38441	1.00726	-3.36002	0.000779363	0.00295265
BB_08g011280.1		5002.79	-1.68629	0.27833	-6.0586	1.37311e-09	1.37626e-08
BB_08g011400.1		3048.61	-1.22689	0.188849	-6.49668	8.21097e-11	9.40775e-10
BB_08g011830.1		7.61937	-4.96411	1.89391	-2.6211	0.00876476	0.0246688
BB_08g011810.1		1080.3	-1.03048	0.329345	-3.12887	0.00175482	0.00608761
BB_08g011850.1		3626.42	-1.07739	0.121025	-8.9022	5.4752e-19	1.40534e-17
BB_08g012270.1		3895.09	-1.11358	0.276585	-4.02618	5.66915e-05	0.00027582
BB_08g012540.1		17453.7	-1.12637	0.28489	-3.95369	7.69537e-05	0.000364092
BB_08g012630.1		176.607	-1.01461	0.426208	-2.38055	0.017287	0.0440981
BB_08g012730.1		175.506	-1.20142	0.407058	-2.95146	0.00316278	0.0102436
BB_08g012860.1		219.267	-6.19768	0.526002	-11.7826	4.7975e-32	2.83221e-30
BB_08g012880.1		69.3415	-3.40301	1.17072	-2.90677	0.00365187	0.0115892
BB_08g012820.1		17332.3	-6.18082	0.429829	-14.3797	6.93983e-47	1.07814e-44
BB_08g012950.1		650.954	-1.07752	0.220209	-4.89317	9.92248e-07	6.63954e-06
BB_08g013030.1		123.447	-1.50177	0.336905	-4.45754	8.29058e-06	4.72184e-05
BB_08g013080.1		1037.44	-1.57793	0.595048	-2.65177	0.00800716	0.0228801
BB_08g013340.1		14197.3	-5.24036	0.423125	-12.3849	3.15533e-35	2.38814e-33
BB_08g013360.1		9181.69	-2.19965	0.330522	-6.65507	2.83159e-11	3.4325e-10
BB_08g013580.1		77.8867	-3.76251	0.805379	-4.67173	2.98676e-06	1.84729e-05
BB_08g014130.1		254.496	-4.89065	0.390192	-12.534	4.86719e-36	3.84394e-34
BB_08g014180.1		79.7464	-3.87727	1.29763	-2.98797	0.0028084	0.00922101
BB_08g014230.1		398.397	-1.74454	0.286758	-6.08365	1.17476e-09	1.18499e-08
BB_08g014280.1		320.541	-1.68088	0.265583	-6.32903	2.46713e-10	2.6712e-09
BB_08g014560.1		2274.51	-1.1208	0.13151	-8.52255	1.56074e-17	3.50669e-16
BB_08g014770.1		699.98	-1.02846	0.227824	-4.51427	6.35359e-06	3.70637e-05
BB_08g014940.1		53.8876	-3.45977	1.08742	-3.18163	0.00146448	0.00518553
BB_08g014950.1		238.343	-1.83599	0.557943	-3.29063	0.00099963	0.00368314
BB_08g015350.1		1495.13	-2.75325	0.239823	-11.4803	1.65623e-30	8.90893e-29
BB_08g015570.1		104.22	-4.5395	0.638364	-7.11115	1.15077e-12	1.61463e-11
BB_08g015650.1		4752.35	-6.22535	0.420326	-14.8108	1.2477e-49	2.2491e-47
BB_08g015660.1		1255.52	-1.58563	0.312892	-5.06767	4.02715e-07	2.86955e-06
BB_08g015670.1		161.976	-2.17756	0.412924	-5.2735	1.33844e-07	1.02053e-06
BB_08g015700.1		35.3351	-2.52499	0.987465	-2.55705	0.0105565	0.0289224
BB_08g015800.1		5.42699	-5.62351	2.33857	-2.40468	0.0161866	0.0416826
BB_08g015790.1		13640.9	-1.63638	0.220201	-7.43131	1.07529e-13	1.67382e-12
BB_08g016070.1		202.163	-1.96857	0.342152	-5.75348	8.7424e-09	7.90363e-08
BB_08g016100.1		393.329	-1.15384	0.210436	-5.48309	4.17954e-08	3.44969e-07
BB_08g016230.1		38.928	-4.20623	1.03023	-4.08283	4.44907e-05	0.000220808
BB_08g016270.1		178.04	-2.03278	0.389009	-5.22553	1.73658e-07	1.30225e-06
BB_08g016250.1		3462.64	-1.44386	0.265907	-5.42995	5.63691e-08	4.55233e-07
BB_08g016260.1		92.9561	-2.26377	0.913108	-2.47919	0.013168	0.0350366
BB_08g016360.1		9642.28	-1.82926	0.394156	-4.64095	3.46804e-06	2.11942e-05
BB_08g016420.1		2150.99	-4.85377	0.488342	-9.93928	2.80839e-23	9.44691e-22
BB_08g016520.1		628.134	-1.00345	0.394786	-2.54177	0.0110294	0.0300471
BB_08g016730.1		32.7879	-8.95723	1.60019	-5.59759	2.17348e-08	1.87111e-07
BB_08g016750.1		298.087	-5.45844	0.678499	-8.04488	8.63311e-16	1.65473e-14
BB_08g016770.1		393.027	-7.90255	1.25366	-6.3036	2.90803e-10	3.13276e-09
BB_08g016840.1		2454.52	-1.14611	0.217882	-5.26025	1.43862e-07	1.09093e-06
BB_08g016880.1		104.907	-2.85705	0.47379	-6.03021	1.6375e-09	1.62539e-08
BB_08g017000.1		264.986	-1.37951	0.473954	-2.91064	0.0036069	0.0114742
BB_08g017280.1		70.1349	-2.21992	0.67829	-3.27281	0.00106482	0.00390203
BB_08g017300.1		43.9697	-1.22575	0.431438	-2.84108	0.00449611	0.0138713
BB_08g017500.1		5806.86	-4.13	0.395088	-10.4533	1.41441e-25	5.64187e-24
BB_08g017510.1		988.915	-1.38542	0.342809	-4.04138	5.31365e-05	0.000260001
BB_08g017530.1		917.848	-5.55243	0.335122	-16.5684	1.17962e-61	4.72127e-59
BB_08g017600.1		4498.75	-1.25948	0.330488	-3.81099	0.000138412	0.000621146
BB_08g017620.1		419.339	-3.29803	0.500255	-6.59269	4.31932e-11	5.09218e-10
BB_08g017770.1		1035.6	-1.11728	0.253253	-4.41172	1.02552e-05	5.76039e-05
BB_08g017840.1		98.7158	-1.41399	0.518729	-2.72586	0.00641332	0.0188786
BB_08g017920.1		215.776	-1.62024	0.38453	-4.21355	2.51389e-05	0.000131015
BB_08g018020.1		354.455	-1.19984	0.420908	-2.85061	0.00436356	0.0135171
BB_08g018030.1		1374.5	-1.14503	0.152403	-7.51316	5.77191e-14	9.2468e-13
BB_08g018050.1		114.327	-4.67458	0.980598	-4.76707	1.86928e-06	1.19819e-05
BB_08g018140.1		348.307	-2.06581	0.364938	-5.66073	1.50728e-08	1.32365e-07
BB_08g018200.1		347.514	-3.55058	0.276102	-12.8597	7.59077e-38	6.56588e-36
BB_08g018290.1		1807.14	-1.20398	0.22746	-5.29317	1.20214e-07	9.23467e-07
BB_08g018330.1		2458	-1.48574	0.324665	-4.57622	4.73457e-06	2.82471e-05
BB_08g018400.1		1067.82	-1.14575	0.292848	-3.91244	9.13689e-05	0.000426147
BB_08g018410.1		1759.54	-1.03326	0.168872	-6.11858	9.44156e-10	9.59763e-09
BB_08g018600.1		16.2598	-2.67515	1.0799	-2.47722	0.013241	0.0351991
BB_08g018710.1		323.523	-1.9981	0.482586	-4.14039	3.46709e-05	0.000175817
BB_08g018730.1		1107.95	-1.04467	0.178639	-5.84793	4.97729e-09	4.63096e-08
BB_08g018750.1		14635.6	-1.42271	0.352269	-4.03871	5.37451e-05	0.000262761
BB_08g018830.1		1734.11	-1.36228	0.200822	-6.7835	1.17297e-11	1.48041e-10
BB_08g018840.1		366.906	-1.82389	0.476524	-3.8275	0.000129451	0.000584149
BB_08g018880.1		620.818	-5.25841	0.668762	-7.86291	3.75316e-15	6.76027e-14
BB_08g019100.1	ERF105-like	265.165	-2.47607	0.638677	-3.87687	0.00010581	0.000487055
BB_08g019540.1		4122.92	-1.77787	0.36458	-4.87649	1.07992e-06	7.18749e-06
BB_08g019610.1		6.56515	-6.65982	2.30965	-2.88347	0.00393317	0.0123689
BB_08g019710.1		172.682	-1.74847	0.554969	-3.15058	0.00162947	0.00570557
BB_08g019830.1		68.4616	-3.00958	0.622793	-4.8324	1.34897e-06	8.84847e-06
BB_08g019850.1		447.981	-1.70558	0.57903	-2.94558	0.00322348	0.0104195
BB_08g019930.1		315.264	-2.43951	0.666893	-3.65803	0.000254163	0.00107731
BB_08g020120.1		38.028	-3.23939	1.03649	-3.12535	0.00177597	0.00615237
BB_08g020270.1		130.316	-2.86294	0.634091	-4.51503	6.33092e-06	3.69588e-05
BB_08g020370.1	F3'H	101.895	-1.29622	0.393147	-3.29705	0.000977073	0.00360671
BB_08g020460.1		2991.7	-2.65174	0.410207	-6.4644	1.017e-10	1.14851e-09
BB_08g020640.1		1450.06	-4.2773	0.404469	-10.5751	3.88765e-26	1.59104e-24
BB_08g020720.1		1223.2	-1.29279	0.221937	-5.825	5.71123e-09	5.28054e-08
BB_08g020770.1		5483.43	-1.76422	0.423449	-4.16631	3.09574e-05	0.000158471
BB_08g020780.1		2612.61	-2.14023	0.134784	-15.879	8.86147e-57	2.4872e-54
BB_08g020820.1		144.643	-2.46669	0.562769	-4.38313	1.16988e-05	6.48947e-05
BB_08g020970.1		3680.67	-4.34522	0.273783	-15.871	1.00602e-56	2.7306e-54
BB_08g021190.1		426.462	-2.84293	0.264388	-10.7529	5.74342e-27	2.46591e-25
BB_08g021220.1		2574.27	-1.08505	0.240044	-4.52021	6.17787e-06	3.61637e-05
BB_08g021300.1		9970.62	-3.90949	0.24978	-15.6518	3.23164e-55	7.65617e-53
BB_08g021400.1		67.5126	-3.84822	0.875595	-4.39498	1.10782e-05	6.17419e-05
BB_08g021480.1		77.6699	-3.3796	0.645708	-5.23394	1.65936e-07	1.2475e-06
BB_08g021490.1		45.1311	-3.01313	0.815586	-3.69444	0.000220372	0.000947019
BB_08g021500.1		1211.5	-1.55719	0.278024	-5.60094	2.13191e-08	1.838e-07
BB_08g021510.1		127.975	-1.34694	0.486838	-2.76672	0.00566241	0.0169106
BB_08g021520.1		1029.66	-1.43689	0.306834	-4.68296	2.82757e-06	1.75619e-05
BB_08g021690.1		520.794	-1.57987	0.435372	-3.62878	0.000284761	0.00119501
BB_08g021830.1		4871.47	-4.45797	0.784908	-5.67961	1.35002e-08	1.19443e-07
BB_08g021870.1		128.92	-4.66475	0.882225	-5.28748	1.2401e-07	9.49227e-07
BB_08g021900.1		36.4527	-5.0702	0.954304	-5.31299	1.07843e-07	8.34133e-07
BB_08g021980.1		51.6878	-2.70373	0.512427	-5.27631	1.31809e-07	1.00664e-06
BB_08g022110.1		80.4081	-3.48194	0.566297	-6.1486	7.81678e-10	8.04294e-09
BB_08g022460.1		25916.5	-7.24423	0.991825	-7.30394	2.79463e-13	4.17674e-12
BB_08g022660.1		1717.4	-7.11268	0.868282	-8.19166	2.57637e-16	5.15144e-15
BB_08g022800.1		1073.4	-1.43298	0.223824	-6.40227	1.53079e-10	1.69233e-09
BB_08g022830.1		49.5952	-4.0869	1.03591	-3.94524	7.97195e-05	0.000375898
BB_08g022890.1		140.98	-1.23393	0.365718	-3.37401	0.00074083	0.00282024
BB_08g023320.1		1279.83	-1.48219	0.205149	-7.22495	5.01282e-13	7.28448e-12
BB_08g023370.1		224.075	-1.06367	0.33423	-3.18245	0.00146035	0.00517243
BB_08g023420.1		114.902	-1.35904	0.420484	-3.2321	0.00122886	0.00442553
BB_08g023410.1		1345.73	-1.36146	0.489935	-2.77887	0.00545491	0.0163737
BB_08g023500.1		26368.9	-3.67705	0.342003	-10.7515	5.83136e-27	2.49912e-25
BB_08g023520.1	ERF061-like	943.798	-4.68398	0.311045	-15.0588	3.02058e-51	5.89487e-49
BB_08g023590.1		74.9877	-1.67056	0.42006	-3.97694	6.98071e-05	0.000333757
BB_08g023610.1		83.2252	-1.59487	0.456625	-3.49273	0.000478111	0.00189686
BB_08g023640.1		494.033	-1.72903	0.412874	-4.18778	2.81698e-05	0.000145368
BB_08g023950.1		17.3686	-4.38027	1.3957	-3.13841	0.00169866	0.0059166
BB_08g023940.1		7740.45	-1.02691	0.277006	-3.70719	0.000209572	0.000903733
BB_08g024380.1		1835.53	-1.70751	0.5326	-3.206	0.00134595	0.00480257
BB_08g024390.1		2220.62	-3.05982	0.162657	-18.8115	6.07834e-79	8.97088e-76
BB_08g024480.1		7301.44	-5.60859	0.434134	-12.919	3.51523e-38	3.12062e-36
BB_08g024520.1		129.092	-2.02607	0.295006	-6.8679	6.51544e-12	8.39823e-11
BB_08g024590.1		437.133	-2.2098	0.773627	-2.85641	0.00428464	0.0133058
BB_08g024570.1		266.033	-3.00702	0.832248	-3.61313	0.000302525	0.00126216
BB_09g000680.1		2136.84	-2.4695	0.152365	-16.2078	4.44084e-59	1.5198e-56
BB_09g000810.1		114.903	-2.05149	0.776424	-2.64223	0.00823618	0.0234296
BB_09g000940.1		438.506	-1.33668	0.306112	-4.36662	1.26181e-05	6.95365e-05
BB_09g000960.1		71.7955	-1.74237	0.677363	-2.57229	0.0101029	0.0278507
BB_09g001020.1		601.12	-1.11788	0.283216	-3.94708	7.9109e-05	0.000373168
BB_09g001070.1		27.3643	-8.49617	1.94903	-4.35918	1.30553e-05	7.17281e-05
BB_09g001510.1		25.0363	-3.43747	1.35983	-2.52787	0.0114755	0.0311189
BB_09g001540.1		3296.59	-2.42984	0.18485	-13.1449	1.82005e-39	1.77598e-37
BB_09g001650.1		1171.18	-2.62062	0.917984	-2.85475	0.00430701	0.01337
BB_09g001730.1		218.004	-7.20266	1.60983	-4.47417	7.67073e-06	4.39545e-05
BB_09g001780.1		2897.26	-2.43745	0.303093	-8.04192	8.84389e-16	1.69375e-14
BB_09g001940.1		21.82	-8.39173	1.71139	-4.90344	9.41704e-07	6.34086e-06
BB_09g001950.1		19.9462	-8.26227	1.96132	-4.2126	2.52448e-05	0.000131509
BB_09g002570.1		2574.82	-1.63569	0.431308	-3.79239	0.000149206	0.00066571
BB_09g002690.1		501.552	-4.30166	0.539582	-7.9722	1.55873e-15	2.92358e-14
BB_09g002700.1		900.863	-1.05918	0.164258	-6.44823	1.13164e-10	1.27006e-09
BB_09g002730.1		1205.28	-1.58691	0.303991	-5.22026	1.78671e-07	1.33771e-06
BB_09g002750.1		518.771	-1.09503	0.29255	-3.74305	0.000181802	0.000795161
BB_09g002770.1		948.446	-1.09694	0.247486	-4.43234	9.32149e-06	5.26976e-05
BB_09g002790.1		165.89	-2.96259	0.54762	-5.40995	6.30436e-08	5.05677e-07
BB_09g002850.1		2544.36	-1.13556	0.33531	-3.38659	0.000707672	0.00270448
BB_09g002870.1		346.473	-1.05431	0.258523	-4.07821	4.53834e-05	0.000224908
BB_09g002970.1		300.109	-4.54873	0.354098	-12.8459	9.06363e-38	7.81126e-36
BB_09g002990.1		158.571	-3.75715	0.736019	-5.10469	3.31341e-07	2.38038e-06
BB_09g003360.1		838.118	-4.97279	0.371462	-13.3871	7.19581e-41	7.61982e-39
BB_09g003350.1		6835.45	-1.34069	0.246951	-5.42897	5.66813e-08	4.57441e-07
BB_09g003600.1		3486.04	-1.87927	0.456732	-4.1146	3.87855e-05	0.000194785
BB_09g003710.1		416.906	-1.65705	0.222089	-7.46121	8.57316e-14	1.34964e-12
BB_09g003830.1		49.9985	-2.24125	0.614575	-3.64683	0.000265499	0.00111955
BB_09g004140.1		725.067	-1.16676	0.252594	-4.61909	3.85425e-06	2.3355e-05
BB_09g004380.1		49.7794	-2.78782	0.979281	-2.8468	0.00441612	0.0136458
BB_09g004510.1		238.588	-1.73301	0.403923	-4.29044	1.78322e-05	9.57674e-05
BB_09g004520.1		225.728	-1.68306	0.367881	-4.57502	4.7618e-06	2.8388e-05
BB_09g004530.1		9517.5	-1.62095	0.199665	-8.11835	4.72575e-16	9.23791e-15
BB_09g004670.1		18873.4	-1.12566	0.143363	-7.85178	4.10179e-15	7.36016e-14
BB_09g004800.1		83.5999	-1.38902	0.393692	-3.52818	0.00041842	0.00168237
BB_09g004780.1		3451.54	-1.05809	0.229153	-4.61742	3.88549e-06	2.35322e-05
BB_09g004930.1		219.287	-1.96458	0.506384	-3.87962	0.000104622	0.000482338
BB_09g004950.1		26405	-1.27855	0.337675	-3.78634	0.000152879	0.000680893
BB_09g005100.1		363.05	-1.99903	0.381911	-5.23428	1.65629e-07	1.24559e-06
BB_09g005110.1		50.9231	-2.14515	0.434263	-4.93975	7.8222e-07	5.33084e-06
BB_09g005210.1		2421.76	-1.09884	0.403826	-2.72106	0.00650721	0.0191192
BB_09g005220.1		911.597	-2.18166	0.354479	-6.15455	7.52928e-10	7.77082e-09
BB_09g005240.1		63.4634	-7.46745	1.04929	-7.11666	1.10573e-12	1.5542e-11
BB_09g005400.1		14.9077	-5.92705	1.75252	-3.38201	0.000719575	0.00274689
BB_09g005410.1		3308.33	-4.55019	0.405918	-11.2096	3.65771e-29	1.84953e-27
BB_09g005450.1		73.7356	-1.55896	0.606667	-2.56972	0.0101781	0.0280188
BB_09g005770.1		294.437	-2.58828	0.391014	-6.61941	3.60634e-11	4.29667e-10
BB_09g005950.1		14.4577	-3.83456	1.51958	-2.52344	0.0116212	0.0314418
BB_09g005960.1		44.1081	-3.81834	1.40068	-2.72606	0.00640958	0.01887
BB_09g005970.1		26.6245	-6.72393	1.5027	-4.47457	7.65638e-06	4.38936e-05
BB_09g005910.1		512.436	-5.98415	0.568028	-10.535	5.96107e-26	2.40623e-24
BB_09g006020.1		1512.62	-1.71265	0.274011	-6.25029	4.09699e-10	4.34128e-09
BB_09g006070.1		675.268	-3.61605	0.588162	-6.14806	7.84371e-10	8.06713e-09
BB_09g006100.1		588.349	-6.7383	1.25795	-5.35655	8.48246e-08	6.69021e-07
BB_09g006930.1		295.477	-8.11523	0.61773	-13.1372	2.01621e-39	1.95126e-37
BB_09g006920.1		6880.17	-7.60035	0.893404	-8.50718	1.78216e-17	3.97768e-16
BB_09g006990.1		847.244	-2.17426	0.234626	-9.2669	1.91641e-20	5.3746e-19
BB_09g007000.1		190.358	-8.14272	1.52377	-5.34379	9.10211e-08	7.1479e-07
BB_09g007090.1		16992.8	-1.14863	0.217581	-5.27909	1.29824e-07	9.92128e-07
[truncated: 855 more rows]

## Sheet: up-regulated in ST2 vs ST3
transcript_id	function	baseMean	log2FoldChange	lfcSE	stat	pvalue	padj
BB_01g000140.1		3251.63	1.28755	0.183106	7.03171	2.04013e-12	2.78471e-11
BB_01g000270.1		411.92	1.62939	0.45932	3.54739	0.000389068	0.00158159
BB_01g000630.1		250.662	2.07262	0.383215	5.4085	6.35539e-08	5.09078e-07
BB_01g000660.1		88.0091	1.92388	0.647034	2.97339	0.00294534	0.00961184
BB_01g000670.1		7631.71	1.14369	0.166338	6.87565	6.17059e-12	7.97113e-11
BB_01g000820.1		12.3821	3.15959	1.23115	2.56637	0.0102769	0.0282513
BB_01g000860.1		8565.65	3.89957	0.388952	10.0258	1.17346e-23	4.06305e-22
BB_01g000920.1		1030.86	2.02526	0.228973	8.84494	9.15783e-19	2.30391e-17
BB_01g000970.1		251.749	1.77185	0.292068	6.06659	1.30656e-09	1.3129e-08
BB_01g001240.1		3811.11	2.21445	0.233436	9.48633	2.39302e-21	7.19856e-20
BB_01g001260.1		513.599	6.27036	0.732444	8.56087	1.12024e-17	2.56082e-16
BB_01g001390.1		66212.2	1.27562	0.225774	5.64999	1.60454e-08	1.40228e-07
BB_01g001520.1		633.996	4.68355	0.449353	10.4229	1.94974e-25	7.68635e-24
BB_01g001460.1		1328.97	6.88302	1.05648	6.51508	7.26533e-11	8.38531e-10
BB_01g001470.1		121.033	2.56368	0.569131	4.50456	6.65112e-06	3.8618e-05
BB_01g001490.1		154.624	4.06318	0.861897	4.71423	2.42626e-06	1.52499e-05
BB_01g001510.1		33.5944	8.58046	1.88513	4.55166	5.32249e-06	3.14056e-05
BB_01g001660.1		1505.14	1.50008	0.249505	6.01222	1.83005e-09	1.80513e-08
BB_01g001720.1		12.5868	3.91044	1.30176	3.00397	0.00266483	0.00880965
BB_01g001850.1		105.77	2.13156	0.538511	3.95826	7.54985e-05	0.000357996
BB_01g001840.1		29.6813	3.15905	1.12379	2.81106	0.00493783	0.0150609
BB_01g001910.1		25.9683	2.47479	0.888069	2.78671	0.00532468	0.0160481
BB_01g001920.1		477.703	3.13762	0.407011	7.70892	1.26887e-14	2.17123e-13
BB_01g002060.1		50656.7	2.51537	0.289573	8.6865	3.73784e-18	8.8709e-17
BB_01g002170.1		166.425	1.18018	0.274895	4.29322	1.76097e-05	9.47449e-05
BB_01g002160.1		754.388	3.51147	0.286463	12.258	1.52135e-34	1.09528e-32
BB_01g002210.1		8098.05	1.00235	0.166251	6.02911	1.64864e-09	1.63453e-08
BB_01g002300.1		359.334	1.06354	0.215573	4.93355	8.075e-07	5.48886e-06
BB_01g002280.1		1129.21	2.30583	0.34695	6.646	3.0117e-11	3.63033e-10
BB_01g002330.1		2555.05	2.55562	0.186171	13.7272	6.97404e-43	8.48892e-41
BB_01g002560.1		8110.35	1.13051	0.112332	10.0641	7.96332e-24	2.79e-22
BB_01g002610.1		5808.27	1.26533	0.165713	7.63566	2.24664e-14	3.74927e-13
BB_01g002650.1		324.738	4.22355	0.378413	11.1612	6.31205e-29	3.15122e-27
BB_01g002720.1		207.031	4.51134	0.529782	8.51545	1.65945e-17	3.72138e-16
BB_01g002800.1		31.9339	6.98935	1.35422	5.16118	2.45397e-07	1.79795e-06
BB_01g002910.1		11102.1	4.75462	0.38327	12.4054	2.44292e-35	1.86088e-33
BB_01g002980.1		1207.09	3.96015	0.368085	10.7588	5.38778e-27	2.32166e-25
BB_01g003020.1		300.996	2.19962	0.61424	3.58103	0.000342237	0.00140917
BB_01g003150.1		52.9541	2.73122	1.09734	2.48895	0.012812	0.0342746
BB_01g003200.1		878.696	1.25802	0.269596	4.6663	3.06669e-06	1.89226e-05
BB_01g003660.1		1359.15	4.56377	0.371103	12.2979	9.30158e-35	6.77924e-33
BB_01g003670.1		5598.89	1.83697	0.185832	9.88514	4.82884e-23	1.61057e-21
BB_01g003760.1		195.026	1.03878	0.211359	4.91475	8.88958e-07	6.00454e-06
BB_01g003790.1		75.8467	1.71957	0.56024	3.06935	0.00214524	0.00729309
BB_01g003850.1		13362.4	1.67858	0.230647	7.27773	3.39479e-13	5.01969e-12
BB_01g003940.1		1067.23	1.19483	0.509482	2.34519	0.0190175	0.0479274
BB_01g004000.1		183.553	1.45592	0.253119	5.75192	8.82351e-09	7.97086e-08
BB_01g004010.1		18.4103	2.69525	0.996303	2.70525	0.00682522	0.0199247
BB_01g004070.1		25.4481	1.85124	0.76747	2.41213	0.0158597	0.0409524
BB_01g004200.1		545.886	3.04943	0.407687	7.47981	7.44275e-14	1.18114e-12
BB_01g004270.1		126.329	1.74691	0.637125	2.74187	0.00610912	0.0180755
BB_01g004340.1		1717.29	1.19968	0.157365	7.6236	2.46706e-14	4.09397e-13
BB_01g004540.1		47.165	3.48963	1.05842	3.29701	0.000977206	0.00360671
BB_01g004570.1		143.182	3.59563	0.866431	4.14993	3.32573e-05	0.000169254
BB_01g004610.1		4974.56	3.75598	0.368635	10.1889	2.22267e-24	8.05003e-23
BB_01g004720.1		820.828	2.73064	0.225611	12.1033	1.0143e-33	6.80448e-32
BB_01g004860.1		32.8948	4.12083	1.15006	3.58314	0.000339488	0.00139964
BB_01g004890.1		1516.91	1.14425	0.232875	4.91359	8.94248e-07	6.03854e-06
BB_01g004950.1		712.244	2.13967	0.603263	3.54684	0.000389888	0.00158411
BB_01g005010.1		1848.83	1.39555	0.196686	7.09534	1.29035e-12	1.80085e-11
BB_01g005060.1		507.385	2.88819	0.339349	8.51096	1.72506e-17	3.85754e-16
BB_01g005090.1		30.4185	2.36688	0.780002	3.03446	0.0024097	0.00807015
BB_01g005150.1		1894.72	1.06096	0.200486	5.29196	1.21012e-07	9.28189e-07
BB_01g005220.1		310.995	6.96042	1.28053	5.43556	5.46246e-08	4.4281e-07
BB_01g005390.1		249.365	3.76072	0.401761	9.36059	7.92903e-21	2.3002e-19
BB_01g005530.1		784.029	7.07988	0.452815	15.6353	4.18691e-55	9.78907e-53
BB_01g005680.1		37.4852	1.73503	0.714217	2.42928	0.0151288	0.0393536
BB_01g005830.1		415.072	4.81982	0.330868	14.5672	4.54171e-48	7.49985e-46
BB_01g006070.1		203.17	1.12049	0.441438	2.53827	0.0111401	0.0303208
BB_01g006240.1		535.986	1.01043	0.217998	4.63505	3.56848e-06	2.17461e-05
BB_01g006410.1		491.533	3.96352	0.492436	8.0488	8.36072e-16	1.60512e-14
BB_01g006630.1		597.543	2.65148	0.226316	11.7158	1.05756e-31	6.04679e-30
BB_01g006640.1		1143.25	1.00371	0.168374	5.96117	2.50443e-09	2.42376e-08
BB_01g006690.1		7.46858	2.83753	1.20193	2.36081	0.0182351	0.0461922
BB_01g007000.1		8.3213	5.42167	1.73748	3.12043	0.00180588	0.00624182
BB_01g007090.1		3196.87	1.25244	0.186004	6.73341	1.65733e-11	2.05979e-10
BB_01g007100.1		1444.8	1.04449	0.1345	7.76574	8.11718e-15	1.42301e-13
BB_01g007210.1		20757.4	1.24297	0.283297	4.38753	1.14646e-05	6.36848e-05
BB_01g007250.1		2583.03	1.19096	0.347702	3.42522	0.000614301	0.00237844
BB_01g007300.1		1501.68	1.27862	0.252927	5.05528	4.29751e-07	3.05116e-06
BB_01g007320.1		13662	1.66165	0.255823	6.4953	8.28662e-11	9.48523e-10
BB_01g007640.1		524.888	1.66696	0.228068	7.30906	2.69025e-13	4.03863e-12
BB_01g007710.1		296.759	2.8254	0.39001	7.24442	4.34307e-13	6.34637e-12
BB_01g007720.1		135.387	2.47327	0.671744	3.68186	0.000231535	0.000990676
BB_01g007790.1		1043.39	2.5501	0.573502	4.44653	8.72667e-06	4.95603e-05
BB_01g007830.1		76.1356	2.15955	0.52666	4.10046	4.12329e-05	0.000205894
BB_01g007870.1		99.1373	1.01197	0.419517	2.41224	0.0158549	0.0409491
BB_01g007940.1		266.716	3.25744	0.444486	7.32855	2.32662e-13	3.51734e-12
BB_01g007910.1		124.088	2.94023	0.538091	5.46418	4.6506e-08	3.80656e-07
BB_01g008050.1		134.132	1.44894	0.403502	3.59093	0.000329506	0.00136198
BB_01g008120.1		478.53	1.25525	0.496889	2.52623	0.0115295	0.0312473
BB_01g008190.1		600.373	1.09237	0.218862	4.99111	6.00333e-07	4.16826e-06
BB_01g008240.1		45.5515	1.53346	0.582787	2.63125	0.00850711	0.0240554
BB_01g008500.1		1218.84	3.08542	0.872298	3.53712	0.000404514	0.00163369
BB_01g008550.1		23901.8	2.53684	0.233787	10.8511	1.97131e-27	8.83313e-26
BB_01g009110.1		120.784	5.75897	0.861441	6.68528	2.30488e-11	2.81715e-10
BB_01g009420.1		80.1837	3.4541	0.860858	4.0124	6.01054e-05	0.000291025
BB_01g009520.1		1899.08	1.75304	0.170953	10.2545	1.12947e-24	4.18701e-23
BB_01g009690.1		219.292	2.26642	0.638386	3.55023	0.000384892	0.0015665
BB_01g009750.1		132.892	1.31479	0.356889	3.68402	0.000229582	0.000983556
BB_01g009820.1		1277.6	1.05188	0.173307	6.06943	1.28367e-09	1.29155e-08
BB_01g009940.1		158.879	1.88567	0.49312	3.82395	0.00013133	0.000591838
BB_01g009920.1		138.106	1.33946	0.254296	5.26733	1.38426e-07	1.05241e-06
BB_01g010140.1		308.869	3.10127	0.392609	7.89913	2.80859e-15	5.14125e-14
BB_01g010210.1		726.955	1.53732	0.216656	7.09567	1.28722e-12	1.79754e-11
BB_01g010300.1		1613.19	2.38465	0.226276	10.5387	5.73014e-26	2.31698e-24
BB_01g010340.1		310.638	3.85321	0.328241	11.739	8.04645e-32	4.68002e-30
BB_01g010460.1		2382.56	2.72295	0.352879	7.71639	1.19669e-14	2.05368e-13
BB_01g010650.1		136.034	5.62848	0.771552	7.29502	2.98625e-13	4.44624e-12
BB_01g010710.1		3936.05	1.33745	0.15354	8.71073	3.01915e-18	7.22333e-17
BB_01g010990.1		166.364	3.11359	0.384813	8.09119	5.90863e-16	1.13992e-14
BB_01g011190.1		14.7237	2.84705	1.17053	2.43227	0.0150046	0.0390779
BB_01g011280.1		341.412	1.00201	0.335021	2.99089	0.00278165	0.00914591
BB_01g011270.1		1057	2.90484	0.380457	7.63513	2.25597e-14	3.76219e-13
BB_01g011330.1		142.746	1.36909	0.579473	2.36264	0.0181451	0.045989
BB_01g011390.1		511.796	1.81339	0.328576	5.51894	3.41048e-08	2.85788e-07
BB_01g011430.1		181.03	2.81691	0.512329	5.49824	3.83601e-08	3.18395e-07
BB_01g011440.1		693.522	2.88506	0.404701	7.12887	1.01198e-12	1.4301e-11
BB_01g011450.1		494.958	1.26089	0.404001	3.12101	0.0018023	0.00623218
BB_01g011660.1		1409.92	1.57707	0.43663	3.61192	0.000303937	0.00126693
BB_01g011760.1		1379.92	1.36344	0.257368	5.29765	1.17301e-07	9.03144e-07
BB_01g011790.1		14057.4	3.35412	0.294872	11.3748	5.58215e-30	2.93579e-28
BB_01g011870.1		59.6668	2.34589	0.839119	2.79566	0.00517933	0.0156861
BB_01g011960.1		318.86	4.24211	0.486886	8.71274	2.96614e-18	7.1037e-17
BB_01g012040.1		355.097	1.36459	0.386164	3.5337	0.000409779	0.00165354
BB_01g012230.1		236.707	1.05747	0.241351	4.38144	1.17897e-05	6.53065e-05
BB_01g012150.1		3685.93	1.03161	0.144508	7.13874	9.41896e-13	1.33585e-11
BB_01g012250.1		474.566	3.00925	0.342472	8.78687	1.5379e-18	3.79081e-17
BB_01g012260.1		592.343	1.18225	0.25791	4.58394	4.56298e-06	2.732e-05
BB_01g012290.1		60.1928	3.96994	0.728769	5.44745	5.10961e-08	4.1592e-07
BB_01g012420.1		863.069	1.19041	0.21985	5.41466	6.14049e-08	4.93203e-07
BB_01g012500.1		1142.14	1.28073	0.241993	5.29244	1.20695e-07	9.26254e-07
BB_01g012630.1		38.3895	1.95834	0.687323	2.84922	0.00438263	0.0135637
BB_01g012690.1		747.892	2.62136	0.286878	9.13754	6.38904e-20	1.73814e-18
BB_01g012710.1		2134.41	1.18326	0.224268	5.27609	1.31969e-07	1.00754e-06
BB_01g012810.1		65.7241	22.3895	3.9084	5.72855	1.0129e-08	9.06694e-08
BB_01g012900.1		929.503	1.17744	0.154184	7.63658	2.23071e-14	3.72796e-13
BB_01g013340.1		21.8537	1.66861	0.676222	2.46754	0.0136044	0.0360232
BB_01g013380.1		730.37	2.63733	0.328054	8.03931	9.0348e-16	1.72891e-14
BB_01g013450.1		265.054	1.00946	0.274728	3.67441	0.000238402	0.00101728
BB_01g013640.1		65.6483	1.67515	0.634815	2.6388	0.00831991	0.0236109
BB_01g013650.1		156.775	1.82426	0.369274	4.94013	7.80706e-07	5.32205e-06
BB_01g013780.1		2898.84	1.32018	0.245902	5.36871	7.93032e-08	6.29045e-07
BB_01g013800.1		5640.96	1.30409	0.159259	8.1885	2.64503e-16	5.28423e-15
BB_01g013840.1		68.9338	2.10159	0.559308	3.75748	0.000171633	0.000755721
BB_01g013940.1	IAA6	3623.62	3.45129	0.365965	9.43064	4.07606e-21	1.20617e-19
BB_01g014100.1		261.009	3.12539	0.268581	11.6367	2.68256e-31	1.50465e-29
BB_01g014190.1		90.2926	3.76261	0.566934	6.63676	3.20645e-11	3.84742e-10
BB_01g014280.1		170.515	1.92929	0.639222	3.01819	0.00254287	0.00846692
BB_01g014260.1		2067	2.22043	0.220472	10.0713	7.40193e-24	2.6049e-22
BB_01g014300.1		1267.65	1.18403	0.297693	3.97734	6.96909e-05	0.000333336
BB_01g014410.1		184.164	4.01162	0.620181	6.46847	9.90008e-11	1.12071e-09
BB_01g014470.1		115.056	1.37385	0.508208	2.70333	0.00686483	0.020023
BB_01g014500.1		94.868	3.15253	1.04816	3.00767	0.00263261	0.00871777
BB_01g014560.1		805.563	1.41296	0.181472	7.7861	6.91101e-15	1.22062e-13
BB_01g014680.1		27.486	2.37179	0.815861	2.9071	0.00364794	0.0115799
BB_01g014650.1		458.969	2.59369	0.296874	8.73667	2.40077e-18	5.80859e-17
BB_01g014720.1		7809.05	1.20346	0.257612	4.67159	2.98872e-06	1.84802e-05
BB_01g014760.1		216.393	2.68177	0.681554	3.93478	8.32724e-05	0.000391244
BB_01g014870.1		38019.4	2.26179	0.174032	12.9964	1.28303e-38	1.18814e-36
BB_01g014950.1		609.601	5.05388	0.549328	9.20011	3.57585e-20	9.92247e-19
BB_01g014970.1		887.498	1.12232	0.149711	7.49661	6.54891e-14	1.04561e-12
BB_01g015010.1		439.933	1.13645	0.308904	3.67898	0.000234167	0.00100084
BB_01g015020.1		13041.6	1.04366	0.256044	4.07611	4.57945e-05	0.00022685
BB_01g015060.1		567.286	1.32645	0.233917	5.67057	1.42321e-08	1.25636e-07
BB_01g015080.1		1771.72	1.56111	0.182258	8.56537	1.0773e-17	2.46744e-16
BB_01g015200.1		1770.94	1.09967	0.257484	4.27082	1.94755e-05	0.000103814
BB_01g015280.1		2201.67	1.06461	0.267728	3.97647	6.99456e-05	0.000334216
BB_01g015300.1	ARF11	2800.29	2.57577	0.379689	6.78389	1.16981e-11	1.47722e-10
BB_01g015640.1		1352.27	1.08509	0.229511	4.72786	2.26899e-06	1.43339e-05
BB_01g015740.1		397.232	2.05907	0.285761	7.20557	5.78026e-13	8.33657e-12
BB_01g015730.1		4125.32	1.00081	0.238184	4.20183	2.64762e-05	0.000137499
BB_01g015930.1		758.337	1.99339	0.198634	10.0355	1.06443e-23	3.69637e-22
BB_01g015970.1		7409.37	1.42166	0.292703	4.857	1.19178e-06	7.87869e-06
BB_01g016150.1		228.327	5.54407	0.712141	7.78507	6.96769e-15	1.22879e-13
BB_01g016290.1		285.163	1.87456	0.306618	6.11366	9.73743e-10	9.88962e-09
BB_01g016570.1		9170.67	3.49065	0.317178	11.0053	3.60254e-28	1.69126e-26
BB_01g016750.1		309.686	2.03545	0.360227	5.65045	1.60026e-08	1.39981e-07
BB_01g016710.1		1373.4	2.78231	0.432859	6.42776	1.29502e-10	1.4418e-09
BB_01g016790.1		5723.85	1.66085	0.262459	6.32805	2.4828e-10	2.6857e-09
BB_01g016870.1		64.1645	1.6626	0.528286	3.14716	0.00164863	0.0057641
BB_01g017070.1		1960.07	1.56721	0.260844	6.00823	1.87555e-09	1.84798e-08
BB_01g017250.1		542.072	1.0769	0.400823	2.68672	0.0072158	0.0209201
BB_01g017620.1		1290.77	1.19804	0.289979	4.13148	3.6043e-05	0.000182289
BB_01g018000.1		1111.7	1.51451	0.294891	5.13582	2.8092e-07	2.03861e-06
BB_01g018370.1		371.623	1.33376	0.278147	4.79516	1.62548e-06	1.05104e-05
BB_01g018350.1		965.48	2.39282	0.313695	7.62786	2.38684e-14	3.96921e-13
BB_01g018410.1		883.983	8.78465	0.68565	12.8122	1.40186e-37	1.1865e-35
BB_01g018500.1		5954.57	4.74919	0.345478	13.7467	5.3287e-43	6.51979e-41
BB_01g018530.1		686.053	1.09161	0.197218	5.53503	3.11174e-08	2.6187e-07
BB_01g018550.1		7.79306	3.63447	1.37581	2.6417	0.00824902	0.0234492
BB_01g018540.1		7106.1	1.95809	0.160705	12.1844	3.7645e-34	2.61456e-32
BB_01g018670.1		7950.21	5.38706	0.509519	10.5728	3.9827e-26	1.62712e-24
BB_01g018690.1		148.776	3.31197	0.512847	6.45801	1.06089e-10	1.19351e-09
BB_01g018720.1		2360.47	1.29463	0.287811	4.4982	6.85298e-06	3.96439e-05
BB_01g018740.1		1180.91	1.2334	0.173138	7.1238	1.04992e-12	1.48105e-11
BB_01g018920.1		56.4775	2.87654	0.744729	3.86254	0.000112216	0.000512946
BB_01g018970.1		1049.25	1.39175	0.594741	2.34009	0.019279	0.048452
BB_01g019140.1		891.504	4.68847	0.325172	14.4184	3.96208e-47	6.32165e-45
BB_01g019230.1		578.18	3.22064	0.335332	9.60432	7.66616e-22	2.38824e-20
BB_01g019250.1		1653.28	1.3667	0.207902	6.57377	4.90573e-11	5.74907e-10
BB_01g019400.1		97.3382	5.60506	0.894191	6.2683	3.65015e-10	3.88965e-09
BB_01g019300.1		427.537	1.30491	0.352857	3.69813	0.000217191	0.000934366
BB_01g019570.1		773.844	4.65293	0.526119	8.84389	9.24465e-19	2.31991e-17
BB_01g019850.1		201.826	1.35396	0.493754	2.74217	0.00610345	0.0180633
BB_01g019790.1		3638.01	1.22133	0.209818	5.82089	5.85343e-09	5.40144e-08
BB_01g019930.1		260.167	3.17759	0.538272	5.90332	3.56253e-09	3.37854e-08
BB_01g020010.1		76.0996	2.20674	0.558264	3.95285	7.72245e-05	0.000365227
BB_01g020250.1		982.467	2.58968	0.371352	6.97365	3.08812e-12	4.14335e-11
BB_01g020330.1		130.622	1.40961	0.397917	3.54246	0.000396412	0.00160591
BB_01g020400.1		630.758	3.14777	0.262326	11.9995	3.57658e-33	2.28882e-31
BB_01g020410.1		439.509	2.8889	0.225365	12.8188	1.28742e-37	1.09752e-35
BB_01g020390.1		3778.42	5.98825	0.467586	12.8067	1.50356e-37	1.26803e-35
BB_01g020500.1		1244.85	2.86231	0.524634	5.45582	4.87477e-08	3.97764e-07
BB_01g020510.1		10645.5	1.17873	0.167031	7.05697	1.70172e-12	2.34997e-11
BB_01g020590.1		974.695	1.13695	0.20699	5.49279	3.95622e-08	3.27568e-07
BB_01g020640.1		29.6074	2.94682	0.976333	3.01825	0.00254237	0.00846643
BB_01g020890.1		12.5254	3.76486	1.20257	3.13069	0.00174396	0.00605396
BB_01g020910.1		1216.37	1.27687	0.280701	4.54885	5.39405e-06	3.17881e-05
BB_01g021090.1		6265.58	1.183	0.134718	8.78133	1.61551e-18	3.97381e-17
BB_01g021230.1		535.426	3.19368	0.582758	5.48028	4.24648e-08	3.50005e-07
BB_01g021560.1		11110.6	3.87811	0.315646	12.2862	1.07373e-34	7.80153e-33
BB_01g021630.1		280.026	1.0578	0.303225	3.48851	0.000485719	0.00192317
BB_01g021670.1		179.233	1.52539	0.25538	5.97302	2.329e-09	2.26325e-08
BB_01g021600.1		119.878	2.64497	0.694428	3.80885	0.000139617	0.000626076
BB_01g021730.1		7833.82	4.68778	0.929582	5.0429	4.58539e-07	3.24287e-06
BB_01g021780.1		4173.14	3.48936	0.296308	11.7762	5.18055e-32	3.04312e-30
BB_01g021840.1		2721.91	2.12489	0.58774	3.61535	0.000299947	0.00125229
BB_01g021890.1		14.6528	5.41172	1.92593	2.80993	0.00495528	0.0151083
BB_01g021880.1		258.826	1.99944	0.317232	6.30276	2.9239e-10	3.14843e-09
BB_01g022000.1		1160.24	1.12689	0.227589	4.95141	7.36782e-07	5.04155e-06
BB_01g022170.1		63.0762	4.38488	0.944108	4.64446	3.40961e-06	2.08858e-05
BB_01g022190.1		423.666	4.41004	0.373109	11.8197	3.08756e-32	1.85994e-30
BB_01g022290.1		30.752	4.89256	1.54339	3.17001	0.00152432	0.00537805
BB_01g022240.1		6516.01	1.04275	0.20843	5.00289	5.64776e-07	3.93643e-06
BB_01g022610.1		2339.37	5.25959	0.333839	15.7549	6.35782e-56	1.63189e-53
BB_01g022760.1		2714.98	1.46058	0.176243	8.28732	1.15833e-16	2.39307e-15
BB_01g022780.1		900.697	1.70649	0.214136	7.96921	1.59691e-15	2.99282e-14
BB_01g022850.1		311.282	1.73743	0.521912	3.32897	0.000871681	0.00326004
BB_01g022870.1		1134.26	3.50628	0.349132	10.0429	9.87697e-24	3.44004e-22
BB_01g022930.1		2287.06	2.00773	0.415647	4.83038	1.36273e-06	8.9338e-06
BB_01g023130.1		252.366	6.88835	0.764426	9.01114	2.03918e-19	5.34442e-18
BB_01g023330.1		430.007	3.71976	0.426792	8.71562	2.89167e-18	6.94648e-17
BB_01g023530.1		90.9762	5.22156	0.820754	6.36191	1.9926e-10	2.1794e-09
BB_01g023540.1		496.174	1.41459	0.26743	5.28956	1.22611e-07	9.3913e-07
BB_01g023880.1		79.2433	3.2257	0.604363	5.33735	9.43157e-08	7.38452e-07
BB_01g023900.1		305.206	3.74025	0.422621	8.85011	8.7431e-19	2.20812e-17
BB_01g024120.1		2417.39	1.80998	0.502296	3.60341	0.00031407	0.00130502
BB_01g024470.1		2335.77	1.88004	0.160389	11.7218	9.8572e-32	5.67727e-30
BB_01g024540.1		167.226	2.65169	0.665026	3.98735	6.68145e-05	0.000320682
BB_01g024560.1		169.854	3.42869	0.512697	6.68756	2.26916e-11	2.77637e-10
BB_01g024550.1		1543.42	1.32186	0.207151	6.38115	1.75768e-10	1.93591e-09
BB_01g024770.1		1226.12	2.52747	0.385142	6.56244	5.29346e-11	6.17588e-10
BB_01g024850.1		95.1802	5.82795	0.846289	6.88647	5.71934e-12	7.42377e-11
BB_01g024980.1		40.9468	2.71768	1.16469	2.3334	0.0196273	0.0491911
BB_01g025100.1		65.0921	5.05592	1.10394	4.5799	4.65205e-06	2.78322e-05
BB_01g025170.1		639.269	1.24399	0.322185	3.86111	0.000112875	0.000515557
BB_01g025150.1		7054.35	2.02193	0.168293	12.0144	2.98612e-33	1.92137e-31
BB_01g025290.1		126.791	4.43016	0.488568	9.06764	1.21628e-19	3.22711e-18
BB_01g025360.1		114.923	2.2979	0.618202	3.71707	0.000201548	0.000872157
BB_01g025460.1		42.3233	2.87029	1.08291	2.65053	0.00803656	0.0229439
BB_01g025480.1		546.42	1.11446	0.231902	4.80573	1.54186e-06	1.00136e-05
BB_01g025610.1		9.18665	4.32736	1.8315	2.36274	0.0181405	0.0459871
BB_01g025740.1		2893.89	1.26717	0.43529	2.9111	0.00360163	0.0114621
BB_01g025840.1		918.766	3.17929	0.398469	7.97877	1.47803e-15	2.77876e-14
BB_01g025860.1		1516.76	6.25868	0.316626	19.7668	5.75301e-87	1.04501e-83
BB_01g026090.1		324.179	1.01958	0.223137	4.56928	4.894e-06	2.90661e-05
BB_01g026310.1		65.6148	4.4101	0.935533	4.71399	2.42907e-06	1.52635e-05
BB_01g026410.1		339.068	1.52574	0.329672	4.62806	3.69105e-06	2.24351e-05
BB_01g026630.1		49.6814	7.29923	1.38383	5.27466	1.33005e-07	1.01446e-06
BB_01g026640.1		73.9397	7.51313	1.35053	5.56312	2.64999e-08	2.24935e-07
BB_01g026750.1		1625.54	2.48846	0.259499	9.58947	8.8537e-22	2.74012e-20
BB_01g026740.1		7971.97	1.05299	0.270496	3.89281	9.90898e-05	0.000459075
BB_01g026780.1		4493.91	1.3848	0.277845	4.98409	6.22529e-07	4.31097e-06
BB_01g026800.1		430.198	2.81757	0.706731	3.98676	6.69816e-05	0.000321354
BB_01g026830.1		576.113	1.20384	0.255358	4.71432	2.42523e-06	1.52475e-05
BB_01g026840.1		5055.62	2.20096	0.252285	8.72408	2.68352e-18	6.4728e-17
BB_01g026850.1		336.553	1.29652	0.176849	7.33123	2.28043e-13	3.44971e-12
BB_01g026930.1		427.315	3.37361	0.348912	9.66897	4.08484e-22	1.29302e-20
BB_01g026900.1		4190.4	5.5861	0.939152	5.94803	2.71395e-09	2.6126e-08
BB_01g027040.1		159.635	1.16842	0.425915	2.74333	0.00608204	0.0180022
BB_01g027330.1		475.11	2.96906	0.301104	9.86059	6.16849e-23	2.0487e-21
BB_01g027340.1		32.1954	2.82917	0.922942	3.06538	0.00217393	0.00737575
BB_01g027400.1		98.0728	2.57141	0.735096	3.49806	0.000468652	0.00186309
BB_01g027650.1		515.768	1.56129	0.283124	5.5145	3.49781e-08	2.92493e-07
BB_01g027880.1		771.112	1.48652	0.26662	5.57543	2.46925e-08	2.10501e-07
BB_01g028150.1		4563.56	1.43629	0.178451	8.04863	8.37284e-16	1.60614e-14
BB_01g028200.1		17.6742	2.91752	1.03636	2.81517	0.00487518	0.0148987
BB_01g028240.1		368.97	2.18297	0.515088	4.23806	2.25464e-05	0.000118577
BB_01g028320.1		41.6585	2.05718	0.861648	2.38749	0.0169637	0.0433951
BB_01g028360.1		146.827	1.20622	0.472122	2.5549	0.0106218	0.0290675
BB_01g028390.1		1044.03	2.79259	0.300142	9.30425	1.34943e-20	3.82744e-19
BB_01g028460.1		361.025	1.93098	0.350836	5.50393	3.71415e-08	3.08933e-07
BB_01g028580.1		12.1712	4.99932	2.01994	2.47498	0.0133245	0.0353931
BB_01g028950.1		304.651	1.85238	0.587451	3.15325	0.00161464	0.00565951
BB_01g029050.1		373.532	1.89014	0.340976	5.54333	2.96768e-08	2.50371e-07
BB_01g029710.1		40.8667	8.71138	1.94003	4.49034	7.1109e-06	4.10254e-05
BB_01g029830.1		163.285	3.42088	0.490645	6.97222	3.11972e-12	4.18165e-11
BB_01g029860.1		250.582	1.94419	0.271865	7.15133	8.59431e-13	1.22183e-11
BB_01g030270.1		1507.05	5.00705	0.371176	13.4897	1.79844e-41	1.9845e-39
BB_01g030580.1		49.1779	6.01531	1.83514	3.27785	0.001046	0.00384023
BB_01g030570.1		2129.11	1.28111	0.177204	7.22958	4.84474e-13	7.04456e-12
BB_01g030700.1		3938.55	1.33724	0.191858	6.96994	3.17078e-12	4.24219e-11
BB_01g030760.1		252.377	2.01309	0.560154	3.59382	0.000325866	0.00134905
BB_01g030920.1		36.149	2.33596	0.851903	2.74205	0.00610564	0.0180675
BB_01g031100.1		925.216	1.56008	0.308783	5.05235	4.36398e-07	3.09277e-06
BB_01g031110.1		182.098	2.57988	0.443118	5.82211	5.81092e-09	5.36851e-08
BB_01g031140.1		3529.77	1.45262	0.247581	5.86727	4.43039e-09	4.15651e-08
BB_01g031210.1		1242.94	1.12856	0.328633	3.4341	0.000594524	0.00230792
BB_01g031340.1		301.628	2.74742	0.274761	9.99932	1.53448e-23	5.25909e-22
BB_01g031500.1		309.4	1.72208	0.296586	5.80636	6.38474e-09	5.86651e-08
BB_01g031480.1		1460.38	1.22606	0.268518	4.56604	4.9703e-06	2.94748e-05
BB_01g031510.1		4603.26	1.62156	0.213518	7.59451	3.08953e-14	5.08052e-13
BB_01g031550.1		38.3213	2.16075	0.599058	3.60691	0.000309862	0.00128822
BB_01g031590.1		1300.33	1.5582	0.158831	9.81047	1.01497e-22	3.33809e-21
BB_01g031720.1		683.934	3.64405	0.32465	11.2246	3.08893e-29	1.56865e-27
BB_01g032120.1		3360.79	1.28129	0.213472	6.00215	1.94725e-09	1.91116e-08
BB_01g032280.1		312.825	2.35023	0.392166	5.99295	2.06067e-09	2.01493e-08
BB_01g032470.1		131.638	2.16426	0.702772	3.0796	0.00207279	0.00707939
BB_01g032550.1		5356.2	1.08874	0.235088	4.63119	3.63577e-06	2.21276e-05
BB_01g032620.1		1235.18	5.42069	0.530649	10.2152	1.69517e-24	6.21578e-23
BB_01g032950.1		54.1586	1.97778	0.438767	4.50758	6.55701e-06	3.81091e-05
BB_01g033110.1		4681.98	3.25618	0.268033	12.1484	5.84991e-34	4.0274e-32
BB_01g033290.1		324.466	1.95423	0.364379	5.36316	8.17766e-08	6.46709e-07
BB_01g033450.1		466.782	2.07227	0.569619	3.63799	0.000274777	0.00115661
BB_01g033470.1		234.503	3.60388	0.470986	7.65178	1.98217e-14	3.32909e-13
BB_01g033750.1		224.776	1.76883	0.546014	3.23953	0.00119726	0.00432708
BB_01g033780.1		519.621	1.68518	0.337468	4.99362	5.92587e-07	4.11932e-06
BB_01g034010.1		186.617	4.95385	0.712501	6.95277	3.58186e-12	4.76369e-11
BB_01g034090.1		13941.9	1.38915	0.135887	10.2228	1.56699e-24	5.76371e-23
BB_01g034200.1		498.471	1.39836	0.550738	2.53907	0.0111148	0.0302597
BB_01g034340.1		104.626	3.08601	0.649853	4.74878	2.04652e-06	1.30225e-05
BB_01g034370.1		695.208	2.36116	0.278298	8.48428	2.17067e-17	4.80686e-16
BB_01g034430.1		185.429	1.42502	0.54306	2.62405	0.00868913	0.024488
BB_01g034480.1		221.327	1.99995	0.521945	3.83174	0.000127242	0.00057517
BB_01g034690.1		10.0546	6.56967	1.75493	3.74354	0.000181446	0.00079375
BB_01g034720.1		6746.17	5.64173	0.215009	26.2395	9.41273e-152	2.22272e-147
BB_01g034770.1		45.0067	4.60221	1.48727	3.0944	0.0019721	0.00676191
BB_01g034800.1		15177.6	1.42508	0.179964	7.9187	2.4e-15	4.41728e-14
BB_01g035190.1		231.492	3.87565	0.394367	9.82752	8.57064e-23	2.82664e-21
BB_01g035420.1		1299.84	1.28366	0.166647	7.70282	1.33092e-14	2.27412e-13
BB_01g035560.1		210.481	4.22059	0.446507	9.45247	3.30919e-21	9.82933e-20
BB_01g035680.1		418.475	3.44662	0.620175	5.55749	2.73675e-08	2.31883e-07
BB_01g035810.1		281.194	2.58559	0.768892	3.36275	0.000771706	0.00292646
BB_01g035940.1		2650.49	1.26255	0.168903	7.47501	7.7196e-14	1.22261e-12
BB_01g035960.1		9090.06	1.79599	0.231132	7.7704	7.82395e-15	1.37569e-13
BB_01g036050.1		12686.5	1.31933	0.262515	5.02571	5.01568e-07	3.52082e-06
BB_01g035970.1		39137	8.66153	1.44781	5.98251	2.19723e-09	2.14048e-08
BB_01g035980.1		6432.63	4.72562	0.803832	5.87886	4.13098e-09	3.89262e-08
BB_01g035990.1		11.0876	5.64004	1.47826	3.81532	0.000136008	0.000611402
BB_01g036000.1		47.5608	5.71815	0.900816	6.34774	2.18502e-10	2.37884e-09
BB_01g036020.1		37926.2	2.66257	0.283748	9.38356	6.37848e-21	1.86036e-19
BB_01g036030.1		25831.5	5.51815	0.323444	17.0606	2.91406e-65	1.32332e-62
BB_01g036180.1		145.368	1.87835	0.752753	2.49531	0.0125847	0.0337545
BB_01g036300.1		250.186	2.92135	0.405559	7.20326	5.87899e-13	8.46503e-12
BB_01g036350.1		2325.3	1.0468	0.15678	6.67684	2.44144e-11	2.97791e-10
BB_01g036540.1		2128.15	1.92367	0.166196	11.5747	5.53698e-31	3.05491e-29
BB_01g036740.1		14882.4	2.47798	0.157842	15.6991	1.53359e-55	3.81202e-53
BB_02g000130.1		112.162	2.0087	0.737989	2.72186	0.00649163	0.0190806
BB_01g036830.1		474.813	1.67264	0.194685	8.5915	8.5844e-18	1.98154e-16
BB_02g000140.1		178.207	1.91277	0.351353	5.44401	5.20957e-08	4.23619e-07
BB_02g000150.1		240.158	2.74632	0.455827	6.02491	1.69202e-09	1.67598e-08
BB_02g000160.1		513.288	2.90382	0.344606	8.42648	3.56216e-17	7.66091e-16
BB_01g036770.1		2288.18	1.39883	0.270125	5.17845	2.23738e-07	1.65002e-06
BB_02g000200.1		131.933	1.63725	0.478094	3.42453	0.000615865	0.0023841
BB_02g000270.1		639.264	4.03971	0.373369	10.8196	2.77913e-27	1.23358e-25
BB_02g000690.1		163.413	3.0036	0.562795	5.33694	9.45283e-08	7.39626e-07
BB_02g001320.1		316.432	2.45528	0.41901	5.85973	4.63631e-09	4.33077e-08
BB_02g001380.1		51.0122	2.40452	0.979891	2.45387	0.014133	0.0371519
BB_02g001430.1		502.558	2.03143	0.298917	6.79596	1.07597e-11	1.36309e-10
BB_02g001420.1		13388	2.03257	0.154033	13.1956	9.29622e-40	9.18498e-38
BB_02g001750.1		747.681	1.27751	0.346911	3.68252	0.000230937	0.00098882
BB_02g001810.1		208.524	2.38618	0.46101	5.17599	2.26711e-07	1.66933e-06
BB_02g001860.1		64.722	1.92525	0.732875	2.62699	0.0086145	0.0243271
BB_02g001870.1		10.9838	5.52138	1.6786	3.28927	0.00100447	0.00369982
BB_02g001900.1		701.403	2.25125	0.664414	3.38833	0.000703202	0.00268913
BB_02g001920.1		879.307	1.76837	0.224623	7.87261	3.47323e-15	6.2752e-14
BB_02g002020.1		338.197	1.00084	0.23406	4.27599	1.90288e-05	0.000101593
BB_02g002050.1		39.7044	4.70052	0.80048	5.87212	4.30253e-09	4.04458e-08
BB_02g002120.1		1831.79	1.05442	0.289299	3.64476	0.000267647	0.0011278
BB_02g002140.1	ARF8	8504.56	1.04581	0.168951	6.19003	6.01535e-10	6.26584e-09
BB_02g002170.1		13653.8	1.73196	0.363755	4.76132	1.92331e-06	1.22881e-05
BB_02g002380.1		162.649	1.33621	0.300427	4.44771	8.67909e-06	4.93138e-05
BB_02g002460.1		2107.87	1.99111	0.224921	8.85248	8.55986e-19	2.16416e-17
BB_02g002490.1		278.752	4.47806	1.77603	2.52138	0.0116894	0.0316046
BB_02g002580.1		246.49	1.17776	0.356486	3.3038	0.000953851	0.00353075
BB_02g002850.1		245.801	7.22975	0.883753	8.18073	2.8213e-16	5.60792e-15
BB_02g002790.1		21713.9	1.72882	0.251347	6.87822	6.06036e-12	7.84765e-11
BB_02g002970.1		42.3151	1.39951	0.562862	2.48642	0.0129035	0.0344766
BB_02g003270.1		172.782	4.96157	0.75346	6.58504	4.54753e-11	5.34521e-10
BB_02g003290.1		682.285	1.74068	0.197516	8.81282	1.22038e-18	3.03348e-17
BB_02g003560.1		50.513	3.16239	0.943408	3.35209	0.000802038	0.00303029
BB_02g003600.1		1252.99	2.68071	0.227443	11.7863	4.59362e-32	2.72547e-30
BB_02g003630.1		1703.06	1.0144	0.176471	5.74827	9.01594e-09	8.13847e-08
BB_02g003760.1		20.7084	3.09872	1.20785	2.56548	0.0103035	0.0283144
BB_02g003810.1		1476.16	2.35118	0.1702	13.8143	2.09054e-43	2.61196e-41
BB_02g003890.1		343.922	1.36685	0.29934	4.56622	4.96595e-06	2.94564e-05
BB_02g003940.1		488.984	3.52534	0.397208	8.8753	6.97453e-19	1.77858e-17
BB_02g003960.1		901.246	1.13548	0.191316	5.93511	2.93656e-09	2.8094e-08
BB_02g004020.1		4848.99	1.95516	0.219246	8.91767	4.76192e-19	1.22492e-17
BB_02g004150.1		1412.43	1.43391	0.164512	8.71616	2.87799e-18	6.92066e-17
BB_02g004300.1		22.0481	3.77867	1.44451	2.61588	0.00889975	0.0249802
BB_02g004380.1		571.325	1.27976	0.247819	5.16408	2.41624e-07	1.77141e-06
BB_02g004420.1		6070.02	1.6925	0.159625	10.6029	2.88742e-26	1.19202e-24
BB_02g004510.1		125.526	1.30996	0.48558	2.69772	0.00698171	0.0203237
BB_02g004580.1		564.383	1.01864	0.324924	3.13501	0.00171848	0.00597822
BB_02g004640.1		2211.02	1.62516	0.283204	5.73848	9.5532e-09	8.58734e-08
BB_02g004690.1		157.859	1.59235	0.64055	2.48592	0.0129218	0.0345137
BB_02g004740.1		171.9	2.45382	0.37194	6.59734	4.18603e-11	4.94739e-10
BB_02g004760.1		12.8023	3.97987	1.56905	2.53648	0.0111973	0.0304552
BB_02g004800.1		37.541	5.87277	1.49449	3.92961	8.50822e-05	0.000399033
BB_02g005100.1		256.535	1.53093	0.358866	4.26603	1.98982e-05	0.000105947
BB_02g005110.1		22656.6	1.49852	0.222953	6.72125	1.80171e-11	2.22869e-10
BB_02g005150.1		54.4587	3.99293	1.1551	3.45679	0.000546658	0.00214111
BB_02g005170.1		944.464	1.10832	0.24832	4.46327	8.07179e-06	4.60871e-05
BB_02g005230.1		133.408	1.87025	0.471068	3.97023	7.18042e-05	0.000342058
BB_02g005680.1		627.958	5.95842	0.713732	8.34826	6.92769e-17	1.44899e-15
BB_02g005700.1		168.276	4.92299	0.49236	9.99876	1.54313e-23	5.28109e-22
BB_02g005800.1		214.819	3.43458	0.392663	8.74689	2.19321e-18	5.33372e-17
BB_02g005820.1		657.823	2.0842	0.217717	9.57297	1.03875e-21	3.18973e-20
BB_02g005860.1		15.9521	5.86669	1.43124	4.09901	4.14913e-05	0.000206922
BB_02g005940.1		1706.25	2.79182	0.358826	7.78041	7.22889e-15	1.27295e-13
BB_02g005950.1		112.001	2.62766	0.496491	5.29247	1.20678e-07	9.26254e-07
BB_02g006100.1		13.271	6.10517	1.66337	3.67037	0.0002422	0.00103125
BB_02g006140.1		5102.43	1.29598	0.163157	7.94313	1.97142e-15	3.65409e-14
BB_02g006400.1		217.879	1.98242	0.452344	4.38254	1.17302e-05	6.50243e-05
BB_02g006430.1		210.967	4.61408	0.540862	8.53097	1.45123e-17	3.26641e-16
BB_02g006450.1		277.922	2.87123	0.374192	7.67314	1.67838e-14	2.84517e-13
BB_02g006470.1		43.9069	2.30221	0.674693	3.41224	0.000644318	0.00248691
BB_02g006600.1		292.17	3.16823	0.28662	11.0538	2.10194e-28	1.00273e-26
BB_02g006710.1		449.493	1.29665	0.242238	5.3528	8.66023e-08	6.81903e-07
BB_02g006720.1		1542.21	3.02903	0.333716	9.07667	1.11952e-19	2.98042e-18
BB_02g006730.1		622.802	1.64095	0.443427	3.70061	0.000215081	0.000926303
BB_02g006740.1		2037.79	1.06757	0.224823	4.74849	2.04937e-06	1.30371e-05
BB_02g007020.1		12.9317	2.80084	1.19535	2.34311	0.0191238	0.0481439
BB_02g007030.1		10.3492	2.81353	1.16914	2.4065	0.0161064	0.0414988
BB_02g007090.1		800.047	1.81759	0.316691	5.73933	9.50544e-09	8.55091e-08
BB_02g007320.1		304.135	1.74343	0.248989	7.00203	2.52275e-12	3.4178e-11
BB_02g007650.1		23.1527	4.2433	0.879559	4.82434	1.40464e-06	9.18051e-06
BB_02g007710.1		1473.05	1.7761	0.175133	10.1415	3.61688e-24	1.29017e-22
BB_02g007770.1		1006.66	1.31385	0.168981	7.77515	7.53604e-15	1.32605e-13
BB_02g007870.1		32.4359	1.4399	0.618633	2.32755	0.0199362	0.0498383
BB_02g007970.1		255.205	4.17837	0.459183	9.09958	9.06783e-20	2.43881e-18
BB_02g008120.1		147.259	1.4715	0.553158	2.66017	0.00781002	0.0223926
BB_02g008310.1		895.02	4.69749	0.460985	10.1901	2.19504e-24	7.96218e-23
BB_02g008370.1		266.914	3.12023	0.65878	4.73637	2.17584e-06	1.37896e-05
BB_02g008400.1		84.1456	2.9316	0.690483	4.24572	2.17891e-05	0.000114978
BB_02g008440.1		474.443	1.67883	0.238659	7.03443	2.00076e-12	2.7389e-11
BB_02g008450.1		1054.08	1.26104	0.170819	7.38228	1.55596e-13	2.38743e-12
BB_02g008680.1		225.42	1.72115	0.459687	3.74417	0.000180988	0.000791892
BB_02g008730.1		317.551	2.11597	0.582891	3.63013	0.000283283	0.00118945
BB_02g008840.1		44.7072	2.56715	0.810047	3.16914	0.00152893	0.00539028
BB_02g008850.1		144.634	2.88445	0.698668	4.1285	3.65131e-05	0.000184353
BB_02g008880.1		135.744	2.75001	0.668132	4.11597	3.8556e-05	0.000193757
BB_02g009010.1		424.54	3.59294	0.242336	14.8263	9.90515e-50	1.81318e-47
BB_02g009130.1		97.2357	23.0524	3.90779	5.89909	3.65521e-09	3.46087e-08
BB_02g009050.1		550.484	1.36138	0.560975	2.42682	0.015232	0.0395827
BB_02g009060.1		41768.3	1.4367	0.271336	5.2949	1.19084e-07	9.1568e-07
BB_02g009070.1		559.306	1.35058	0.548543	2.46212	0.013812	0.0364582
BB_02g009080.1		50010.2	1.3802	0.252563	5.46477	4.63507e-08	3.79517e-07
BB_02g009170.1		95.0571	1.41511	0.506483	2.79399	0.0052062	0.0157473
BB_02g009190.1		2209.7	4.87802	0.338939	14.392	5.80771e-47	9.08233e-45
BB_02g009260.1		27.3619	2.90112	1.07058	2.70986	0.00673107	0.019697
BB_02g009280.1		6.93974	5.45161	1.69823	3.21018	0.00132651	0.00474105
BB_02g009210.1		2902.62	2.32485	0.134854	17.2398	1.33511e-66	6.85373e-64
BB_02g009320.1		19.5552	4.65221	1.26834	3.66795	0.000244505	0.00104013
BB_02g009330.1		364.087	1.19768	0.303709	3.94352	8.02952e-05	0.00037831
BB_02g009370.1		30.7191	3.03416	0.76131	3.98544	6.73539e-05	0.000323074
BB_02g009390.1		275.901	1.98897	0.264678	7.51468	5.70488e-14	9.15183e-13
BB_02g009440.1		14668.4	3.05638	0.207271	14.7458	3.27329e-49	5.72559e-47
BB_02g009450.1		1894.89	2.68846	0.339074	7.92881	2.21254e-15	4.08819e-14
BB_02g009600.1		91.3054	1.86779	0.606848	3.07785	0.002085	0.00711389
BB_02g009760.1		2622.84	3.97028	0.212679	18.6679	9.02554e-78	1.12173e-74
BB_02g009890.1		213.01	3.63959	0.620733	5.86338	4.53535e-09	4.24486e-08
BB_02g009970.1		2187.03	1.286	0.250692	5.1298	2.90045e-07	2.10225e-06
BB_02g010050.1		104.912	1.15807	0.415676	2.78601	0.0053362	0.0160685
BB_02g010150.1		103.364	2.359	0.473271	4.98445	6.21375e-07	4.30424e-06
BB_02g010300.1		1205.81	2.09201	0.160497	13.0346	7.77654e-39	7.31614e-37
BB_02g010340.1		758.191	2.52567	0.264866	9.53564	1.48963e-21	4.53678e-20
BB_02g010410.1		244.569	5.16545	0.492761	10.4827	1.03768e-25	4.15318e-24
BB_02g010460.1		166.543	2.31429	0.446014	5.18882	2.1163e-07	1.56758e-06
BB_02g010490.1		1147.59	5.25028	0.457534	11.4752	1.75858e-30	9.43797e-29
BB_02g010520.1		12367.7	1.15279	0.264218	4.36302	1.28281e-05	7.05622e-05
BB_02g010540.1		28.3189	3.02234	1.20133	2.51583	0.0118752	0.0320554
BB_02g010480.1		20292	6.31135	0.279772	22.5589	1.09753e-112	5.18343e-109
BB_02g011590.1		65.2428	2.78336	0.728504	3.82065	0.000133102	0.000599365
BB_02g011600.1		664.851	4.35057	0.529369	8.21841	2.06216e-16	4.15849e-15
BB_02g011650.1		118.666	2.1501	0.602237	3.5702	0.000356711	0.00146036
BB_02g011850.1		434.435	1.44754	0.284476	5.08845	3.60997e-07	2.58321e-06
BB_02g011870.1		805.826	2.07103	0.467999	4.42528	9.63182e-06	5.43349e-05
BB_02g011950.1		1015.18	1.09014	0.176249	6.18521	6.20179e-10	6.4515e-09
BB_02g012130.1		132.245	5.88929	0.694063	8.48524	2.15265e-17	4.77302e-16
BB_02g012140.1		204.663	1.49801	0.424742	3.52686	0.000420516	0.00168907
BB_02g012390.1		17.279	4.2748	1.16329	3.67477	0.000238068	0.00101604
BB_02g012380.1		4991.6	3.37987	0.277453	12.1818	3.88661e-34	2.69145e-32
BB_02g012450.1		95.3203	1.90417	0.621528	3.06369	0.00218628	0.00741126
BB_02g012500.1		3277.9	1.09856	0.199537	5.50556	3.6799e-08	3.063e-07
BB_02g012320.1		120830	3.0365	0.196532	15.4504	7.49662e-54	1.65444e-51
BB_02g012330.1		1457.57	5.0771	0.529389	9.5905	8.76614e-22	2.72015e-20
BB_02g012340.1		69903.6	5.49039	0.485498	11.3088	1.18728e-29	6.16185e-28
BB_02g012740.1		583.96	2.61969	0.678092	3.86332	0.000111857	0.0005115
BB_02g012860.1		5103.68	1.26321	0.163092	7.7454	9.52812e-15	1.65439e-13
BB_02g012910.1		92688.9	1.94346	0.269719	7.20551	5.78272e-13	8.33657e-12
BB_02g012990.1		131.456	1.5272	0.47081	3.24378	0.00117956	0.00427072
BB_02g013240.1		8360.48	1.22642	0.249366	4.91814	8.73705e-07	5.90827e-06
BB_02g013340.1		890.304	3.49518	0.909661	3.84229	0.000121894	0.00055269
BB_02g013350.1		58.6823	2.54366	0.79331	3.20639	0.00134411	0.00479745
BB_02g013460.1		591.298	1.60172	0.496784	3.22418	0.00126332	0.00453443
BB_02g013560.1		21.7355	7.50606	2.00188	3.7495	0.000177187	0.000777134
BB_02g013580.1		532.605	1.96922	0.233917	8.41845	3.81487e-17	8.16721e-16
BB_02g013590.1		147.27	1.15073	0.432127	2.66295	0.00774579	0.0222328
BB_02g013600.1		72.7743	1.99027	0.622956	3.19488	0.00139888	0.00497636
BB_02g013630.1		2759.23	1.04058	0.23673	4.39565	1.1044e-05	6.1595e-05
BB_02g013710.1		1240.67	1.75816	0.368912	4.7658	1.8811e-06	1.20478e-05
BB_02g013760.1		282.182	1.98545	0.609789	3.25597	0.00113007	0.00411557
BB_02g013810.1		442.815	1.95504	0.511993	3.81848	0.000134275	0.000604415
BB_02g013900.1		37.888	2.87546	1.15359	2.49262	0.0126804	0.0339728
BB_02g013940.1		41.9763	3.02721	0.774685	3.90767	9.31892e-05	0.000433626
BB_02g013980.1		234.81	1.5232	0.543249	2.80388	0.00504914	0.0153509
BB_02g014080.1		14.9971	4.38408	1.53434	2.8573	0.00427262	0.0132737
BB_02g014180.1		9.10224	5.13902	1.94576	2.64114	0.00826274	0.0234769
BB_02g014210.1		44.0558	1.79035	0.663905	2.6967	0.00700312	0.020376
BB_02g014470.1		12.2833	6.46722	1.68347	3.84161	0.000122229	0.000553997
BB_02g014570.1		64.4523	3.54304	0.771194	4.59423	4.34341e-06	2.60848e-05
BB_02g014640.1		852.522	6.9505	0.971635	7.15341	8.46472e-13	1.20413e-11
BB_02g014650.1		75.6672	6.9506	1.02557	6.77728	1.22459e-11	1.54063e-10
BB_02g014670.1		46.7284	1.79283	0.578466	3.09928	0.00193994	0.00665841
BB_02g014900.1		174.088	1.15687	0.459067	2.52005	0.0117339	0.0317103
BB_02g014930.1		263.272	1.92525	0.365548	5.26674	1.38865e-07	1.05541e-06
BB_02g014960.1		300.154	1.96569	0.43489	4.51998	6.18468e-06	3.61856e-05
BB_02g015000.1		135.386	2.20935	0.425222	5.19576	2.0389e-07	1.51262e-06
BB_02g015070.1		456.773	3.92802	0.273539	14.36	9.22337e-47	1.41429e-44
BB_02g015120.1		167.74	1.31708	0.433367	3.03918	0.00237224	0.00796842
BB_02g015150.1		406.758	1.26093	0.174946	7.20755	5.69695e-13	8.23782e-12
BB_02g015220.1		121.172	1.59348	0.40972	3.88919	0.000100581	0.000465073
BB_02g015230.1		42.5803	1.89417	0.569085	3.32845	0.000873307	0.00326508
BB_02g015240.1		200.638	1.29597	0.365186	3.5488	0.000386986	0.00157421
BB_02g015290.1		421.982	4.06763	0.342647	11.8712	1.671e-32	1.01961e-30
BB_02g015300.1		1315.72	2.05123	0.247933	8.27332	1.30284e-16	2.68224e-15
BB_02g015320.1		4153.13	1.18772	0.332034	3.5771	0.000347427	0.0014283
BB_02g015350.1		2296.89	5.44498	0.799412	6.81123	9.67649e-12	1.23181e-10
BB_02g015450.1		9474.24	1.09972	0.19201	5.72743	1.01966e-08	9.12401e-08
BB_02g015580.1		465.971	1.63636	0.250627	6.52907	6.61814e-11	7.67211e-10
BB_02g015770.1		25.3484	5.01245	1.59343	3.1457	0.00165688	0.00579125
BB_02g015870.1		1448.73	1.37928	0.205041	6.72689	1.73333e-11	2.14973e-10
BB_02g015910.1		235.024	1.4507	0.472214	3.07213	0.00212539	0.00723392
BB_02g015930.1		1491.78	1.87077	0.322954	5.79267	6.92744e-09	6.34787e-08
BB_02g015950.1		512.842	1.17412	0.339548	3.45788	0.000544436	0.00213433
BB_02g016090.1		485.672	2.28874	0.295988	7.73254	1.05425e-14	1.82248e-13
BB_02g016580.1		476.093	1.16626	0.231926	5.02857	4.94152e-07	3.47447e-06
BB_02g016610.1		1522.01	2.71287	0.191772	14.1463	1.96771e-45	2.79913e-43
BB_02g016620.1		45.0979	1.66797	0.687328	2.42674	0.0152353	0.0395839
BB_02g016630.1		207.597	2.13087	0.521475	4.08624	4.38415e-05	0.00021786
BB_02g016670.1		286.889	1.07437	0.251417	4.27327	1.92629e-05	0.00010275
BB_02g016830.1		7649.19	4.91296	0.692824	7.0912	1.32952e-12	1.85223e-11
BB_02g017110.1		2535.71	2.08263	0.183039	11.378	5.37901e-30	2.83527e-28
BB_02g017200.1		14188.9	4.19581	0.541485	7.74872	9.28266e-15	1.61414e-13
BB_02g017620.1		2666.29	1.44694	0.379769	3.81004	0.000138942	0.000623285
BB_02g017530.1		14164	1.36414	0.288348	4.73088	2.23544e-06	1.41371e-05
BB_02g017660.1		280.051	5.483	0.536159	10.2264	1.50978e-24	5.56192e-23
BB_02g017710.1		17.8788	6.22197	1.95105	3.18903	0.0014275	0.00506751
BB_02g017750.1		2009.39	1.93635	0.222324	8.70956	3.05059e-18	7.28379e-17
BB_02g017800.1		511.73	3.50389	0.368917	9.49776	2.14453e-21	6.47584e-20
BB_02g017950.1		2198.88	1.25912	0.205219	6.13548	8.49012e-10	8.67528e-09
BB_02g017970.1		1006.5	1.9528	0.244521	7.98623	1.39133e-15	2.61791e-14
BB_02g018040.1		66.8318	3.86217	0.870496	4.43675	9.13277e-06	5.17086e-05
BB_02g018050.1		9924.18	1.04592	0.303824	3.44253	0.000576309	0.00224348
BB_02g018310.1		193.621	3.20974	0.601316	5.33785	9.4054e-08	7.36892e-07
BB_02g018390.1		306.843	2.97491	0.336371	8.84413	9.22468e-19	2.31736e-17
BB_02g018420.1		748.01	1.86663	0.329597	5.66338	1.48424e-08	1.30487e-07
BB_02g018450.1		829.565	5.54907	0.321488	17.2606	9.31441e-67	4.88779e-64
BB_02g018440.1		533.481	2.23484	0.571489	3.91056	9.20832e-05	0.000428971
BB_02g018680.1		363.462	4.35379	0.688597	6.32269	2.57044e-10	2.77668e-09
BB_02g018690.1		965.297	5.59582	0.341819	16.3707	3.09597e-60	1.1077e-57
BB_02g018960.1		64.6413	2.66096	0.588417	4.52224	6.1189e-06	3.58274e-05
BB_02g018950.1		49.5957	2.72115	0.761128	3.57516	0.000350016	0.00143694
BB_02g019040.1		1775.72	5.84464	0.256073	22.8241	2.64045e-115	1.55879e-111
BB_02g019200.1		20.2447	3.49885	1.29655	2.69859	0.00696334	0.0202727
BB_02g019220.1		112.932	3.12035	0.530955	5.87687	4.18099e-09	3.93503e-08
BB_02g019410.1		2865.8	2.48956	0.29795	8.35561	6.50934e-17	1.36633e-15
BB_02g019570.1		141.426	9.18499	1.28613	7.14155	9.22858e-13	1.31042e-11
BB_02g019850.1		385.066	2.0214	0.368669	5.48296	4.18263e-08	3.45104e-07
BB_02g019860.1		294.892	1.80203	0.360158	5.00344	5.63166e-07	3.92869e-06
BB_02g019910.1		14.739	6.11546	1.50276	4.06949	4.71165e-05	0.000232764
BB_02g019960.1		443.642	1.20944	0.336007	3.59945	0.000318897	0.00132298
BB_02g020020.1		191.797	1.28535	0.309892	4.14774	3.35776e-05	0.000170663
BB_02g020050.1		1666.02	1.24304	0.372926	3.33321	0.000858486	0.00321578
BB_02g020100.1		1353.27	2.26225	0.159065	14.2222	6.67581e-46	9.72995e-44
BB_02g020210.1		1525.06	1.07221	0.139528	7.68459	1.53493e-14	2.60574e-13
BB_02g020310.1		144.252	2.40091	0.377729	6.35617	2.0685e-10	2.25719e-09
BB_02g020340.1		871.857	1.16283	0.20187	5.76032	8.39555e-09	7.61631e-08
BB_02g020390.1		592.32	1.11282	0.243424	4.57154	4.84164e-06	2.87986e-05
BB_02g020400.1		4836.07	1.55785	0.253423	6.14724	7.88441e-10	8.09841e-09
BB_02g020540.1		25.3766	6.75862	2.04873	3.29893	0.000970554	0.00358665
BB_02g020740.1		1374.01	1.51548	0.207386	7.30757	2.72015e-13	4.07316e-12
BB_02g020820.1		197.895	4.27613	0.467384	9.14907	5.74284e-20	1.57139e-18
BB_02g020840.1		9591.69	1.47081	0.198872	7.39578	1.40579e-13	2.16687e-12
BB_02g020860.1		8120.01	2.64472	0.216768	12.2007	3.08099e-34	2.17178e-32
BB_02g020970.1		117.975	2.08468	0.321669	6.48084	9.12136e-11	1.03803e-09
BB_02g021090.1		988.988	1.10416	0.201053	5.49192	3.97599e-08	3.28858e-07
BB_02g021130.1		3886.39	9.18046	0.827169	11.0987	1.2734e-28	6.20003e-27
BB_02g021240.1		572.86	4.14049	0.588865	7.0313	2.04623e-12	2.79022e-11
BB_02g021390.1		334.665	1.26361	0.231657	5.45468	4.90599e-08	4.00035e-07
BB_02g021630.1		54.4573	2.64209	0.582718	4.53408	5.78556e-06	3.39598e-05
BB_02g021880.1		269.123	1.96172	0.317201	6.18447	6.23104e-10	6.47338e-09
BB_02g021890.1		11221.6	1.0075	0.172327	5.84642	5.02273e-09	4.6714e-08
BB_02g022010.1		4180.26	1.04932	0.139385	7.52817	5.14558e-14	8.29404e-13
BB_02g022070.1		416.308	1.66151	0.258478	6.42807	1.29235e-10	1.43951e-09
BB_02g022080.1		470.547	4.80975	0.341755	14.0737	5.51266e-45	7.65741e-43
BB_02g022100.1		356.445	5.52879	0.643775	8.58808	8.84326e-18	2.0393e-16
BB_02g022330.1		82.8612	1.5769	0.429218	3.67388	0.000238898	0.00101866
BB_02g022490.1		112.711	4.20559	0.496879	8.46401	2.58336e-17	5.65895e-16
BB_02g022500.1		923.591	1.03864	0.430872	2.41056	0.0159282	0.0411113
BB_02g022530.1		1970.16	2.36559	0.494137	4.78731	1.6903e-06	1.08938e-05
BB_02g022610.1		66.9057	1.49728	0.616641	2.42812	0.0151771	0.0394619
BB_02g022540.1		60.2714	1.50547	0.463044	3.25125	0.00114898	0.00417415
BB_02g022550.1		123.684	1.3402	0.344281	3.89273	9.91213e-05	0.000459131
BB_02g022580.1		178.849	1.38775	0.29798	4.65719	3.20554e-06	1.97175e-05
BB_02g022630.1		277.295	2.18355	0.367808	5.93665	2.90909e-09	2.78909e-08
BB_02g022850.1		332.743	4.90024	0.394193	12.4311	1.77201e-35	1.35418e-33
BB_02g022970.1		509.187	4.11137	0.306859	13.3982	6.19209e-41	6.6163e-39
BB_02g023000.1		4860.44	3.10754	0.226569	13.7157	8.18129e-43	9.85679e-41
BB_02g023020.1		1362.13	1.3234	0.180445	7.33407	2.23263e-13	3.3839e-12
BB_02g023130.1		3179.87	1.17332	0.176513	6.64725	2.9862e-11	3.60328e-10
BB_02g023280.1		209.857	3.93183	0.592621	6.63465	3.2528e-11	3.89709e-10
BB_02g023250.1		2570.25	2.00931	0.491437	4.08864	4.3391e-05	0.000215758
BB_02g023270.1		159.824	2.03248	0.587929	3.45701	0.000546201	0.00213968
BB_02g023300.1		1131.55	2.95913	0.219081	13.507	1.42177e-41	1.58367e-39
BB_02g023310.1		61.7855	2.73216	0.906544	3.01382	0.00257983	0.00857183
BB_02g023380.1		548.655	2.0395	0.677469	3.01047	0.00260847	0.00865363
BB_02g023400.1		74.9648	6.79736	1.40261	4.84621	1.25843e-06	8.30305e-06
BB_02g023420.1		5247.13	2.9768	0.339869	8.75867	1.97559e-18	4.82936e-17
BB_02g023430.1		218.23	4.15076	0.733829	5.65631	1.54664e-08	1.35619e-07
BB_02g023470.1		137.573	4.31261	0.509251	8.46854	2.4849e-17	5.45847e-16
BB_02g023630.1		152.786	1.11507	0.368229	3.02819	0.0024602	0.00821364
BB_02g023660.1		3257.51	1.70975	0.32427	5.27263	1.34481e-07	1.02473e-06
BB_02g023750.1		577.251	1.382	0.155355	8.89578	5.80126e-19	1.4858e-17
BB_02g023830.1		17.7831	2.55854	1.01773	2.51395	0.0119387	0.0322011
BB_02g023850.1		557.129	2.64552	0.326433	8.10432	5.30417e-16	1.03089e-14
BB_02g023880.1		28.2529	4.7783	1.78601	2.67541	0.00746373	0.0215279
BB_02g024150.1		640.444	4.82871	1.06003	4.55528	5.23167e-06	3.09149e-05
BB_02g024010.1		4296.59	1.71982	0.318341	5.40245	6.57355e-08	5.25306e-07
BB_02g024020.1		9390.61	2.18552	0.244821	8.92701	4.37687e-19	1.12957e-17
BB_02g024070.1		209.284	2.31942	0.243239	9.53555	1.49087e-21	4.53678e-20
BB_02g024340.1		224.179	2.69461	0.553394	4.86925	1.12023e-06	7.44318e-06
BB_02g024360.1		2188.67	1.13375	0.244053	4.6455	3.39261e-06	2.08032e-05
BB_02g024570.1		1031.93	1.55709	0.282445	5.51291	3.52946e-08	2.94817e-07
BB_02g024590.1		32.9629	2.96803	1.25265	2.3694	0.0178171	0.0452554
BB_02g024600.1		814.046	2.08073	0.243567	8.54275	1.31066e-17	2.97309e-16
BB_02g024670.1		2816.54	2.56086	0.539458	4.74711	2.06348e-06	1.31233e-05
BB_02g024750.1		1877.97	1.58972	0.296331	5.36469	8.10884e-08	6.41911e-07
BB_02g024950.1		62.4235	5.38409	1.12218	4.79789	1.6035e-06	1.03797e-05
BB_02g024990.1		11514.1	1.2276	0.285822	4.295	1.74695e-05	9.40736e-05
BB_02g025080.1		1133.36	2.54461	0.513684	4.95366	7.28322e-07	4.98799e-06
BB_02g025110.1		127.405	1.24194	0.40859	3.03957	0.00236916	0.00795921
BB_02g025220.1		629.476	1.34522	0.547948	2.45502	0.0140878	0.0370539
BB_02g025250.1		324.635	2.83078	0.33614	8.42143	3.71906e-17	7.96932e-16
BB_02g025270.1		888.026	2.10296	0.193513	10.8673	1.65046e-27	7.43778e-26
BB_02g025350.1		1104.66	5.9893	0.371241	16.1332	1.49185e-58	4.96178e-56
BB_02g025430.1		1188.44	2.93666	0.347952	8.43985	3.17757e-17	6.91569e-16
BB_02g025730.1		1910.91	1.21134	0.211171	5.7363	9.6766e-09	8.69164e-08
BB_02g025930.1		563.027	2.04264	0.639683	3.1932	0.00140704	0.00500163
BB_02g025890.1		1614.94	1.91945	0.373098	5.14463	2.68055e-07	1.95125e-06
BB_02g026080.1		3347.26	1.12721	0.133769	8.42658	3.5592e-17	7.66091e-16
BB_02g026180.1		5669.89	5.39975	0.246592	21.8975	2.74289e-106	9.25294e-103
BB_02g026200.1		24.8291	2.70809	1.01934	2.65671	0.00789082	0.0225914
BB_02g026480.1		168.611	2.28385	0.499464	4.5726	4.81701e-06	2.86738e-05
BB_02g026630.1		130.972	2.64466	0.460514	5.74284	9.31012e-09	8.39119e-08
BB_02g026620.1		5.97565	5.33431	2.22462	2.39785	0.0164916	0.0423619
BB_02g026640.1		86.1281	2.01771	0.425266	4.74458	2.08941e-06	1.32776e-05
BB_02g026690.1		205.399	5.36826	0.521652	10.2909	7.7469e-25	2.90835e-23
BB_02g026700.1		156.965	5.60527	0.867766	6.45942	1.05102e-10	1.18353e-09
BB_02g026730.1		226.85	3.15468	0.292739	10.7764	4.44812e-27	1.94155e-25
BB_02g026750.1		12.338	3.01542	0.984719	3.06221	0.0021971	0.0074426
BB_02g026760.1		1484.86	1.15284	0.200011	5.76388	8.21997e-09	7.47138e-08
BB_02g026990.1		1404.28	1.41067	0.195498	7.21581	5.36155e-13	7.7721e-12
BB_02g027080.1		1130.75	2.49007	0.175054	14.2246	6.44659e-46	9.45526e-44
BB_02g027110.1		136.403	1.93079	0.324682	5.9467	2.73604e-09	2.63172e-08
BB_02g027190.1		2129.08	1.04127	0.235087	4.42931	9.45335e-06	5.33919e-05
BB_02g027360.1		3824.91	1.63676	0.213792	7.65583	1.92065e-14	3.23266e-13
BB_02g027370.1		1494.13	1.56812	0.225891	6.94194	3.86744e-12	5.11691e-11
BB_02g027430.1		276.095	1.67194	0.357863	4.67199	2.9829e-06	1.84538e-05
BB_02g027450.1		1504.86	1.5949	0.208951	7.6329	2.29535e-14	3.82228e-13
BB_02g027650.1		184.476	2.35295	0.293885	8.00636	1.18153e-15	2.23562e-14
BB_02g027670.1		482.951	3.5871	0.322559	11.1208	9.93984e-29	4.9002e-27
BB_02g027750.1		69.2136	3.49148	0.690039	5.05983	4.19624e-07	2.98464e-06
BB_02g027870.1		3200.26	1.02646	0.213644	4.80452	1.55124e-06	1.00717e-05
BB_02g027950.1		849.681	3.1879	0.390451	8.16468	3.22301e-16	6.37422e-15
BB_02g028070.1		18.5949	2.99451	0.94782	3.15937	0.00158113	0.00556185
BB_02g028090.1		772.154	2.91777	0.324889	8.98081	2.68772e-19	7.00528e-18
BB_02g028130.1		257.709	2.90473	0.332075	8.74721	2.18683e-18	5.3237e-17
BB_02g028210.1		1965.29	2.4803	0.280357	8.84691	8.99788e-19	2.26762e-17
BB_02g028320.1		461.013	3.97456	0.537148	7.39937	1.36828e-13	2.11318e-12
BB_02g028340.1		603.742	1.22453	0.445941	2.74594	0.00603375	0.0178749
BB_02g028440.1		336.872	2.32752	0.304292	7.64896	2.02606e-14	3.39797e-13
BB_02g028510.1		2344.06	2.96305	0.244011	12.1431	6.24309e-34	4.28559e-32
BB_02g028540.1		622.071	1.96119	0.492105	3.9853	6.73956e-05	0.000323209
BB_02g028560.1		107.869	1.57374	0.586118	2.68502	0.00725253	0.0210111
BB_02g028640.1		20.1013	6.00575	1.35888	4.41962	9.8876e-06	5.56714e-05
BB_02g028780.1		5413.08	2.42968	0.3415	7.11473	1.12135e-12	1.57523e-11
BB_02g028860.1		5812.16	1.00807	0.223137	4.51769	6.25164e-06	3.65502e-05
BB_02g028980.1		179.035	1.50077	0.339768	4.41704	1.00063e-05	5.62992e-05
BB_03g000120.1		122.432	1.01589	0.378457	2.6843	0.00726816	0.021046
BB_03g000170.1		3465.73	2.81656	0.206956	13.6095	3.51806e-42	4.13311e-40
BB_03g000240.1		2264.9	1.08909	0.410978	2.64999	0.00804939	0.0229712
BB_03g000710.1		250.917	6.10348	0.630578	9.67918	3.69675e-22	1.1749e-20
BB_03g000720.1		112.559	1.42859	0.393513	3.63036	0.000283031	0.00118881
BB_03g000740.1		1277.09	1.05315	0.169414	6.21641	5.08671e-10	5.32909e-09
BB_03g001470.1		1013.95	2.74862	0.295387	9.30514	1.33811e-20	3.80244e-19
BB_03g001550.1		39.257	1.82801	0.617326	2.96117	0.00306468	0.00995589
BB_03g001560.1		318.754	2.2102	0.395237	5.59209	2.24354e-08	1.9251e-07
BB_03g001580.1		206.089	1.37913	0.50909	2.70902	0.00674832	0.0197319
BB_03g001780.1		6882.93	4.85555	0.847037	5.7324	9.90217e-09	8.88348e-08
BB_03g001880.1		445.85	4.86052	0.549215	8.84994	8.75637e-19	2.20911e-17
BB_03g001890.1		522.095	5.45185	1.11529	4.8883	1.01711e-06	6.7982e-06
BB_03g001970.1		900.868	1.37672	0.379237	3.63023	0.000283165	0.00118916
BB_03g001990.1		239.854	1.24648	0.227698	5.47427	4.39308e-08	3.6108e-07
BB_03g002180.1		18.659	4.36773	1.23855	3.52648	0.000421122	0.00169036
BB_03g002170.1		52.4497	1.67046	0.692507	2.4122	0.0158568	0.0409494
BB_03g002360.1		13.7919	3.80784	1.34468	2.83179	0.00462884	0.0142343
BB_03g002400.1		619.172	2.71611	0.267132	10.1677	2.76411e-24	9.94995e-23
BB_03g002510.1		416.839	2.8485	0.306242	9.30145	1.38544e-20	3.91806e-19
BB_03g002570.1		174.012	7.57199	0.887247	8.53425	1.41067e-17	3.18771e-16
BB_03g002600.1	ARF8	3459.89	1.06726	0.299033	3.56904	0.000358286	0.0014658
BB_03g002670.1		796.653	1.63068	0.176706	9.22824	2.75125e-20	7.67036e-19
BB_03g002800.1		808.997	5.49532	0.566489	9.70066	2.99542e-22	9.59752e-21
BB_03g002960.1		756.584	3.00113	0.333559	8.9973	2.31336e-19	6.04957e-18
BB_03g002950.1		2674.96	1.41593	0.275105	5.14687	2.64871e-07	1.93045e-06
BB_03g003110.1		312.079	9.95803	1.2111	8.22229	1.99651e-16	4.03643e-15
BB_03g003270.1		340.38	1.09973	0.291977	3.76649	0.000165562	0.00073172
BB_03g003340.1		113.134	1.62135	0.564295	2.87324	0.00406288	0.0127091
BB_03g003390.1		2320.07	1.21187	0.128118	9.459	3.10888e-21	9.29278e-20
BB_03g003710.1		964.974	1.60299	0.213945	7.49253	6.75578e-14	1.07646e-12
BB_03g004470.1		6.11715	5.69663	2.18926	2.60208	0.00926604	0.0258871
BB_03g004590.1		2040.6	2.12025	0.208599	10.1642	2.86347e-24	1.02763e-22
BB_03g004750.1		549.437	1.04209	0.207698	5.01733	5.23944e-07	3.66916e-06
BB_03g004940.1		322.675	1.67736	0.346965	4.83437	1.33565e-06	8.77819e-06
BB_03g004970.1		3454.49	5.05615	0.363324	13.9164	5.03869e-44	6.57368e-42
BB_03g005010.1		1121.86	2.61742	0.519226	5.041	4.63102e-07	3.27122e-06
BB_03g005070.1		33.2588	3.4168	0.768961	4.44341	8.85459e-06	5.02446e-05
BB_03g005060.1		7913.26	1.75731	0.149011	11.7932	4.23317e-32	2.53068e-30
BB_03g005460.1		1769.27	5.35775	0.385897	13.8839	7.93468e-44	1.01831e-41
BB_03g005650.1		158.114	1.64077	0.581416	2.82202	0.00477221	0.0146181
BB_03g005700.1		105.695	1.44007	0.530471	2.71471	0.00663348	0.0194539
BB_03g006070.1		90.1098	1.76858	0.419783	4.21309	2.51903e-05	0.000131254
BB_03g006310.1		518.266	4.9937	0.377919	13.2137	7.31551e-40	7.31985e-38
BB_03g006320.1		944.456	1.37346	0.410803	3.34335	0.000827733	0.00311541
BB_03g006380.1		441.913	1.04015	0.279708	3.71869	0.000200258	0.000867529
BB_03g006370.1		906.881	4.68864	0.877649	5.34227	9.17891e-08	7.20581e-07
BB_03g006390.1		386.208	1.38548	0.203251	6.81658	9.32339e-12	1.1875e-10
BB_03g006470.1		918.575	1.02726	0.175407	5.85644	4.72894e-09	4.40684e-08
BB_03g006540.1		45.9585	1.43723	0.593547	2.42142	0.0154601	0.0400828
BB_03g006720.1		279.182	2.01315	0.394152	5.10755	3.26359e-07	2.34816e-06
BB_03g007140.1		106.717	2.20109	0.361789	6.0839	1.17294e-09	1.18366e-08
BB_03g007290.1		1410.45	1.26563	0.221674	5.70944	1.13346e-08	1.01002e-07
BB_03g007450.1		243.36	1.72367	0.34028	5.06543	4.07471e-07	2.90257e-06
BB_03g007460.1		309.946	2.11268	0.269785	7.83097	4.84112e-15	8.61478e-14
BB_03g007540.1		139.727	2.68613	0.387466	6.93256	4.133e-12	5.44321e-11
BB_03g007650.1		31.3464	2.24317	0.882903	2.54067	0.0110639	0.0301307
BB_03g007950.1		70.29	2.44057	0.848841	2.87518	0.004038	0.0126473
BB_03g008040.1		580.677	1.56107	0.584234	2.672	0.00754009	0.0217189
BB_03g008060.1		277.057	1.85722	0.704474	2.63632	0.00838111	0.0237589
BB_03g008080.1		6.72788	3.91782	1.68077	2.33097	0.0197548	0.0494531
BB_03g008090.1		66.663	1.59764	0.595648	2.68219	0.00731426	0.0211536
BB_03g008160.1		148.51	1.53037	0.517024	2.95996	0.00307677	0.00998968
BB_03g008100.1		259.436	1.24152	0.43701	2.84095	0.004498	0.0138754
BB_03g008110.1		1213.26	1.2988	0.529441	2.45315	0.0141612	0.0372096
BB_03g008170.1		39.0838	1.61278	0.598734	2.69365	0.00706748	0.0205412
BB_03g007850.1		45.3375	1.99504	0.779884	2.55813	0.0105238	0.0288494
BB_03g008250.1		91.4265	1.28577	0.471373	2.7277	0.00637767	0.018783
BB_03g008220.1		293.784	1.8468	0.334086	5.52791	3.24069e-08	2.72333e-07
BB_03g008300.1		149.023	1.57805	0.518727	3.04216	0.00234888	0.00790007
BB_03g008340.1		95.326	1.90239	0.773858	2.45833	0.0139587	0.0367797
BB_03g008790.1		1101.38	1.57678	0.262931	5.99696	2.0105e-09	1.96995e-08
BB_03g008560.1		677.596	1.02112	0.392586	2.60101	0.00929502	0.025954
BB_03g008580.1		965.577	1.31319	0.518751	2.53144	0.0113596	0.03084
BB_03g008630.1		79.2084	1.56302	0.644648	2.42461	0.0153247	0.0397666
BB_03g008870.1		256.018	1.76168	0.376867	4.67454	2.94617e-06	1.82457e-05
BB_03g009130.1		342.257	1.9319	0.355237	5.43833	5.37819e-08	4.36578e-07
BB_03g009120.1		3415.84	2.82676	0.547151	5.16632	2.38749e-07	1.75223e-06
BB_03g009700.1		1362.75	3.4595	0.452281	7.649	2.0255e-14	3.39797e-13
BB_03g009710.1		5198.37	1.12066	0.227856	4.91828	8.73081e-07	5.90574e-06
BB_03g009730.1		4311.87	1.68059	0.306856	5.47679	4.331e-08	3.56597e-07
BB_03g009720.1		2096.79	3.15032	0.260141	12.11	9.34728e-34	6.32455e-32
BB_03g009930.1		599.672	3.24952	0.383614	8.47081	2.43699e-17	5.3632e-16
BB_03g010330.1		418.236	5.45361	0.529692	10.2958	7.35958e-25	2.77176e-23
BB_03g010600.1		50952.5	2.08589	0.22344	9.33535	1.00656e-20	2.88808e-19
BB_03g010680.1		328.031	1.13334	0.263091	4.30778	1.64903e-05	8.92432e-05
BB_03g010700.1		596.132	2.71673	0.281112	9.66422	4.27866e-22	1.35075e-20
BB_03g010900.1		853.22	4.71556	0.296981	15.8783	8.95282e-57	2.4872e-54
BB_03g010910.1		1538.93	1.51199	0.208133	7.26454	3.74315e-13	5.51064e-12
BB_03g011170.1		1279.32	1.91275	0.276189	6.92551	4.34402e-12	5.69887e-11
BB_03g011310.1		47.2229	4.07417	0.924122	4.4087	1.03994e-05	5.83585e-05
BB_03g011750.1		96.8356	1.14178	0.431531	2.64588	0.00814792	0.023213
BB_03g011800.1		559.153	3.62526	0.419393	8.64405	5.42552e-18	1.26474e-16
BB_03g011880.1		775.342	2.51694	0.657471	3.82822	0.000129075	0.000582564
BB_03g012060.1		570.05	2.58823	0.461267	5.61113	2.01009e-08	1.73996e-07
BB_03g012150.1		331.43	3.10941	0.300079	10.3619	3.69387e-25	1.42295e-23
BB_03g012200.1		1030.31	1.55013	0.165634	9.35879	8.06558e-21	2.33408e-19
BB_03g012270.1		200.827	2.49357	0.516532	4.82753	1.3824e-06	9.05017e-06
BB_03g012280.1		13.5143	6.5285	1.59465	4.09401	4.23975e-05	0.000211129
BB_03g012360.1		211.853	4.61256	0.40856	11.2898	1.47355e-29	7.6141e-28
BB_03g012350.1		434.313	4.08632	0.462623	8.83292	1.0198e-18	2.54563e-17
BB_03g012400.1		1177.32	3.88213	0.259352	14.9686	1.17853e-50	2.20871e-48
BB_03g012610.1		6735.67	2.75722	0.449165	6.13855	8.3277e-10	8.51668e-09
BB_03g012710.1		24840.7	2.33347	0.150824	15.4714	5.40836e-54	1.20484e-51
BB_03g012720.1		1904.24	1.33938	0.365145	3.66806	0.000244395	0.00103985
BB_03g012740.1		762.663	1.92329	0.324056	5.93506	2.93742e-09	2.8094e-08
BB_03g012730.1		6345.03	1.31537	0.314303	4.18505	2.85107e-05	0.000146934
BB_03g012900.1		11.9749	3.46897	1.41291	2.4552	0.0140807	0.0370392
BB_03g012890.1		68.3737	2.85371	0.591971	4.82069	1.43064e-06	9.3401e-06
BB_03g012990.1		204.866	1.00304	0.378436	2.6505	0.00803728	0.0229439
BB_03g013030.1		522.675	2.95624	0.706353	4.18522	2.84891e-05	0.000146855
BB_03g013310.1		44.2832	1.62033	0.486211	3.33257	0.000860483	0.00322224
BB_03g013330.1		663.502	5.18287	0.301086	17.2139	2.08757e-66	1.027e-63
BB_03g013350.1		1840.19	1.352	0.154359	8.75878	1.97368e-18	4.82936e-17
BB_03g013440.1		179.961	1.20548	0.396021	3.04398	0.00233472	0.00785467
BB_03g013590.1		67.6457	2.57961	0.392583	6.57086	5.00251e-11	5.85088e-10
BB_03g013620.1		1832.92	7.66631	0.489069	15.6753	2.23097e-55	5.48773e-53
BB_03g013660.1		100.462	5.10365	1.24685	4.09325	4.25366e-05	0.000211733
BB_03g013700.1		1614.13	2.51586	0.253059	9.94181	2.73798e-23	9.24958e-22
BB_03g013750.1		226.588	1.45791	0.425274	3.42816	0.000607679	0.00235396
BB_03g014010.1		1662.46	1.1681	0.194418	6.00821	1.87584e-09	1.84798e-08
BB_03g014140.1		96.8852	1.84419	0.623974	2.95555	0.00312108	0.0101196
BB_03g014300.1		175.159	2.01654	0.384037	5.25092	1.51342e-07	1.14471e-06
BB_03g014380.1		3643.29	1.39175	0.191184	7.27961	3.3479e-13	4.95968e-12
BB_03g014430.1		28.2118	4.02081	1.64657	2.44192	0.0146092	0.0382253
BB_03g014520.1		367.205	1.59481	0.492599	3.23755	0.00120561	0.00435408
BB_03g014500.1		926.773	1.07762	0.179965	5.98795	2.12505e-09	2.07531e-08
BB_03g014770.1		576.211	4.27541	0.328383	13.0196	9.47072e-39	8.83959e-37
BB_03g014720.1		9982.39	1.06116	0.22871	4.63973	3.48858e-06	2.12976e-05
BB_03g014870.1		115.964	1.63219	0.41308	3.95128	7.77358e-05	0.000367278
BB_03g014880.1		383.862	1.35013	0.271525	4.9724	6.61295e-07	4.56469e-06
BB_03g015050.1		622.661	3.97365	0.389032	10.2142	1.71274e-24	6.2705e-23
BB_03g015350.1		53.2382	1.71827	0.53671	3.20148	0.00136722	0.00487182
BB_03g015340.1		1790.9	3.15875	0.196338	16.0884	3.07843e-58	9.565e-56
BB_03g015370.1		73.2269	2.10936	0.816087	2.58472	0.00974586	0.0270116
BB_03g015430.1		159.469	1.49645	0.597979	2.50251	0.0123317	0.0331588
BB_03g015420.1		782.309	3.29605	0.412081	7.99854	1.259e-15	2.37461e-14
BB_03g015570.1		605.731	1.80768	0.289293	6.24861	4.14132e-10	4.38534e-09
BB_03g015620.1		403.385	2.93305	0.276389	10.6121	2.61922e-26	1.087e-24
BB_03g015600.1		1384.53	2.86105	0.25895	11.0486	2.22585e-28	1.0597e-26
BB_03g015540.1		115332	2.6518	0.306618	8.64855	5.21587e-18	1.22069e-16
BB_03g015910.1		13548.3	2.19036	0.259196	8.45061	2.8979e-17	6.3245e-16
BB_03g016000.1		110.322	1.02008	0.335045	3.04459	0.00232994	0.00784197
BB_03g016040.1		1028.6	1.21782	0.324619	3.75155	0.000175748	0.000771826
BB_03g016130.1		92.4558	2.53893	0.46426	5.46876	4.53185e-08	3.71451e-07
BB_03g016470.1		114.03	1.82312	0.504887	3.61096	0.000305071	0.00127121
BB_03g016510.1		73.4523	2.2863	0.580277	3.94001	8.14768e-05	0.000383342
BB_03g016850.1		1860.94	1.33393	0.258226	5.16575	2.39473e-07	1.75618e-06
BB_03g016890.1		269.427	2.4672	0.502757	4.90734	9.2322e-07	6.2235e-06
BB_03g016950.1		36.3311	3.34229	0.886068	3.77205	0.000161913	0.000717069
BB_03g017050.1		107.81	1.96274	0.549566	3.57143	0.000355043	0.00145479
BB_03g017060.1		656.321	1.37092	0.502533	2.72802	0.00637166	0.0187747
BB_03g017150.1		5971.04	1.53395	0.191269	8.01987	1.05861e-15	2.00949e-14
BB_03g017120.1		1584.17	1.18854	0.177061	6.71259	1.91199e-11	2.35278e-10
BB_03g017130.1		207.541	1.09092	0.362008	3.01353	0.00258225	0.00857626
BB_03g017330.1		23.3351	3.16591	0.877362	3.60845	0.000308035	0.00128175
BB_03g017400.1		884.129	1.19703	0.203966	5.86878	4.39011e-09	4.12036e-08
BB_03g017480.1		1563.91	3.455	0.312532	11.0549	2.07616e-28	9.92439e-27
BB_03g017500.1		1009.09	3.74346	0.306479	12.2144	2.60312e-34	1.85151e-32
BB_03g017560.1		2672.32	1.4194	0.145714	9.74101	2.01544e-22	6.52848e-21
BB_03g017990.1		208.327	2.58584	0.513918	5.03162	4.8636e-07	3.42628e-06
BB_03g018030.1		94.692	1.93579	0.689933	2.80576	0.00501982	0.0152795
BB_03g017980.1		4169.99	4.79194	0.49811	9.62026	6.56666e-22	2.05657e-20
BB_03g018160.1		231.012	9.26292	1.3779	6.72249	1.78641e-11	2.21208e-10
BB_03g018440.1		513.338	1.0419	0.391448	2.66165	0.00777587	0.0223075
BB_03g018460.1		178.502	1.88846	0.413934	4.56222	5.06157e-06	2.99784e-05
BB_03g018450.1		1486.54	1.5541	0.19961	7.78569	6.93338e-15	1.22365e-13
BB_03g018490.1		96.6545	4.59331	0.814746	5.63772	1.72313e-08	1.50037e-07
BB_03g018590.1		1451.09	1.10664	0.232371	4.76239	1.9131e-06	1.22295e-05
BB_03g018650.1		33.8688	4.89751	1.55736	3.14475	0.00166228	0.0058084
BB_03g018690.1		390.975	6.31611	0.587816	10.745	6.25346e-27	2.67517e-25
BB_03g018810.1		694.374	1.33427	0.263727	5.05929	4.20814e-07	2.9913e-06
BB_03g018850.1		76.961	2.88159	0.850364	3.38866	0.000702353	0.00268676
BB_03g018920.1		358.094	1.55066	0.343715	4.51146	6.43823e-06	3.74925e-05
BB_03g018990.1		48.4937	4.62091	0.827892	5.58154	2.384e-08	2.03528e-07
BB_03g019000.1		9.36721	4.96178	1.77532	2.79487	0.00519204	0.0157133
BB_03g018980.1		255.564	1.72292	0.571691	3.01373	0.0025806	0.00857299
BB_03g019160.1		230.583	2.84398	0.365366	7.7839	7.03207e-15	1.23922e-13
BB_03g019380.1		349.943	12.1339	1.25475	9.67036	4.02944e-22	1.2772e-20
BB_03g019390.1		458.031	6.25249	1.42862	4.37658	1.20554e-05	6.66378e-05
BB_03g019410.1		1373.26	4.77766	1.65179	2.89241	0.00382303	0.0120627
BB_03g019420.1		1125.8	8.52359	1.16809	7.29701	2.94229e-13	4.38632e-12
BB_03g019480.1		377.612	10.1474	1.20247	8.4388	3.20601e-17	6.96932e-16
BB_03g019470.1		55767.8	6.92083	0.393597	17.5835	3.29323e-69	2.2219e-66
BB_03g019680.1		511.81	3.0859	0.353378	8.73257	2.48942e-18	6.0169e-17
BB_03g019720.1		115.669	1.34861	0.476357	2.83109	0.00463892	0.0142616
BB_03g019880.1		390.175	1.29643	0.39548	3.27811	0.00104505	0.0038374
BB_03g020110.1		1640.89	1.17317	0.190745	6.15046	7.72606e-10	7.95306e-09
BB_03g020230.1		220.807	2.47668	0.328722	7.53427	4.91066e-14	7.9262e-13
BB_03g020210.1		815.168	1.19166	0.20828	5.72144	1.05624e-08	9.43705e-08
BB_03g020300.1		573.44	1.35388	0.511776	2.64544	0.00815837	0.0232391
BB_03g020360.1		3460.77	1.36366	0.156904	8.69104	3.59132e-18	8.54033e-17
BB_03g020380.1		12.9975	3.39675	1.24527	2.72771	0.00637757	0.018783
BB_03g020520.1		108.404	2.29016	0.425528	5.38193	7.3691e-08	5.86103e-07
BB_03g020610.1		581.19	1.75768	0.293872	5.98111	2.2162e-09	2.15808e-08
BB_03g020740.1		92.215	4.67443	0.733138	6.37593	1.81861e-10	1.99836e-09
BB_03g020790.1		2547.76	2.06517	0.230387	8.96391	3.13376e-19	8.12301e-18
BB_03g020880.1		12.9377	3.54165	1.41169	2.50881	0.012114	0.0326208
BB_03g020910.1		3284.91	3.35578	0.556148	6.03398	1.59974e-09	1.58924e-08
BB_03g021070.1		174.397	2.49504	0.687618	3.62853	0.000285045	0.00119599
BB_03g020950.1		35.5844	3.05715	0.68759	4.44618	8.74095e-06	4.96294e-05
BB_03g021240.1		175.956	2.23927	0.436647	5.12832	2.92335e-07	2.11819e-06
BB_03g021640.1	TAR1	50.8582	1.98788	0.824415	2.41126	0.0158976	0.0410414
BB_03g021700.1		106.289	1.59187	0.380841	4.1799	2.91639e-05	0.00014981
BB_03g021710.1		481.553	4.25898	0.590912	7.20747	5.70026e-13	8.23782e-12
BB_03g021720.1		406.348	2.59471	0.214949	12.0713	1.49782e-33	9.87977e-32
BB_03g021760.1		426.765	1.8326	0.345989	5.29669	1.17919e-07	9.07606e-07
BB_03g021970.1		1660.41	1.41977	0.173065	8.20369	2.33114e-16	4.67296e-15
BB_03g021960.1		444.373	1.65453	0.391881	4.22201	2.42131e-05	0.000126526
BB_03g021910.1		48.195	2.32786	0.76277	3.05186	0.00227431	0.00767552
BB_03g022060.1		370.85	3.99733	0.478729	8.34988	6.83326e-17	1.4305e-15
BB_03g022130.1		213.516	2.71269	0.581073	4.66842	3.03522e-06	1.87431e-05
BB_03g022280.1		189.931	2.77999	0.382183	7.27399	3.4902e-13	5.1511e-12
BB_03g022330.1		304.181	5.00992	0.630488	7.94611	1.92463e-15	3.58142e-14
BB_03g022410.1		1225.93	3.42932	0.252642	13.5738	5.72436e-42	6.56189e-40
BB_03g022600.1		1024.05	1.76795	0.265105	6.66886	2.578e-11	3.1396e-10
BB_03g022610.1		1203.2	1.89779	0.203037	9.34702	9.01554e-21	2.59309e-19
BB_03g022840.1		10.3788	3.23196	1.24184	2.60256	0.00925316	0.0258554
BB_03g022980.1		507.446	2.17583	0.352781	6.16765	6.93139e-10	7.17885e-09
BB_03g023020.1		439.63	4.25462	0.269613	15.7804	4.24193e-56	1.10076e-53
BB_03g023100.1		143.381	2.04033	0.392846	5.19373	2.06123e-07	1.5287e-06
BB_03g023150.1		3649.48	6.34292	0.743162	8.53504	1.40101e-17	3.16892e-16
BB_03g023330.1		1618.31	1.08326	0.203636	5.31958	1.04007e-07	8.06842e-07
BB_03g023370.1		7717.65	2.05135	0.377453	5.43471	5.48869e-08	4.44784e-07
BB_03g023540.1		466.479	4.58155	1.05155	4.35697	1.31877e-05	7.23546e-05
BB_03g023660.1		457.554	2.21593	0.328198	6.7518	1.46025e-11	1.8235e-10
BB_03g023670.1		1225.36	4.13637	0.260038	15.9068	5.68369e-57	1.61704e-54
BB_03g023710.1		52.2178	3.65829	1.00041	3.65678	0.0002554	0.00108199
BB_03g023940.1		403.381	3.0135	0.37846	7.96253	1.68563e-15	3.14908e-14
BB_03g023990.1		2557.56	1.0143	0.321606	3.15385	0.00161133	0.00564876
BB_03g024000.1		1810.89	1.28018	0.360141	3.55467	0.000378457	0.00154191
BB_03g024020.1		944.091	1.79675	0.185837	9.66837	4.10868e-22	1.29883e-20
BB_03g024080.1		1515.56	4.06404	0.265226	15.3229	5.37565e-53	1.1334e-50
BB_03g024150.1		4123.11	1.29969	0.167405	7.7637	8.24894e-15	1.44396e-13
BB_03g024210.1		1050.3	1.53797	0.266433	5.77245	7.81292e-09	7.11235e-08
BB_03g024350.1		62.8491	2.46697	0.540548	4.56383	5.02299e-06	2.97648e-05
BB_03g024330.1		1725.05	2.7722	0.181715	15.2557	1.50764e-52	3.12294e-50
BB_03g024450.1		4229.75	4.70489	0.534816	8.79722	1.40248e-18	3.4715e-17
BB_03g024790.1		78.9073	4.37065	0.795323	5.49544	3.89737e-08	3.23375e-07
BB_03g024860.1		764.138	1.65243	0.362119	4.56322	5.03747e-06	2.98431e-05
BB_03g024980.1		188.511	2.18243	0.902159	2.41913	0.0155579	0.0402877
BB_03g024990.1		262.381	2.3299	0.533647	4.366	1.26541e-05	6.97024e-05
BB_03g025000.1		240.016	1.43169	0.305637	4.68428	2.80945e-06	1.74585e-05
BB_03g025110.1		1262.05	3.60596	0.395287	9.1224	7.34801e-20	1.99444e-18
BB_03g025130.1		74.0878	1.58635	0.638241	2.4855	0.0129369	0.0345383
BB_03g025170.1		33.0169	3.33569	1.42795	2.336	0.0194911	0.0488966
BB_03g025260.1		451.527	4.6263	0.416537	11.1066	1.16525e-28	5.69696e-27
BB_03g025340.1		455.785	1.17554	0.299126	3.92993	8.49711e-05	0.000398591
BB_03g025390.1		1374.02	1.48811	0.288615	5.15604	2.52233e-07	1.84403e-06
BB_03g025440.1		846.558	1.30851	0.286915	4.56062	5.10036e-06	3.02006e-05
BB_03g025560.1		2720.11	1.41475	0.200994	7.03876	1.93963e-12	2.66293e-11
BB_03g025710.1		175.88	1.237	0.312013	3.96459	7.35226e-05	0.000349328
BB_03g025720.1		3631.5	1.38193	0.157805	8.75721	2.00141e-18	4.88742e-17
BB_03g025920.1		988.474	1.56511	0.270943	5.77654	7.62507e-09	6.95744e-08
BB_03g025980.1		127.862	3.50714	0.821874	4.26725	1.97895e-05	0.000105416
BB_03g026100.1		120.82	1.11017	0.327365	3.39125	0.000695746	0.00266321
BB_03g026560.1		209.415	1.11846	0.319593	3.49963	0.000465907	0.00185249
BB_03g026580.1		1226.93	2.55421	0.30064	8.49591	1.96385e-17	4.37908e-16
BB_03g026610.1		19586.2	1.82189	0.258324	7.05271	1.75468e-12	2.42168e-11
BB_03g026750.1		368.981	1.6273	0.290764	5.59663	2.18554e-08	1.88012e-07
BB_03g026950.1		199.187	1.88139	0.333254	5.64552	1.64682e-08	1.43711e-07
BB_03g026890.1		20718.4	2.67647	0.191801	13.9544	2.95904e-44	3.94772e-42
BB_03g027250.1		209.019	2.8536	0.429208	6.64851	2.96079e-11	3.57994e-10
BB_03g027270.1		4394.17	1.50539	0.245547	6.13076	8.74616e-10	8.92917e-09
BB_03g027320.1		1899.79	3.39255	0.463957	7.31221	2.62788e-13	3.95505e-12
BB_03g027310.1	ARF2A	11943.6	1.22455	0.156178	7.84071	4.48007e-15	7.99036e-14
BB_03g027340.1		4339.7	1.30471	0.146185	8.9251	4.45316e-19	1.148e-17
BB_03g027390.1		899.427	3.54208	0.267544	13.2392	5.20667e-40	5.25428e-38
BB_03g027410.1		485.17	2.00867	0.730585	2.7494	0.00597037	0.0177138
BB_03g027460.1		215.425	2.29354	0.298926	7.67259	1.68553e-14	2.85525e-13
BB_03g027690.1		896.184	1.14049	0.157058	7.26156	3.82663e-13	5.62303e-12
BB_03g027710.1		138.468	2.01424	0.440579	4.57181	4.83533e-06	2.87684e-05
BB_03g027740.1		1024.89	1.34896	0.218121	6.18447	6.23104e-10	6.47338e-09
BB_03g027760.1		1832.03	1.5075	0.122558	12.3003	9.02816e-35	6.60034e-33
BB_03g027780.1		317.415	6.20862	0.486189	12.77	2.4126e-37	2.02026e-35
BB_03g027800.1		323.94	1.04866	0.368188	2.84818	0.00439703	0.0135994
BB_03g027810.1		154.712	1.38882	0.488346	2.84393	0.00445608	0.0137604
BB_03g028050.1		189.839	2.42152	0.521365	4.64458	3.40771e-06	2.08795e-05
BB_03g028060.1		7802.84	2.28591	0.330026	6.92646	4.3149e-12	5.67013e-11
BB_03g028090.1		2444.81	1.6111	0.173735	9.27334	1.80401e-20	5.07141e-19
BB_03g028190.1		103.74	2.11077	0.651054	3.24208	0.0011866	0.00429367
BB_03g028200.1		5867.35	1.25241	0.193524	6.47158	9.69815e-11	1.0996e-09
BB_03g028220.1		831.337	4.71984	0.375924	12.5553	3.71733e-36	2.95559e-34
BB_03g028140.1		1200.13	1.4274	0.228742	6.2402	4.37008e-10	4.60281e-09
BB_03g028560.1		93.4575	3.5633	0.627788	5.67596	1.37916e-08	1.21884e-07
BB_03g028590.1		519.378	2.89224	0.327395	8.8341	1.0091e-18	2.52157e-17
BB_03g029010.1		206.332	1.13295	0.350183	3.23531	0.00121511	0.00438269
BB_03g029130.1		459.032	4.59667	0.359792	12.7759	2.23532e-37	1.87846e-35
BB_03g029150.1		125.165	3.7748	0.839264	4.49775	6.8676e-06	3.97187e-05
BB_03g029160.1		2248.72	1.13916	0.16429	6.93381	4.09641e-12	5.40708e-11
BB_03g029170.1		3049.53	2.56257	0.218643	11.7203	1.003e-31	5.74872e-30
BB_03g029250.1		28.406	2.86837	1.11189	2.57973	0.00988783	0.0273441
BB_03g029180.1		115.255	2.90859	0.855643	3.3993	0.000675582	0.00259655
BB_03g029430.1		466.397	1.14906	0.17469	6.57768	4.77856e-11	5.60562e-10
BB_03g029510.1		45.7644	5.67627	1.54427	3.6757	0.000237196	0.00101287
BB_03g029560.1		707.196	1.81106	0.25007	7.24223	4.41382e-13	6.44576e-12
BB_03g029590.1	IAA6	2367.04	4.78426	1.43204	3.34087	0.000835167	0.00314089
BB_03g029640.1		88.4231	3.58601	0.726835	4.93373	8.06733e-07	5.48523e-06
BB_03g029710.1		22.8933	6.98326	1.45605	4.79603	1.61842e-06	1.04676e-05
BB_03g029750.1	IAA27	3379.06	1.42919	0.234348	6.09857	1.07019e-09	1.08368e-08
BB_03g029840.1		3486.45	1.33522	0.230716	5.7873	7.15248e-09	6.54392e-08
BB_03g029870.1		143.583	2.96969	0.362848	8.18439	2.73696e-16	5.45407e-15
BB_03g030050.1		196.521	1.17599	0.346098	3.39784	0.0006792	0.00260791
BB_03g030060.1		859.12	1.58541	0.421122	3.76474	0.00016672	0.000735837
BB_03g030080.1		1424.87	2.94989	0.266682	11.0614	1.92962e-28	9.24261e-27
BB_03g030110.1		661.534	1.50543	0.335208	4.49101	7.08848e-06	4.0926e-05
BB_03g030180.1		377.82	2.84341	0.298239	9.53402	1.51304e-21	4.59832e-20
BB_03g030200.1		239.558	2.17994	0.424187	5.1391	2.76064e-07	2.00584e-06
BB_03g030210.1		1456.31	2.10875	0.574197	3.67251	0.000240181	0.00102339
BB_03g030220.1		1576.34	1.32196	0.506863	2.60813	0.00910392	0.0254776
BB_03g030290.1		789.873	5.13043	0.454139	11.297	1.35713e-29	7.02792e-28
BB_03g030300.1		2428.2	1.40549	0.566514	2.48094	0.0131038	0.0348972
BB_03g030310.1		70.9482	1.74604	0.700832	2.49139	0.0127246	0.0340678
BB_03g030320.1		791.598	1.24833	0.380673	3.27927	0.00104075	0.00382452
BB_03g030270.1	IAA26	1190.56	1.8741	0.361997	5.17711	2.25353e-07	1.66037e-06
BB_03g030370.1		129.132	3.71523	0.71408	5.20282	1.96285e-07	1.46171e-06
BB_03g030540.1		62.6835	1.12572	0.469812	2.39611	0.0165702	0.0425135
BB_03g030900.1		947.445	1.14462	0.176822	6.4733	9.58852e-11	1.0891e-09
BB_03g031040.1		195.121	3.20824	0.43132	7.43819	1.02076e-13	1.59315e-12
BB_03g031190.1		5998.43	2.22163	0.287353	7.73138	1.06385e-14	1.83774e-13
BB_03g031200.1		2292.75	1.21394	0.16327	7.43516	1.04443e-13	1.62793e-12
BB_03g031410.1		3721.77	1.07199	0.269559	3.97683	6.98395e-05	0.000333844
BB_03g031510.1		4577.38	1.82813	0.155808	11.7333	8.60797e-32	4.99431e-30
BB_03g031600.1		5.17645	5.14914	1.73097	2.97472	0.00293253	0.00957534
BB_03g031580.1		284.026	3.08253	0.393083	7.84194	4.43653e-15	7.91869e-14
BB_03g031620.1		347.718	3.68074	0.492308	7.47649	7.63318e-14	1.20973e-12
BB_03g031790.1		318.55	2.05208	0.419313	4.89391	9.8851e-07	6.6186e-06
BB_03g031850.1		49.0295	2.63202	0.880565	2.98901	0.00279885	0.00919478
BB_03g031820.1		16430.8	3.06997	0.38265	8.02291	1.03266e-15	1.9618e-14
BB_03g031930.1		742.504	1.61142	0.278359	5.78899	7.08121e-09	6.48626e-08
BB_03g032130.1		279.388	1.39283	0.333796	4.17269	3.01019e-05	0.000154226
BB_04g000250.1		1117.81	1.89323	0.251086	7.54018	4.69306e-14	7.5984e-13
BB_04g000280.1		3548.59	1.39799	0.24507	5.70442	1.16737e-08	1.03906e-07
BB_04g000390.1		1329.82	1.6314	0.214052	7.62151	2.50716e-14	4.15468e-13
BB_04g000510.1		102.173	1.2782	0.384587	3.32355	0.000888792	0.00331458
BB_04g000520.1		1450.81	1.46957	0.170967	8.59563	8.28095e-18	1.91337e-16
BB_04g000490.1		2768.22	1.78867	0.219475	8.14975	3.64678e-16	7.18224e-15
BB_04g000530.1		22.5692	4.4247	1.52635	2.89887	0.00374512	0.0118475
BB_04g000570.1		273.92	4.61018	0.850821	5.41851	6.00978e-08	4.83197e-07
BB_04g000640.1		262.152	1.49722	0.210787	7.10298	1.22093e-12	1.71002e-11
BB_04g000700.1		4884.37	1.10981	0.28134	3.94472	7.98922e-05	0.000376637
BB_04g000720.1		103.317	2.2275	0.584427	3.81142	0.000138171	0.0006203
BB_04g000890.1		2147.94	1.14318	0.273414	4.18113	2.90062e-05	0.00014913
BB_04g000950.1		5277.27	1.58304	0.148644	10.6499	1.74609e-26	7.32364e-25
BB_04g001300.1		278.278	1.3591	0.231546	5.86967	4.36673e-09	4.10004e-08
BB_04g001480.1		458.433	2.44927	0.368444	6.64761	2.97893e-11	3.59657e-10
BB_04g001520.1		167.048	1.00027	0.425762	2.34937	0.018805	0.0474476
BB_04g001770.1		2984.26	1.01607	0.220327	4.61164	3.99513e-06	2.41529e-05
BB_04g001850.1		758.375	1.31368	0.216226	6.07549	1.23606e-09	1.24524e-08
BB_04g001890.1		7322.23	1.16084	0.119402	9.72208	2.42765e-22	7.82081e-21
BB_04g001930.1		55.7033	2.11911	0.561408	3.77463	0.000160248	0.000710628
BB_04g002030.1		318.452	1.20219	0.316344	3.80027	0.000144538	0.000646423
BB_04g002050.1		10198.9	1.23198	0.302424	4.0737	4.62723e-05	0.000228976
BB_04g002060.1		9262.78	1.48675	0.24571	6.05082	1.44109e-09	1.44255e-08
BB_04g002340.1		140.597	2.30501	0.426671	5.40232	6.5786e-08	5.25531e-07
BB_04g002360.1		7.14156	5.23163	2.0355	2.57019	0.0101642	0.0279871
BB_04g002370.1		37.6058	7.14732	1.7751	4.02644	5.6627e-05	0.000275653
BB_04g002460.1		3629.45	2.06897	0.400478	5.16625	2.38844e-07	1.75223e-06
BB_04g002590.1		533.226	1.36946	0.3235	4.23328	2.30311e-05	0.000120777
BB_04g002640.1		290.203	2.58429	0.405171	6.37826	1.7911e-10	1.97113e-09
BB_04g002850.1		53.5255	1.69771	0.499214	3.40077	0.000671958	0.00258346
BB_04g002990.1		649.975	1.13412	0.288876	3.92597	8.63802e-05	0.000404638
BB_04g003080.1		409.285	4.44098	0.414938	10.7028	9.87873e-27	4.18058e-25
BB_04g003290.1		150.351	3.45137	0.590918	5.84069	5.1985e-09	4.83106e-08
BB_04g003380.1		63.8569	2.72951	0.747733	3.65037	0.000261859	0.0011046
BB_04g003420.1		114.683	2.05241	0.69741	2.94291	0.00325143	0.0104933
BB_04g003460.1		490.251	1.58474	0.54596	2.90266	0.00370007	0.0117201
BB_04g003480.1		164.979	7.70167	1.27951	6.01921	1.7527e-09	1.73391e-08
BB_04g003770.1		792.653	1.89439	0.224837	8.42561	3.58871e-17	7.71099e-16
BB_04g003800.1		116726	1.85732	0.167384	11.0961	1.30995e-28	6.36486e-27
BB_04g003940.1		140.747	3.92084	0.677959	5.78329	7.32517e-09	6.69673e-08
BB_04g004010.1		2482.75	1.3347	0.24291	5.49463	3.91534e-08	3.24638e-07
BB_04g004020.1		314.128	2.49399	0.31188	7.99664	1.27864e-15	2.40972e-14
BB_04g004030.1		315.284	2.35818	0.284608	8.28571	1.17411e-16	2.42144e-15
BB_04g004040.1		314.595	2.35889	0.282591	8.34738	6.97941e-17	1.45851e-15
BB_04g004050.1		323.344	2.14939	0.310642	6.91917	4.54291e-12	5.94987e-11
BB_04g004210.1		1464.77	2.91327	0.255168	11.4171	3.43623e-30	1.82344e-28
BB_04g004360.1		1067.58	1.16904	0.15314	7.63384	2.27871e-14	3.79743e-13
BB_04g004280.1		1101.25	2.04807	0.418891	4.88926	1.01216e-06	6.76701e-06
BB_04g004330.1		398.65	2.85101	0.422831	6.74267	1.55504e-11	1.93674e-10
BB_04g004410.1		233.077	1.33171	0.337215	3.94913	7.84354e-05	0.000370361
BB_04g004440.1		4108.53	2.49573	0.718831	3.47193	0.000516722	0.00203704
BB_04g004560.1		308.941	1.06241	0.265533	4.00106	6.30595e-05	0.000303958
BB_04g004580.1		1023.32	1.0895	0.251959	4.32412	1.53144e-05	8.33066e-05
BB_04g004630.1		162.117	1.94708	0.462877	4.20648	2.59379e-05	0.000135001
BB_04g004670.1		1765.98	1.04712	0.222241	4.71165	2.45714e-06	1.54234e-05
BB_04g004740.1		26.7566	3.15183	1.07792	2.924	0.00345561	0.011063
BB_04g004750.1		1432.76	3.06214	0.354359	8.64135	5.55504e-18	1.29366e-16
BB_04g004860.1		26.9347	5.99185	1.36039	4.4045	1.06026e-05	5.94279e-05
BB_04g004810.1		4508.57	1.6181	0.214694	7.5368	4.81649e-14	7.78484e-13
BB_04g004930.1		60.5891	8.76926	1.37606	6.37272	1.85708e-10	2.03968e-09
BB_04g005050.1		27.6187	2.66916	0.757763	3.52242	0.000427633	0.00171271
BB_04g005040.1		14639.9	3.6461	0.280679	12.9903	1.38916e-38	1.28139e-36
BB_04g005160.1		2009.55	1.26279	0.242966	5.19741	2.02086e-07	1.50112e-06
BB_04g005220.1		208.158	1.52535	0.517121	2.94969	0.00318088	0.0102923
BB_04g005240.1		36.8272	1.60013	0.598153	2.67512	0.00747025	0.0215414
BB_04g005510.1		46.2478	1.46533	0.475557	3.0813	0.00206101	0.00704324
BB_04g005770.1		48.6513	1.70969	0.650211	2.62943	0.00855271	0.0241728
BB_04g005800.1		111.462	1.02386	0.416782	2.45658	0.0140266	0.0369257
BB_04g005890.1		927.392	1.51277	0.576189	2.62547	0.00865293	0.0244166
BB_04g006010.1		650.206	2.23843	0.340106	6.58159	4.65445e-11	5.46545e-10
BB_04g006170.1		825.268	1.36927	0.309688	4.42146	9.80383e-06	5.52656e-05
BB_04g006820.1		3202.81	2.8624	0.381885	7.49544	6.60759e-14	1.05356e-12
BB_04g007370.1		20.0903	4.85679	1.86035	2.61069	0.00903601	0.0253212
BB_04g007400.1		1067.2	1.82442	0.219151	8.32496	8.43595e-17	1.75512e-15
BB_04g007770.1		12.4415	5.18065	1.48929	3.4786	0.000504037	0.00199002
BB_04g007850.1		30.5043	2.67664	0.883803	3.02855	0.00245731	0.00820631
BB_04g008200.1		765.392	1.3174	0.232383	5.66906	1.4358e-08	1.26653e-07
BB_04g008360.1		69.7951	2.21769	0.492642	4.50162	6.7437e-06	3.91171e-05
BB_04g008450.1		578.657	1.75191	0.26249	6.67419	2.48607e-11	3.03077e-10
BB_04g008480.1		350.035	1.34489	0.320386	4.19771	2.69625e-05	0.000139748
BB_04g008540.1		83.3823	3.45766	0.705296	4.90242	9.46625e-07	6.36855e-06
BB_04g008550.1		584.822	1.15871	0.277471	4.17598	2.96709e-05	0.00015215
BB_04g008580.1		220.838	1.51775	0.397015	3.82291	0.000131885	0.000594224
BB_04g008590.1		130.579	1.41947	0.456891	3.10679	0.00189128	0.00651127
BB_04g008610.1		102	2.97476	0.763018	3.89868	9.67198e-05	0.000448888
BB_04g008640.1		116.712	2.96665	0.443343	6.69154	2.20829e-11	2.7075e-10
BB_04g009160.1		412.398	3.63807	0.308637	11.7875	4.52574e-32	2.69876e-30
BB_04g009210.1		1603.82	1.04883	0.186878	5.61238	1.99565e-08	1.72874e-07
BB_04g009270.1		144.482	1.07706	0.362245	2.97329	0.00294622	0.00961206
BB_04g009510.1		632.811	1.24935	0.436689	2.86096	0.00422358	0.0131456
BB_04g009590.1		758.708	2.25009	0.357318	6.29715	3.03162e-10	3.25551e-09
BB_04g009650.1		964.412	4.94847	0.244199	20.2641	2.66846e-91	6.3013e-88
BB_04g010010.1		903.077	2.62584	0.291425	9.01034	2.05421e-19	5.37784e-18
BB_04g010320.1		1717.39	1.76073	0.324035	5.43377	5.51761e-08	4.4682e-07
BB_04g010440.1		29.4891	5.73745	1.23233	4.65577	3.22772e-06	1.98488e-05
BB_04g010390.1		82.3826	4.05347	0.665496	6.0909	1.12276e-09	1.13497e-08
BB_04g010470.1		27.2068	5.84699	1.18634	4.92859	8.28264e-07	5.61545e-06
BB_04g011130.1		444.814	2.05012	0.756612	2.7096	0.00673642	0.0197069
BB_04g011160.1		89.3419	1.23749	0.516246	2.39708	0.0165262	0.0424322
BB_04g011200.1		4843.94	1.68387	0.128172	13.1376	2.00397e-39	1.94739e-37
BB_04g011380.1		16.5596	2.62372	1.11546	2.35214	0.0186656	0.0471261
BB_04g011420.1		8.56023	5.36229	1.88365	2.84676	0.00441665	0.0136458
BB_04g011840.1		102.254	5.60464	0.704042	7.96066	1.71118e-15	3.1943e-14
BB_04g012060.1		1452.29	4.39386	0.299173	14.6867	7.84594e-49	1.32339e-46
BB_04g012260.1		5193.54	5.41773	0.453135	11.9561	6.03268e-33	3.76867e-31
BB_04g012270.1		2255.83	3.33857	0.570826	5.84867	4.95508e-09	4.61393e-08
BB_04g012570.1		27.8748	2.24369	0.944477	2.37559	0.0175207	0.0446266
BB_04g012810.1		466.978	1.30408	0.328775	3.96648	7.29417e-05	0.000347058
BB_04g012850.1		48.3036	3.74447	1.28621	2.91125	0.00359989	0.0114581
BB_04g012910.1		1800.29	1.76599	0.434523	4.06421	4.81956e-05	0.000237945
BB_04g012970.1		2610.57	1.63233	0.257718	6.33379	2.39214e-10	2.59357e-09
BB_04g013290.1		639.369	10.3377	1.21968	8.47573	2.33617e-17	5.15091e-16
BB_04g013310.1		2024.8	1.87724	0.316153	5.93775	2.88953e-09	2.77146e-08
BB_04g013560.1		847.559	1.21677	0.204007	5.96434	2.45629e-09	2.38107e-08
BB_04g013690.1		3567.28	1.95512	0.311419	6.27811	3.42722e-10	3.66367e-09
BB_04g013700.1		31.7602	3.50703	0.85048	4.12359	3.73005e-05	0.000187967
BB_04g014100.1		24.5297	3.12726	1.07225	2.91652	0.00353957	0.0112935
BB_04g014110.1		304.462	1.05103	0.317471	3.31062	0.000930894	0.00345414
BB_04g014130.1		442.34	1.32268	0.193072	6.85073	7.34721e-12	9.42406e-11
BB_04g014320.1		1245.81	1.49639	0.318385	4.69994	2.60242e-06	1.63007e-05
BB_04g014470.1		1030.91	1.32678	0.367792	3.60742	0.000309258	0.00128616
BB_04g014520.1		11742.2	2.40539	0.310826	7.73872	1.00421e-14	1.73853e-13
BB_04g014640.1		1362.43	1.8111	0.307807	5.88386	4.00803e-09	3.77978e-08
BB_04g014680.1		1116.32	1.83373	0.456942	4.01305	5.99388e-05	0.000290397
BB_04g014740.1		373.184	4.81391	0.674581	7.13614	9.59851e-13	1.3605e-11
BB_04g014750.1		8670.41	2.13997	0.216179	9.89908	4.20106e-23	1.40515e-21
BB_04g014800.1		1357.75	3.82858	0.343542	11.1444	7.62347e-29	3.77401e-27
BB_04g014870.1		62.1095	1.76676	0.613477	2.87991	0.00397789	0.0124879
BB_04g014880.1		3845.78	1.2529	0.241071	5.19721	2.02305e-07	1.50228e-06
BB_04g014960.1		542.912	3.46375	0.345814	10.0162	1.29336e-23	4.45209e-22
BB_04g015080.1		2459	1.44027	0.210156	6.85332	7.21552e-12	9.26522e-11
BB_04g015120.1		2092.2	1.33554	0.234729	5.68971	1.27254e-08	1.12884e-07
BB_04g015140.1		5108.26	2.41387	0.276799	8.72065	2.7661e-18	6.66518e-17
BB_04g015260.1		454.734	1.05647	0.319087	3.31092	0.000929909	0.00345157
BB_04g015320.1		905.456	4.75316	0.33238	14.3004	2.17635e-46	3.25268e-44
BB_04g015370.1		17.1892	3.35258	1.15046	2.91412	0.00356694	0.0113716
BB_04g015420.1		454.178	2.54261	0.237934	10.6862	1.18098e-26	4.98886e-25
BB_04g015590.1		787.028	1.49395	0.214339	6.97007	3.16793e-12	4.24078e-11
BB_04g015930.1	IAA8	7288.7	1.04855	0.297003	3.53044	0.000414876	0.00167097
BB_04g016170.1		3325.35	1.30429	0.200445	6.50695	7.66936e-11	8.81285e-10
BB_04g016180.1		2624	2.11996	0.203245	10.4306	1.79794e-25	7.12359e-24
BB_04g016210.1		44.2433	5.30917	1.20467	4.40716	1.04737e-05	5.87473e-05
BB_04g016230.1		210.025	1.1055	0.363116	3.04447	0.00233089	0.00784294
BB_04g016560.1		458.396	1.18861	0.270925	4.38723	1.14801e-05	6.3756e-05
BB_04g016570.1		1733.82	5.5513	0.910072	6.09984	1.06172e-09	1.07556e-08
BB_04g016590.1		524.317	1.48079	0.252511	5.86423	4.51214e-09	4.22648e-08
BB_04g016600.1		3381.7	4.68706	0.786947	5.956	2.58481e-09	2.49439e-08
BB_04g016620.1		580.622	5.21784	0.620181	8.41342	3.98234e-17	8.50261e-16
BB_04g016640.1		657.46	3.94965	0.42021	9.39921	5.49721e-21	1.60856e-19
BB_04g016680.1		734.41	1.29305	0.274264	4.7146	2.42182e-06	1.523e-05
BB_04g016700.1		1056.52	1.91093	0.271436	7.04008	1.92123e-12	2.64074e-11
BB_04g016740.1		3005.85	1.0681	0.188943	5.65301	1.57663e-08	1.38198e-07
BB_04g016760.1		1260.49	4.24828	0.341369	12.4448	1.49168e-35	1.14738e-33
BB_04g016850.1		224.194	3.19682	0.394728	8.09879	5.5509e-16	1.07618e-14
BB_04g016900.1		886.576	1.21198	0.22334	5.4266	5.74371e-08	4.63086e-07
BB_04g017190.1		3979.55	3.55824	0.403499	8.81846	1.1604e-18	2.88743e-17
BB_04g017310.1		150.281	2.63118	0.75313	3.49366	0.000476442	0.00189056
BB_04g017460.1		1464.95	2.65673	0.220784	12.0331	2.37929e-33	1.54353e-31
BB_04g017490.1		3231.21	2.57595	0.271168	9.49946	2.10988e-21	6.37934e-20
BB_04g017560.1		3632.35	4.46939	0.375696	11.8963	1.23722e-32	7.58852e-31
BB_04g017570.1		8245.13	3.8146	0.420369	9.07442	1.1428e-19	3.03896e-18
BB_04g017810.1		183.088	2.49881	0.704229	3.5483	0.000387732	0.00157697
BB_04g017850.1		3610.27	3.11083	0.257477	12.082	1.31518e-33	8.72377e-32
BB_04g017930.1		251.15	3.2716	0.642275	5.09377	3.5101e-07	2.51631e-06
BB_04g018020.1		1083.24	2.7451	0.267148	10.2756	9.07977e-25	3.3872e-23
BB_04g018210.1		1153	5.31396	0.359347	14.7878	1.7556e-49	3.11705e-47
BB_04g018250.1		38.1835	1.62094	0.615413	2.63391	0.00844075	0.0239107
BB_04g018290.1		201.214	2.0896	0.392454	5.32445	1.01262e-07	7.88132e-07
BB_04g018310.1		1704.61	1.43086	0.243199	5.88349	4.01701e-09	3.78673e-08
BB_04g018320.1		1180.51	1.44893	0.237092	6.11125	9.88516e-10	1.00313e-08
BB_04g018360.1		34978.8	1.36038	0.216044	6.29677	3.03904e-10	3.262e-09
BB_04g018380.1		28.1881	7.09356	1.33835	5.30022	1.15664e-07	8.92579e-07
BB_04g018390.1		25.3143	7.43256	1.40906	5.27483	1.3288e-07	1.01384e-06
BB_04g018570.1		1971.14	1.77419	0.396513	4.47447	7.66011e-06	4.39043e-05
BB_04g018580.1		204.599	3.20533	0.439304	7.29637	2.95631e-13	4.40443e-12
BB_04g018790.1		501.165	3.69284	0.452601	8.15915	3.374e-16	6.66168e-15
BB_04g018870.1		146.747	1.45576	0.54394	2.67632	0.00744363	0.0214786
BB_04g019000.1		2202.63	2.49314	0.837763	2.97595	0.00292086	0.00954515
BB_04g019010.1		442.498	1.61904	0.235366	6.87884	6.03419e-12	7.8206e-11
BB_04g019090.1		17.2801	2.65129	1.04389	2.53982	0.0110911	0.0302012
BB_04g019190.1		1920.97	1.35864	0.200724	6.76869	1.29949e-11	1.63051e-10
BB_04g019300.1		402.663	1.00242	0.296432	3.38162	0.000720603	0.002749
BB_04g019400.1		217.143	2.57089	0.429699	5.983	2.1907e-09	2.13589e-08
BB_04g019480.1		531.638	1.62248	0.345468	4.69645	2.64718e-06	1.65503e-05
BB_04g019830.1		2525.17	1.51358	0.377089	4.01386	5.97331e-05	0.000289816
BB_04g019860.1		114.969	7.5189	1.33262	5.64219	1.67903e-08	1.46305e-07
BB_04g019900.1		159.139	1.71809	0.648127	2.65085	0.00802904	0.022926
BB_04g019940.1		503.208	2.45205	0.430302	5.69844	1.2091e-08	1.0754e-07
BB_04g020110.1		1284.95	5.74597	0.371146	15.4817	4.61108e-54	1.03701e-51
BB_04g020100.1		143.56	1.42272	0.54522	2.60945	0.00906889	0.0253946
BB_04g020170.1		56.2427	6.46015	1.29567	4.98595	6.16579e-07	4.27604e-06
BB_04g020340.1		2474.07	1.23085	0.35209	3.49583	0.000472585	0.0018762
BB_04g020400.1		4619.8	3.75229	0.345632	10.8563	1.86136e-27	8.37223e-26
BB_04g020510.1		316.925	4.73106	0.474441	9.97185	2.02429e-23	6.89778e-22
BB_04g020650.1	ARF5	4135.38	2.10307	0.291113	7.22425	5.03886e-13	7.31781e-12
BB_04g020800.1		40.0243	2.38249	0.660038	3.60962	0.000306649	0.00127666
BB_04g020860.1		255.015	1.66688	0.231656	7.19551	6.22279e-13	8.93826e-12
BB_04g020880.1		1351.84	1.00364	0.201462	4.98179	6.30002e-07	4.36016e-06
BB_04g020980.1		65.1834	2.5649	0.660822	3.88137	0.000103868	0.000479146
BB_04g021390.1		14326.6	1.01502	0.246258	4.12178	3.75952e-05	0.00018925
BB_04g021640.1		2122.78	1.45141	0.271926	5.33752	9.42247e-08	7.37984e-07
BB_04g021780.1		620.084	5.1843	0.369409	14.034	9.65172e-45	1.31743e-42
BB_04g021960.1		3590.87	1.57012	0.150989	10.3989	2.50708e-25	9.83426e-24
BB_04g022080.1		107.845	3.92134	0.760591	5.15565	2.5275e-07	1.84724e-06
BB_04g022090.1		141.042	6.15118	1.74349	3.52809	0.000418573	0.0016827
BB_04g022140.1		57.4659	1.75079	0.482955	3.62517	0.000288772	0.00120925
BB_04g022200.1		1168.74	1.50906	0.26342	5.72872	1.01192e-08	9.06159e-08
BB_04g022240.1		432.44	1.06723	0.209065	5.10479	3.31162e-07	2.37981e-06
BB_04g022260.1		2131.21	5.49155	0.273974	20.0441	2.27316e-89	4.87986e-86
BB_04g022340.1		659.293	4.69256	1.00975	4.64725	3.36393e-06	2.06327e-05
BB_04g022380.1		871.441	2.0945	0.315946	6.62931	3.37258e-11	4.0263e-10
BB_05g000230.1		1969.42	1.31402	0.275375	4.77175	1.82635e-06	1.17194e-05
BB_05g000240.1		1773.11	3.05074	0.442226	6.8986	5.25163e-12	6.84016e-11
BB_05g000400.1		101.546	1.29219	0.45384	2.84724	0.00441004	0.0136316
BB_05g000410.1		4364.14	1.45633	0.104725	13.9062	5.81085e-44	7.53942e-42
BB_05g000500.1	ARF19-1	1721.83	2.54511	0.445412	5.71406	1.1031e-08	9.84826e-08
BB_05g000580.1		102.883	2.67136	1.03179	2.58905	0.00962406	0.0267242
BB_05g000610.1		259.007	4.34532	0.528595	8.22051	2.02644e-16	4.09345e-15
BB_05g000710.1		31.1184	3.26827	1.1062	2.9545	0.00313178	0.0101529
BB_05g000720.1		51.7189	2.98447	0.76774	3.88734	0.000101347	0.000467973
BB_05g000800.1		5408.74	3.85039	0.287066	13.4129	5.0822e-41	5.47996e-39
BB_05g000900.1		363.648	3.25072	0.610561	5.32414	1.01429e-07	7.88917e-07
BB_05g000990.1		37.7585	4.31793	0.883358	4.88808	1.01824e-06	6.80382e-06
BB_05g001100.1		60.4165	3.58065	0.947549	3.77885	0.000157555	0.000699868
BB_05g001110.1		209.657	1.09999	0.27852	3.94942	7.83399e-05	0.000369984
BB_05g001250.1		54.6388	2.27565	0.654812	3.47528	0.000510321	0.00201248
BB_05g001320.1		5629.43	1.33803	0.482043	2.77574	0.00550763	0.0165068
BB_05g001510.1		107.117	1.99013	0.352322	5.64861	1.6175e-08	1.41256e-07
BB_05g001480.1		1626.08	1.35227	0.299956	4.50824	6.53685e-06	3.80106e-05
BB_05g001790.1		7806.45	1.66132	0.24923	6.66582	2.63194e-11	3.20034e-10
BB_05g001910.1		110.622	3.90022	0.775616	5.02854	4.9423e-07	3.47447e-06
BB_05g002290.1		66.9243	3.2171	1.05497	3.04949	0.00229233	0.00773081
BB_05g002310.1		123.084	2.64882	0.63074	4.19954	2.67463e-05	0.00013881
BB_05g002360.1		825.537	2.45938	0.34734	7.08062	1.43512e-12	1.99582e-11
BB_05g002470.1		174.4	2.45902	0.599145	4.10422	4.05688e-05	0.000202831
BB_05g002560.1		1233.75	1.18931	0.418733	2.84027	0.0045075	0.013901
BB_05g002900.1		1986.6	2.05115	0.307982	6.65997	2.7388e-11	3.32173e-10
BB_05g003010.1		49.4266	4.78718	0.923342	5.18462	2.16453e-07	1.60129e-06
BB_05g002970.1		588.565	1.00948	0.290039	3.48051	0.000500451	0.00197653
BB_05g003520.1		660.935	1.26752	0.233366	5.43146	5.58941e-08	4.5186e-07
BB_05g003680.1		426.08	1.14109	0.236115	4.83277	1.34648e-06	8.83462e-06
BB_05g003700.1		505.334	1.2313	0.16834	7.31439	2.58558e-13	3.89636e-12
BB_05g003740.1		1023.64	2.05979	0.292148	7.05049	1.78289e-12	2.45775e-11
BB_05g003780.1		2656.88	1.66027	0.317989	5.22117	1.778e-07	1.33245e-06
BB_05g003800.1		656.961	1.60723	0.32361	4.96655	6.81545e-07	4.69624e-06
BB_05g003810.1		416.082	1.25776	0.431341	2.91594	0.0035462	0.0113116
BB_05g003960.1		1210.33	1.11486	0.169418	6.58051	4.68829e-11	5.50245e-10
BB_05g004050.1		3549.48	1.23649	0.255624	4.83716	1.3171e-06	8.66833e-06
BB_05g004080.1		1336.59	1.0687	0.173391	6.16352	7.1147e-10	7.35581e-09
BB_05g004310.1		282.136	4.1392	0.452696	9.14343	6.05002e-20	1.65162e-18
BB_05g004270.1		36.3119	5.23756	1.20034	4.3634	1.28059e-05	7.04565e-05
BB_05g004330.1		3686.8	2.0791	0.213106	9.7562	1.73539e-22	5.63678e-21
BB_05g004910.1		133.032	2.97972	0.701038	4.25044	2.13352e-05	0.000112835
BB_05g004960.1		414.542	1.61586	0.295788	5.4629	4.68427e-08	3.83014e-07
BB_05g004970.1		1917.58	1.82657	0.276091	6.61581	3.69516e-11	4.39584e-10
BB_05g005100.1		675.666	1.78749	0.285814	6.25404	3.99967e-10	4.24486e-09
BB_05g005220.1		2955.39	2.62654	0.262076	10.0221	1.21942e-23	4.20986e-22
BB_05g005360.1		403.867	1.65278	0.245504	6.73222	1.67092e-11	2.07559e-10
BB_05g005440.1		706.044	2.24873	0.30715	7.32126	2.45653e-13	3.70661e-12
BB_05g005520.1		300.506	3.6127	0.348805	10.3574	3.87496e-25	1.48544e-23
BB_05g005540.1		13.0594	3.57509	1.42118	2.51557	0.0118839	0.0320716
BB_05g005570.1		20519.7	1.29633	0.182744	7.0937	1.30569e-12	1.82118e-11
BB_05g005600.1		6997.27	3.72818	0.298437	12.4923	8.21979e-36	6.42722e-34
BB_05g005610.1		5176.28	3.27159	0.308804	10.5944	3.16334e-26	1.30138e-24
BB_05g005620.1		8208.2	1.67544	0.229239	7.30868	2.69775e-13	4.04474e-12
BB_05g005730.1		1425	1.45732	0.186203	7.8265	5.01632e-15	8.91984e-14
BB_05g005770.1		229.001	1.50122	0.53448	2.80875	0.00497339	0.0151557
BB_05g005800.1		190.963	1.41994	0.338781	4.19132	2.77331e-05	0.000143396
BB_05g005810.1		446.027	1.42892	0.30139	4.74111	2.12547e-06	1.34886e-05
BB_05g005900.1		23.0494	8.09902	1.54757	5.23339	1.66429e-07	1.25002e-06
BB_05g005990.1		322.976	1.53216	0.323971	4.7293	2.25295e-06	1.4244e-05
BB_05g006110.1		23.7196	2.25148	0.713083	3.15739	0.00159189	0.00559304
BB_05g006300.1		59.8369	3.17144	0.822536	3.85568	0.000115406	0.000525723
BB_05g006330.1		4027.16	1.11485	0.268497	4.1522	3.29298e-05	0.000167695
BB_05g006350.1		1397.67	1.29652	0.260406	4.97883	6.39693e-07	4.42334e-06
BB_05g006590.1		60.3655	2.54158	0.677388	3.75203	0.000175408	0.000770619
BB_05g006690.1		12.9049	6.70027	2.224	3.01271	0.00258927	0.00859717
BB_05g006730.1		17081.2	1.73315	0.249372	6.95005	3.65166e-12	4.84985e-11
BB_05g006800.1		188.451	3.55479	0.483723	7.34881	1.99975e-13	3.04266e-12
BB_05g007000.1		1698.12	5.14134	0.311277	16.5169	2.77296e-61	1.07345e-58
BB_05g007030.1		333.192	3.06149	0.372905	8.20985	2.21468e-16	4.44707e-15
BB_05g007250.1		10.4531	4.31598	1.49536	2.88624	0.00389875	0.0122672
BB_05g007320.1		16.9392	4.02949	1.2098	3.3307	0.000866284	0.00324191
BB_05g007800.1		126.508	4.54357	0.570599	7.96281	1.68175e-15	3.14433e-14
BB_05g007810.1		393.513	4.40185	0.413844	10.6365	2.01579e-26	8.42492e-25
BB_05g007900.1		360.272	3.94976	0.306512	12.8862	5.38561e-38	4.72773e-36
BB_05g007940.1		1183.64	1.33274	0.183839	7.24949	4.18334e-13	6.12053e-12
BB_05g008000.1		1372.75	2.46832	0.477468	5.16961	2.34586e-07	1.72302e-06
BB_05g008160.1		1319.45	1.05028	0.325803	3.22367	0.00126559	0.00454134
BB_05g008060.1		5253.96	1.36776	0.177648	7.69928	1.3683e-14	2.3363e-13
BB_05g008250.1		298.025	1.31378	0.505562	2.59865	0.00935908	0.0261054
BB_05g008360.1		15.7552	3.47817	1.1888	2.92578	0.00343591	0.0110164
BB_05g008520.1		471.096	2.43878	0.543235	4.48936	7.14362e-06	4.11638e-05
BB_05g009080.1		2625.08	1.01913	0.165033	6.17535	6.60173e-10	6.84342e-09
BB_05g009420.1		397.909	2.3737	0.455273	5.21379	1.85018e-07	1.38304e-06
BB_05g009430.1		46.053	2.12106	0.54905	3.86315	0.000111936	0.000511762
BB_05g009600.1		126275	3.65017	0.456212	8.00103	1.23382e-15	2.33083e-14
BB_05g010430.1		1036.75	1.21332	0.18686	6.49317	8.40474e-11	9.61577e-10
BB_05g010600.1		196.201	2.29079	0.404095	5.66893	1.43694e-08	1.26706e-07
BB_05g011080.1		591.025	3.34633	0.514729	6.50115	7.97069e-11	9.14577e-10
BB_05g011330.1		16200.9	3.09454	0.281967	10.9748	5.05064e-28	2.34775e-26
BB_05g011360.1		1432.21	2.88399	0.411535	7.00789	2.41939e-12	3.28341e-11
BB_05g011350.1		1061.83	1.19243	0.185281	6.43575	1.22861e-10	1.37304e-09
BB_05g011590.1		174.329	5.91295	0.657345	8.9952	2.35804e-19	6.15961e-18
BB_05g011820.1		14382.1	4.35879	0.367188	11.8707	1.67992e-32	1.02241e-30
BB_05g011960.1		10428.8	1.22472	0.303857	4.03059	5.56366e-05	0.000271335
BB_05g012000.1		943.128	2.32002	0.255011	9.09773	9.22397e-20	2.47798e-18
BB_05g012070.1		116.232	1.97927	0.473145	4.18322	2.87412e-05	0.000148004
BB_05g012060.1		292.912	3.10709	0.620712	5.00568	5.56653e-07	3.88613e-06
BB_05g012200.1		65.3653	1.71654	0.490985	3.49612	0.000472071	0.00187479
BB_05g012720.1		160.737	2.16023	0.767745	2.81373	0.00489696	0.0149537
BB_05g012810.1		215.071	2.12251	0.330766	6.41696	1.39027e-10	1.54275e-09
BB_05g013800.1		35.9714	2.07615	0.787035	2.63794	0.00834125	0.0236658
BB_05g013810.1		310.157	1.7598	0.397204	4.43046	9.4033e-06	5.31219e-05
BB_05g013820.1		390.827	2.27687	0.311525	7.30878	2.69575e-13	4.04431e-12
BB_05g014120.1		71.5586	7.68943	1.43781	5.34803	8.8916e-08	6.99421e-07
BB_05g014370.1		141.625	1.52988	0.389144	3.93139	8.44551e-05	0.000396328
BB_05g014680.1		208.405	2.57633	0.430819	5.98006	2.23059e-09	2.17119e-08
BB_05g014860.1		2706.33	2.79	0.519954	5.36586	8.05631e-08	6.37967e-07
BB_05g015020.1		144.619	6.15442	0.933584	6.59225	4.33211e-11	5.10217e-10
BB_05g015030.1		903.929	5.87821	0.613898	9.57522	1.01636e-21	3.13321e-20
BB_05g015080.1		198.489	2.10925	0.50886	4.14504	3.39753e-05	0.00017261
BB_05g015150.1		10190.4	1.01606	0.184491	5.50736	3.64263e-08	3.03626e-07
BB_05g015310.1		129.175	4.89483	0.611944	7.99882	1.25622e-15	2.37126e-14
BB_05g015610.1		287.561	1.20457	0.368794	3.26624	0.00108985	0.00398159
BB_05g015750.1		206.991	1.16989	0.279553	4.18485	2.85357e-05	0.000147031
BB_05g015760.1		4719.74	3.62408	0.27452	13.2015	8.5998e-40	8.5686e-38
BB_05g015770.1		4519.47	3.981	0.34597	11.5068	1.21944e-30	6.61974e-29
BB_05g015890.1		523.476	3.43302	0.486973	7.04972	1.79275e-12	2.4699e-11
BB_05g016210.1		2214.12	1.82682	0.185565	9.84465	7.2288e-23	2.39077e-21
BB_05g016370.1		3312.61	10.0376	1.18279	8.48641	2.13116e-17	4.72981e-16
BB_05g016380.1		15.2066	3.5767	1.26165	2.83494	0.00458347	0.0141095
BB_05g016390.1		14.3064	6.05526	1.40175	4.31978	1.56185e-05	8.48631e-05
BB_05g016330.1		17529	6.66154	0.80958	8.22839	1.89743e-16	3.84931e-15
BB_05g016510.1		147.342	1.75768	0.403325	4.35798	1.31267e-05	7.20827e-05
BB_05g016440.1		508.42	1.54368	0.30712	5.0263	5.00031e-07	3.51212e-06
BB_05g016620.1		55.6469	2.91147	0.848898	3.4297	0.000604238	0.0023411
BB_05g016680.1		15.4215	3.89108	1.06774	3.64421	0.000268218	0.00113001
BB_05g016940.1		11465.8	5.45001	0.406909	13.3937	6.58329e-41	7.00261e-39
BB_05g017320.1		885.321	1.41438	0.243931	5.79827	6.70041e-09	6.15177e-08
BB_05g017460.1		66.4376	4.05904	1.0602	3.82857	0.000128891	0.000581955
BB_05g017470.1		108.273	2.11662	0.43784	4.83424	1.33657e-06	8.78178e-06
BB_05g017510.1		152.935	1.47082	0.294337	4.99705	5.82125e-07	4.05137e-06
BB_05g017520.1		724.201	1.23056	0.252789	4.86794	1.12765e-06	7.48616e-06
BB_05g017560.1		5.77619	5.12373	1.8903	2.71053	0.00671758	0.0196664
BB_05g017570.1		1193.44	1.88894	0.227632	8.29824	1.05664e-16	2.1849e-15
BB_05g017600.1		1062.19	3.22442	0.366517	8.79748	1.39925e-18	3.46714e-17
BB_05g017660.1		3862.58	1.68526	0.156488	10.7693	4.80767e-27	2.08692e-25
BB_05g018050.1		749.793	1.38071	0.378217	3.65056	0.000261665	0.00110398
BB_05g018090.1		229.706	2.10944	0.283541	7.43964	1.00956e-13	1.57671e-12
BB_05g018220.1		1251.11	1.83047	0.308722	5.92918	3.04447e-09	2.90473e-08
BB_05g018230.1		184.014	4.00454	0.774226	5.17232	2.31211e-07	1.70035e-06
BB_05g018270.1		473.486	1.69887	0.299744	5.66772	1.44706e-08	1.27503e-07
BB_05g018520.1		15.4893	3.60339	1.23449	2.91893	0.00351231	0.0112157
BB_05g018540.1		428.1	3.54866	0.489207	7.2539	4.04944e-13	5.93566e-12
BB_05g018660.1		254.778	4.51381	0.369916	12.2022	3.02422e-34	2.13814e-32
BB_05g018890.1		1343.5	1.71001	0.202747	8.43421	3.33439e-17	7.21708e-16
BB_05g018900.1		746.024	1.78021	0.273188	6.51641	7.20112e-11	8.31526e-10
BB_05g018910.1		379.973	1.16736	0.388581	3.00416	0.00266314	0.00880774
BB_05g018920.1		222.714	1.40412	0.295453	4.75242	2.00997e-06	1.28072e-05
BB_05g018750.1		313.145	1.8507	0.465653	3.97442	7.05499e-05	0.000336831
BB_05g018770.1		344.003	1.47616	0.450681	3.27539	0.00105517	0.00386967
BB_05g018790.1		328.713	1.40399	0.446235	3.1463	0.00165353	0.00578037
BB_05g018810.1		289.66	1.31971	0.459445	2.87241	0.00407351	0.0127339
BB_05g018840.1		490.494	1.10988	0.445955	2.48877	0.0128186	0.0342807
BB_05g019120.1		341.038	3.42445	0.412072	8.31032	9.54448e-17	1.97878e-15
BB_05g019270.1		1967.32	1.47736	0.188227	7.84882	4.19982e-15	7.52462e-14
BB_05g019300.1		466.733	1.81484	0.207695	8.73801	2.37254e-18	5.74617e-17
BB_05g019350.1		125.339	2.97519	0.450412	6.60548	3.96243e-11	4.69487e-10
BB_05g019400.1		383.974	2.64302	0.317707	8.31905	8.86726e-17	1.84e-15
BB_05g019410.1		143.894	3.16524	0.708714	4.46618	7.96293e-06	4.55074e-05
BB_05g019430.1		30.0225	2.62757	1.04243	2.52062	0.0117148	0.0316659
BB_05g019580.1		1333.7	1.81527	0.242118	7.49744	6.50762e-14	1.04043e-12
BB_05g019690.1		362.141	1.56328	0.225288	6.93903	3.94805e-12	5.21708e-11
BB_05g019860.1		18.2128	3.59808	1.23712	2.90844	0.0036324	0.0115352
BB_05g020160.1		568.121	1.25299	0.193782	6.46597	1.00652e-10	1.13777e-09
BB_05g020230.1		8.91699	5.43416	1.78885	3.0378	0.00238311	0.00799912
BB_05g020210.1		4176.8	2.98727	0.389948	7.66068	1.84944e-14	3.11948e-13
BB_05g020240.1		7763.42	6.57173	1.14134	5.7579	8.51687e-09	7.71451e-08
BB_05g020350.1		356.187	1.61105	0.324095	4.97093	6.66327e-07	4.59809e-06
BB_05g020360.1		2946.98	1.15358	0.258597	4.46091	8.16117e-06	4.65755e-05
BB_05g020290.1		11947.5	5.86849	0.339368	17.2924	5.3659e-67	2.94675e-64
BB_05g020300.1		8756.27	7.3636	1.03537	7.11205	1.1433e-12	1.60511e-11
BB_05g020470.1		178.554	2.08198	0.367104	5.67137	1.41662e-08	1.25101e-07
BB_05g020460.1		1617.47	1.71287	0.172309	9.94073	2.76795e-23	9.33749e-22
BB_05g020660.1		12.4066	5.78705	1.52084	3.80516	0.000141714	0.000634755
BB_05g020700.1		3778.41	1.37528	0.198028	6.94488	3.78782e-12	5.02222e-11
BB_05g020740.1		713.877	2.35627	0.393702	5.9849	2.16517e-09	2.11187e-08
BB_05g020730.1		24118.3	1.9553	0.315846	6.19068	5.99064e-10	6.24285e-09
BB_05g020990.1		333.513	1.42127	0.258461	5.49896	3.82045e-08	3.17216e-07
BB_05g021030.1		291.638	2.41598	0.572866	4.21736	2.4718e-05	0.000128977
BB_05g021080.1		918.608	1.16789	0.166099	7.03128	2.04652e-12	2.79022e-11
BB_05g021160.1		1180.7	1.12152	0.25514	4.39572	1.10406e-05	6.1595e-05
BB_05g021170.1		549.011	1.86985	0.195317	9.57343	1.03412e-21	3.17965e-20
BB_05g021200.1		1202.58	1.05544	0.369791	2.85417	0.004315	0.0133913
BB_05g021210.1		133571	5.345	0.806201	6.62986	3.35994e-11	4.01527e-10
BB_05g021360.1		474.031	4.65564	0.321135	14.4974	1.25736e-47	2.03365e-45
BB_05g021370.1		2917.55	1.24258	0.19198	6.47242	9.64437e-11	1.09439e-09
BB_05g021290.1		290617	1.84104	0.183802	10.0165	1.29047e-23	4.44863e-22
BB_05g021570.1		1930.18	1.26053	0.201365	6.25994	3.85136e-10	4.09113e-09
BB_05g021640.1		249.033	2.83388	0.524274	5.40533	6.4688e-08	5.17636e-07
BB_05g021630.1		3658.87	1.91931	0.20384	9.41579	4.69539e-21	1.38596e-19
BB_05g021960.1		7115.53	1.22659	0.206666	5.93516	2.93552e-09	2.8094e-08
BB_05g021980.1		445.722	1.2381	0.265612	4.66131	3.14203e-06	1.9347e-05
BB_05g021990.1		2212.4	1.4878	0.16714	8.90151	5.50925e-19	1.41255e-17
BB_05g022160.1		350.249	2.36833	0.291027	8.13782	4.02463e-16	7.90662e-15
BB_05g022230.1		438.586	2.84728	0.294919	9.65443	4.70793e-22	1.48429e-20
BB_05g022560.1		488.884	1.35998	0.175323	7.75696	8.69911e-15	1.51602e-13
BB_05g022590.1		470.925	1.33351	0.17835	7.4769	7.60982e-14	1.20684e-12
BB_05g022700.1		53.5316	1.38155	0.475844	2.90337	0.00369169	0.0116983
BB_05g022780.1		347.608	1.39263	0.284367	4.89731	9.71573e-07	6.51967e-06
BB_05g022850.1		115.941	3.02188	0.383167	7.8866	3.1054e-15	5.64954e-14
BB_05g023040.1		2590.08	1.47928	0.19841	7.45568	8.94071e-14	1.40376e-12
BB_05g023060.1		650.404	1.56075	0.188444	8.28229	1.20831e-16	2.4898e-15
BB_05g023260.1		8843.6	1.99659	0.180955	11.0336	2.63007e-28	1.24462e-26
BB_06g000140.1		118.063	2.18876	0.393805	5.55799	2.72905e-08	2.31313e-07
BB_06g000210.1		5.60646	5.68539	2.31788	2.45284	0.0141732	0.0372369
BB_06g000220.1		4.05957	5.4172	2.2585	2.39859	0.0164585	0.0422907
BB_06g000300.1		752.8	6.00436	0.430606	13.944	3.42356e-44	4.51642e-42
BB_06g000590.1		13.2073	4.85749	1.86156	2.60936	0.00907106	0.0253977
BB_06g000610.1		37.9083	3.25643	0.584881	5.56768	2.58158e-08	2.19602e-07
BB_06g000570.1		948.129	3.50306	0.33702	10.3942	2.63472e-25	1.03178e-23
BB_06g000650.1		401.475	2.38672	0.363487	6.56618	5.16241e-11	6.03192e-10
BB_06g000680.1		40.7361	3.33868	0.674551	4.94949	7.44084e-07	5.08561e-06
BB_06g001300.1		324.665	1.32688	0.505107	2.62693	0.00861579	0.0243278
BB_06g001420.1		643.779	2.15934	0.663351	3.2552	0.00113313	0.00412545
BB_06g001450.1		799.624	1.19728	0.231333	5.17558	2.27204e-07	1.67244e-06
BB_06g002360.1		354.537	2.91767	0.267028	10.9265	8.61241e-28	3.93372e-26
BB_06g002410.1		972.347	1.13795	0.140309	8.11032	5.04855e-16	9.84447e-15
BB_06g002580.1		115.707	1.16445	0.340787	3.41695	0.000633279	0.0024467
BB_06g002730.1		63.6935	1.14323	0.469164	2.43673	0.0148206	0.038684
BB_06g002880.1		64.979	1.36305	0.447986	3.04262	0.00234524	0.00788897
BB_06g002910.1		405.859	3.27906	0.465993	7.03673	1.96807e-12	2.69883e-11
BB_06g003140.1		88.0487	1.22362	0.374627	3.26623	0.0010899	0.00398159
BB_06g003220.1		27.3963	2.62184	0.743444	3.52662	0.000420906	0.00169006
BB_06g003280.1		162.886	1.32837	0.357166	3.7192	0.000199854	0.000866254
BB_06g003290.1		323.491	2.27982	0.305532	7.46181	8.53399e-14	1.34527e-12
BB_06g003600.1		2385.66	3.27815	0.315733	10.3827	2.97333e-25	1.15481e-23
BB_06g003640.1		2254.13	1.03982	0.174954	5.94341	2.79146e-09	2.68284e-08
BB_06g003810.1		1514.91	1.33932	0.502517	2.66522	0.00769375	0.0221011
BB_06g004650.1		2063.75	1.81475	0.230316	7.87942	3.28905e-15	5.96067e-14
BB_06g004680.1		813.84	4.37197	0.576394	7.58504	3.32381e-14	5.44303e-13
BB_06g004690.1		1620.21	3.17574	0.228113	13.9218	4.67121e-44	6.12811e-42
BB_06g004700.1		3313.18	1.06083	0.128512	8.2547	1.5228e-16	3.12148e-15
BB_06g005010.1		633.727	2.08677	0.737061	2.83121	0.00463723	0.0142583
BB_06g005650.1		111.111	6.47174	1.26484	5.11663	3.11046e-07	2.24688e-06
BB_06g005470.1		4473.2	5.36328	0.812526	6.60075	4.09086e-11	4.84218e-10
BB_06g005710.1		665.202	1.97399	0.393066	5.02203	5.11294e-07	3.58483e-06
BB_06g005810.1		8681.34	3.43312	0.291347	11.7836	4.74283e-32	2.80695e-30
BB_06g005840.1		41.7207	7.84316	1.34326	5.83888	5.25525e-09	4.87805e-08
BB_06g006130.1		4340.79	2.36081	0.332251	7.10549	1.19898e-12	1.68027e-11
BB_06g006140.1		4937.16	1.7811	0.329231	5.40988	6.3067e-08	5.05693e-07
BB_06g006220.1		701.558	1.17693	0.28363	4.14953	3.33159e-05	0.000169443
BB_06g006700.1		182.889	3.18721	0.380089	8.38543	5.05422e-17	1.06563e-15
BB_06g006910.1		126197	6.52984	0.481157	13.5711	5.9409e-42	6.74463e-40
BB_06g006920.1		56939.8	5.20938	0.69718	7.47208	7.89385e-14	1.24853e-12
BB_06g007510.1		174.381	2.20187	0.396944	5.54707	2.90499e-08	2.45345e-07
BB_06g007560.1		907.329	4.53627	0.247786	18.3072	7.24821e-75	6.84636e-72
BB_06g007770.1		43.7008	2.20589	0.827628	2.66531	0.00769165	0.0221011
BB_06g007780.1		1131.49	1.89664	0.591585	3.20603	0.00134578	0.00480257
BB_06g008150.1		6430.73	1.38278	0.278402	4.96684	6.80515e-07	4.69188e-06
BB_06g008260.1		136.239	4.02393	0.560225	7.1827	6.83484e-13	9.79356e-12
BB_06g008390.1		15.9489	3.01369	1.16444	2.58812	0.00965027	0.0267907
BB_06g008450.1		429.074	6.1615	0.459432	13.4111	5.20349e-41	5.58524e-39
BB_06g008530.1		3444.3	1.24786	0.199185	6.26482	3.73246e-10	3.96841e-09
BB_06g008640.1		867.72	4.79564	0.43175	11.1074	1.15428e-28	5.65503e-27
BB_06g008660.1		63.8821	7.40132	1.32984	5.56556	2.61306e-08	2.222e-07
BB_06g008720.1		109.505	1.4696	0.394443	3.72575	0.000194738	0.000845942
BB_06g008780.1		1041.04	2.12105	0.244186	8.68618	3.74817e-18	8.88647e-17
BB_06g009050.1		64.8324	2.72829	1.00265	2.72109	0.00650672	0.0191192
BB_06g009150.1		132.153	9.12353	1.24926	7.30318	2.81054e-13	4.19785e-12
BB_06g009210.1		5064.79	1.62017	0.156424	10.3576	3.86716e-25	1.48487e-23
BB_06g009260.1		473.094	1.64161	0.230096	7.13448	9.71535e-13	1.37623e-11
BB_06g009560.1		1228.61	1.98028	0.243975	8.11675	4.78827e-16	9.34465e-15
BB_06g009580.1		212.265	5.84927	0.618327	9.45982	3.08461e-21	9.23193e-20
BB_06g009680.1		8.74231	5.30588	2.05258	2.58498	0.00973844	0.0270005
BB_06g009910.1		74.6795	3.20836	0.540492	5.93599	2.92075e-09	2.79913e-08
BB_06g009920.1		35.5377	3.29674	0.733851	4.49239	7.04299e-06	4.06733e-05
BB_06g009940.1		376.036	3.72349	0.325004	11.4568	2.17445e-30	1.16434e-28
BB_06g010100.1		66.2857	2.75141	1.0875	2.53002	0.0114056	0.0309506
BB_06g010170.1		681.848	1.75212	0.647562	2.70571	0.00681577	0.0199053
BB_06g010200.1		172.339	2.05546	0.288748	7.11852	1.09091e-12	1.53795e-11
BB_06g010400.1		232.812	2.4489	0.298064	8.21602	2.10371e-16	4.23865e-15
BB_06g010850.1		907.715	1.44904	0.49491	2.92789	0.00341272	0.0109524
BB_06g010950.1		1125.08	1.10533	0.283615	3.8973	9.72731e-05	0.000451278
BB_06g011240.1		1127.31	3.36166	0.434677	7.73371	1.04459e-14	1.8071e-13
BB_06g011310.1		21.1023	6.46866	1.51062	4.28211	1.85127e-05	9.90391e-05
BB_06g011590.1		1110.86	1.16176	0.214639	5.41261	6.21128e-08	4.98549e-07
BB_06g011610.1		637.313	1.18836	0.288021	4.12596	3.69187e-05	0.000186202
BB_06g011910.1		14.4175	6.57153	1.45026	4.53128	5.86274e-06	3.44043e-05
BB_06g011980.1		297.649	1.19417	0.250861	4.76029	1.93318e-06	1.23479e-05
BB_06g012050.1		1842.73	1.1224	0.132596	8.4648	2.56597e-17	5.62608e-16
BB_06g012060.1		165.434	1.12701	0.336976	3.34449	0.000824336	0.00310461
BB_06g012120.1		1984.61	1.27019	0.293607	4.32617	1.51724e-05	8.25911e-05
BB_06g012210.1		20.398	1.96622	0.809815	2.42798	0.0151831	0.0394732
BB_06g012200.1	IAA4	1101.05	2.69313	0.458141	5.87839	4.14288e-09	3.90227e-08
BB_06g012230.1	IAA14	1278.86	2.92716	0.486679	6.01456	1.80375e-09	1.78142e-08
BB_06g012290.1		550	2.00449	0.233739	8.57576	9.84382e-18	2.26121e-16
BB_06g012310.1		1222.65	5.44249	0.329892	16.4978	3.80625e-61	1.44969e-58
BB_06g012960.1		119.365	1.49999	0.616997	2.43112	0.0150523	0.0391848
BB_06g013440.1		519.035	1.40758	0.216326	6.50674	7.68002e-11	8.82082e-10
BB_06g013450.1		734.529	1.54848	0.226711	6.83019	8.48047e-12	1.08189e-10
BB_06g013460.1		128.478	1.65898	0.611518	2.71289	0.00666993	0.0195487
BB_06g013620.1		50.1406	5.93826	1.2237	4.8527	1.21792e-06	8.04477e-06
BB_06g013570.1		8100.98	1.08518	0.188443	5.75865	8.47883e-09	7.68301e-08
BB_06g013640.1		12362.2	1.55434	0.249052	6.24102	4.34726e-10	4.58491e-09
BB_06g013680.1		1557.88	5.96235	0.335331	17.7805	1.00073e-70	7.38473e-68
BB_06g013700.1		481.63	1.09657	0.255237	4.29628	1.73688e-05	9.35983e-05
BB_06g013860.1		408.297	1.229	0.281744	4.3621	1.28821e-05	7.08259e-05
BB_06g013890.1		362.911	1.99827	0.359608	5.5568	2.74764e-08	2.32722e-07
BB_06g013960.1		6360.11	2.55549	0.274802	9.2994	1.41247e-20	3.98971e-19
BB_06g014030.1		1064.76	1.29226	0.329638	3.92023	8.84653e-05	0.000413831
BB_06g014050.1		2461.54	1.28429	0.316047	4.06361	4.83197e-05	0.000238372
BB_06g014160.1		224.75	2.19841	0.393302	5.58962	2.27568e-08	1.95056e-07
BB_06g014170.1		272.908	1.3834	0.415835	3.3268	0.0008785	0.00328242
BB_06g014240.1		850.936	1.64954	0.305291	5.40317	6.54719e-08	5.23553e-07
BB_06g014260.1		399.634	1.1306	0.306419	3.68973	0.000224489	0.000963307
BB_06g014310.1		173.22	4.24806	0.604078	7.0323	2.03153e-12	2.7762e-11
BB_06g014070.1		38901.3	1.60167	0.333628	4.80075	1.5807e-06	1.02517e-05
BB_06g014090.1		39206.6	1.06898	0.332576	3.21425	0.00130786	0.00468078
BB_06g014510.1		1648.65	1.03368	0.273936	3.77341	0.000161028	0.000713821
BB_06g014540.1		7165.52	2.42973	0.222936	10.8988	1.16793e-27	5.31396e-26
BB_06g014570.1		314.694	2.09844	0.319988	6.55787	5.45801e-11	6.36158e-10
BB_06g014550.1		7409.37	2.44992	0.220393	11.1162	1.04686e-28	5.15011e-27
BB_06g014630.1		3028.26	1.02831	0.316354	3.25051	0.001152	0.00418321
BB_06g014730.1		297.746	2.38388	0.917977	2.59689	0.0094073	0.0262334
BB_06g014870.1		573.267	3.64139	0.351869	10.3487	4.24134e-25	1.6154e-23
BB_06g015170.1		177.463	2.9931	0.41972	7.13119	9.95028e-13	1.40782e-11
BB_06g015260.1		182.62	1.52517	0.27371	5.5722	2.51538e-08	2.14202e-07
BB_06g015290.1		63.136	4.92888	0.929912	5.30037	1.1557e-07	8.92143e-07
BB_06g015350.1	IAA29	1046.11	6.24324	1.24043	5.03313	4.82545e-07	3.40144e-06
BB_06g015360.1		444.002	3.66619	0.639599	5.73202	9.92433e-09	8.89723e-08
BB_06g015400.1		67133.7	1.20099	0.239926	5.00565	5.56737e-07	3.88613e-06
BB_06g015430.1		264.153	1.97941	0.371266	5.33152	9.73965e-08	7.60304e-07
BB_06g015500.1		450.278	4.2606	0.295698	14.4086	4.56721e-47	7.23826e-45
BB_06g015570.1		131.458	2.68064	0.57223	4.68455	2.80575e-06	1.74401e-05
BB_06g015660.1		2686.57	1.00064	0.185431	5.39626	6.80429e-08	5.42643e-07
BB_06g015670.1		665.886	4.35601	0.394741	11.0351	2.5873e-28	1.22684e-26
BB_06g015740.1	YUCCA4	56.4979	4.32831	1.17192	3.69334	0.000221332	0.000950971
BB_06g015760.1		466.184	1.34816	0.240994	5.59415	2.21711e-08	1.90658e-07
BB_06g015840.1		53.2807	1.7764	0.639185	2.77916	0.00544999	0.0163652
BB_06g015960.1		33.5707	6.72148	1.35428	4.96315	6.9358e-07	4.77221e-06
BB_06g016030.1		2470.81	1.393	0.151835	9.17442	4.54029e-20	1.25104e-18
BB_06g016080.1		104.747	1.05107	0.350717	2.99692	0.0027272	0.00898439
BB_06g016150.1		541.413	1.11526	0.208849	5.34003	9.29293e-08	7.28805e-07
BB_06g016240.1		1099.13	1.85398	0.233801	7.92974	2.19601e-15	4.06399e-14
BB_06g016420.1		60.4934	2.56011	0.574953	4.45274	8.47829e-06	4.81961e-05
BB_06g016430.1		19.8275	7.43813	1.45124	5.12537	2.96953e-07	2.14902e-06
BB_06g016490.1		1251.86	2.11796	0.206964	10.2335	1.40393e-24	5.18005e-23
BB_06g016730.1		87.585	6.51212	1.11941	5.81744	5.97552e-09	5.5098e-08
BB_06g016920.1		8691.18	1.92877	0.372779	5.17404	2.29092e-07	1.68529e-06
BB_06g017200.1		578.753	1.73873	0.229539	7.57484	3.59566e-14	5.86787e-13
BB_06g017540.1		78.3471	6.88532	1.13975	6.04107	1.53093e-09	1.52601e-08
BB_06g017580.1		190.285	2.4212	0.58277	4.15464	3.25793e-05	0.000166162
BB_06g017570.1		790.759	1.89263	0.33484	5.65235	1.58272e-08	1.38578e-07
BB_06g017620.1		197.788	3.99035	0.350023	11.4002	4.16954e-30	2.20761e-28
BB_06g018330.1		652.312	1.42654	0.497678	2.86638	0.00415192	0.0129533
BB_06g018560.1		84.3077	3.51284	0.54064	6.49755	8.16365e-11	9.35808e-10
BB_06g018380.1		82.0972	1.74262	0.684654	2.54525	0.01092	0.0297937
BB_06g018390.1		62828.8	4.92006	0.419766	11.721	9.95311e-32	5.71856e-30
BB_06g018400.1		103225	2.95684	0.184211	16.0514	5.5869e-58	1.6914e-55
BB_06g018410.1		447.751	1.2383	0.276202	4.48331	7.34935e-06	4.22463e-05
BB_06g018680.1		141.029	1.78561	0.516324	3.45831	0.000543571	0.0021316
BB_06g018760.1		233.367	4.19438	0.40208	10.4317	1.77701e-25	7.05249e-24
BB_06g018820.1		40.4066	7.01642	1.49199	4.70274	2.56693e-06	1.60912e-05
BB_06g018960.1		231.322	1.4845	0.614601	2.41538	0.0157188	0.040642
BB_06g018970.1		1107.75	1.41217	0.165532	8.53106	1.4501e-17	3.26641e-16
BB_06g019180.1		290.099	2.51073	0.407278	6.16466	7.0633e-10	7.30585e-09
BB_06g019240.1		239.4	3.29323	0.39836	8.26699	1.37388e-16	2.82356e-15
BB_06g019270.1		882.605	1.07501	0.231858	4.6365	3.54353e-06	2.16108e-05
BB_06g019280.1		850.425	4.18815	0.428482	9.77438	1.45036e-22	4.7305e-21
BB_06g019230.1		7800.76	1.00216	0.205506	4.87657	1.07944e-06	7.18749e-06
BB_06g019370.1		113.926	1.9952	0.706689	2.82331	0.00475304	0.0145707
BB_06g019290.1		474.26	2.34884	0.388505	6.04585	1.48624e-09	1.48523e-08
BB_06g019420.1		45.324	3.33682	1.09118	3.05799	0.00222827	0.00753412
BB_06g019570.1		1241.24	7.27445	0.464559	15.6588	2.89167e-55	6.96774e-53
BB_06g019660.1		8812.22	1.18784	0.326984	3.63272	0.000280452	0.0011784
BB_06g019750.1		101.15	6.39819	0.73458	8.71	3.0388e-18	7.26297e-17
BB_06g020020.1		252.03	1.31932	0.417849	3.15741	0.00159178	0.00559304
BB_06g019960.1		1024.19	1.97309	0.248377	7.94396	1.95833e-15	3.63269e-14
BB_06g020100.1		347.436	7.00855	0.744817	9.40975	4.97301e-21	1.45885e-19
BB_06g020320.1		93.9803	6.10663	0.835187	7.31169	2.63795e-13	3.96515e-12
BB_06g020740.1		41.3175	1.91393	0.816092	2.34524	0.0190148	0.0479258
BB_06g020750.1		153.486	2.99715	0.54351	5.51443	3.49916e-08	2.92493e-07
BB_06g020860.1		181.089	3.65706	0.980407	3.73014	0.000191373	0.000832396
BB_06g021050.1		524.946	3.16198	0.457734	6.9079	4.91892e-12	6.41387e-11
BB_06g021220.1		97.0026	1.64124	0.606434	2.70637	0.00680232	0.019875
BB_06g021270.1		725.986	1.77486	0.174046	10.1976	2.03154e-24	7.41465e-23
BB_06g021340.1		11.8023	3.94292	1.42688	2.76332	0.00572171	0.0170575
BB_06g021410.1		3486.49	2.33332	0.263898	8.84174	9.42364e-19	2.36231e-17
BB_06g021570.1		149.263	3.60004	0.520393	6.91793	4.5828e-12	5.9988e-11
BB_06g021770.1		613.045	12.1435	1.20906	10.0438	9.78417e-24	3.41275e-22
BB_06g021780.1		369.998	10.9909	1.21251	9.0646	1.2506e-19	3.31073e-18
BB_06g021730.1		181.765	2.54102	0.353108	7.19614	6.19402e-13	8.90235e-12
BB_06g021740.1		49.3943	1.75169	0.483726	3.62125	0.000293185	0.00122601
BB_06g021750.1		266.684	2.03658	0.487151	4.18061	2.90734e-05	0.000149443
BB_06g021840.1		7553.32	1.26473	0.235154	5.3783	7.51921e-08	5.97237e-07
BB_06g021940.1		3943.44	1.09845	0.165105	6.65306	2.87052e-11	3.47612e-10
BB_06g021990.1		579.145	2.38555	0.528935	4.5101	6.47981e-06	3.77161e-05
BB_06g022100.1		2931.74	1.47859	0.220615	6.70213	2.05397e-11	2.52354e-10
BB_06g022360.1		254.289	1.59794	0.661072	2.4172	0.0156404	0.0404658
BB_06g022430.1		875.59	4.51219	0.245204	18.4018	1.27126e-75	1.3052e-72
BB_06g022510.1		615.837	1.35354	0.193041	7.01166	2.35513e-12	3.19989e-11
BB_06g022790.1		69.4215	1.14464	0.417116	2.74418	0.00606623	0.0179644
BB_06g022830.1		1338.1	1.59334	0.194714	8.18296	2.76953e-16	5.5143e-15
BB_06g022990.1		467.946	4.42684	0.521781	8.4841	2.17402e-17	4.80686e-16
BB_06g023010.1		1096.32	2.18973	0.314348	6.96593	3.26247e-12	4.35993e-11
BB_06g023210.1		33.8914	8.40879	1.39011	6.04902	1.45733e-09	1.45758e-08
BB_06g023630.1		3610.12	1.85442	0.214053	8.6634	4.57912e-18	1.07486e-16
BB_06g023720.1		387.66	2.19985	0.288034	7.63746	2.21549e-14	3.70514e-13
BB_06g023870.1		148.809	2.54462	0.365667	6.95885	3.43069e-12	4.57438e-11
BB_06g024260.1		190.098	1.01313	0.28685	3.53191	0.000412573	0.00166282
BB_06g024330.1		1477.25	2.89829	0.553763	5.23381	1.66052e-07	1.24758e-06
BB_06g024390.1		409.224	3.68708	0.476954	7.73048	1.07145e-14	1.84951e-13
BB_06g024370.1		5416.38	2.85	0.187395	15.2085	3.10573e-52	6.3223e-50
BB_06g024460.1		278.237	1.86721	0.341324	5.47048	4.4882e-08	3.68257e-07
BB_06g024470.1		11695	1.03952	0.243482	4.26939	1.96006e-05	0.000104433
BB_06g024630.1		492.912	1.08305	0.170915	6.3368	2.34586e-10	2.54456e-09
BB_06g024640.1		451.194	1.09994	0.177066	6.21204	5.2301e-10	5.47445e-09
BB_06g024820.1		5781.94	1.58878	0.287709	5.52218	3.34818e-08	2.80967e-07
BB_06g024860.1		1684.37	2.21191	0.279599	7.91099	2.55346e-15	4.69241e-14
BB_06g024870.1		63.9058	1.33821	0.465251	2.87632	0.0040234	0.012609
BB_06g024980.1		12173.5	1.36872	0.38225	3.58069	0.000342694	0.00141031
BB_06g025020.1		3745.84	2.09768	0.240633	8.71732	2.84869e-18	6.85718e-17
BB_06g025030.1		4829.88	3.11713	0.260759	11.9541	6.18201e-33	3.85177e-31
BB_06g025080.1		53868.8	1.47768	0.262224	5.63519	1.74866e-08	1.52147e-07
BB_06g025290.1		99.8677	3.61032	0.63307	5.70288	1.17802e-08	1.04814e-07
BB_06g025270.1		91.7201	1.32038	0.368513	3.583	0.000339668	0.00139981
BB_06g025280.1		4133.92	3.03061	0.177582	17.066	2.66011e-65	1.23168e-62
BB_06g025360.1		10.788	6.62293	2.03194	3.25941	0.00111645	0.00407038
BB_06g025370.1		2093.63	1.1074	0.170121	6.50947	7.54186e-11	8.68325e-10
BB_06g025670.1		8.65312	4.45503	1.51258	2.94532	0.00322625	0.0104263
BB_06g025640.1		550.248	1.96387	0.255506	7.68619	1.51577e-14	2.57877e-13
BB_06g025720.1		327.67	3.5548	0.57496	6.18268	6.30205e-10	6.54427e-09
BB_06g025810.1		2632.82	1.66867	0.218222	7.64667	2.06248e-14	3.45659e-13
BB_06g025870.1		168.832	1.93522	0.407182	4.75271	2.00704e-06	1.2792e-05
BB_06g026140.1		4423.95	1.98523	0.363091	5.46758	4.56224e-08	3.73813e-07
BB_06g026040.1		9834.95	1.28537	0.269294	4.77311	1.81406e-06	1.16469e-05
BB_06g026180.1		16402.6	4.37372	0.310488	14.0866	4.59214e-45	6.41649e-43
BB_06g026250.1		3015.43	2.34031	0.236345	9.9021	4.07625e-23	1.36534e-21
BB_06g026390.1		2709.76	2.64206	0.477276	5.5357	3.09996e-08	2.61064e-07
BB_06g026490.1		324.665	4.75349	0.677034	7.02106	2.20195e-12	2.99521e-11
BB_06g026500.1		11.0945	6.51084	1.81274	3.59172	0.000328505	0.00135831
BB_06g026580.1		718.707	1.28252	0.335503	3.8227	0.000132001	0.000594632
BB_06g026730.1		12.8512	2.76342	1.05118	2.62887	0.00856701	0.0242074
BB_06g026740.1		577.111	1.94111	0.204689	9.48325	2.46496e-21	7.40553e-20
BB_06g026750.1		631.701	1.14678	0.28113	4.07918	4.51944e-05	0.000224018
BB_06g026760.1		5697.13	1.26811	0.131897	9.61442	6.94979e-22	2.1708e-20
BB_06g026780.1		1941.86	2.94785	0.228016	12.9283	3.116e-38	2.78717e-36
BB_06g026870.1		5521.78	1.49051	0.310552	4.79954	1.59028e-06	1.03082e-05
BB_06g026950.1		202.481	2.14271	0.45798	4.6786	2.88835e-06	1.79017e-05
BB_06g027150.1		864.996	1.24134	0.195307	6.35585	2.07279e-10	2.26083e-09
BB_06g027210.1		5906.86	1.27688	0.319615	3.99506	6.46789e-05	0.000311065
BB_06g027300.1		1216.96	2.18816	0.240727	9.0898	9.92212e-20	2.65046e-18
BB_06g027550.1		430.956	2.03272	0.319799	6.35624	2.06749e-10	2.25713e-09
BB_06g027630.1		18181.7	2.98309	0.159864	18.6602	1.0434e-77	1.23194e-74
BB_06g027640.1		12721.4	2.35432	0.224471	10.4883	9.77816e-26	3.9269e-24
BB_06g027770.1		2978.53	1.49432	0.200247	7.46239	8.49691e-14	1.34032e-12
BB_06g027860.1		112.091	4.13822	0.774699	5.34171	9.20728e-08	7.22568e-07
BB_06g028030.1		246.152	2.23034	0.344049	6.48263	9.01376e-11	1.02628e-09
BB_06g028110.1		1014.56	1.25887	0.219507	5.73499	9.75166e-09	8.7524e-08
BB_06g028190.1		2892.91	1.48381	0.189308	7.8381	4.57397e-15	8.14552e-14
BB_06g028370.1		142.946	2.16589	0.515563	4.20102	2.6571e-05	0.000137931
BB_06g028410.1		2180.49	1.3684	0.250074	5.47197	4.45051e-08	3.65545e-07
BB_06g028520.1		947.3	3.80594	0.352933	10.7837	4.10802e-27	1.79642e-25
BB_06g028630.1		95.0649	2.25951	0.430226	5.25191	1.50531e-07	1.13894e-06
BB_06g028640.1		6417.03	1.42117	0.284181	5.00094	5.70507e-07	3.97403e-06
BB_06g028650.1		1145.34	1.03925	0.15323	6.78234	1.18247e-11	1.4916e-10
BB_06g028680.1	YUCCA5	136.007	3.86258	0.450032	8.5829	9.25089e-18	2.12708e-16
BB_06g028690.1		32.0025	1.60821	0.532663	3.01918	0.00253459	0.00844209
BB_06g028700.1	TUCCA5	136.183	3.82369	0.45272	8.44604	3.01361e-17	6.57094e-16
BB_06g028710.1		321.712	1.14593	0.312507	3.66688	0.000245523	0.00104371
BB_06g028750.1		1486.49	1.08841	0.185814	5.85751	4.69851e-09	4.38367e-08
BB_06g028840.1		2323.37	2.30825	0.356	6.48384	8.94149e-11	1.01904e-09
BB_06g028810.1		8159.28	1.12538	0.220447	5.10498	3.30838e-07	2.3782e-06
BB_06g028860.1		657.08	6.03286	1.46412	4.12046	3.78118e-05	0.000190259
BB_06g028880.1		4386.07	4.13275	0.294447	14.0356	9.43523e-45	1.29537e-42
BB_06g028900.1		83.8479	1.10778	0.355493	3.11617	0.00183215	0.00632334
BB_06g029000.1		27995.8	1.18515	0.215521	5.499	3.8195e-08	3.17216e-07
BB_06g029080.1		1206.17	3.93225	0.294134	13.3689	9.18839e-41	9.60065e-39
BB_06g029120.1		1542.52	5.53155	0.937906	5.89776	3.68461e-09	3.48731e-08
BB_06g029280.1		253.598	6.22094	0.701066	8.87354	7.08555e-19	1.803e-17
[truncated: 3,143 more rows]

## Sheet: down-regulated in STG vs STP
transcript_id	function	baseMean	log2FoldChange	lfcSE	stat	pvalue	padj
[truncated: 5,228 more rows]

[truncated: 1 more sheets: up-regulated in STG vs STP]
