# Supplementary material for: Transcriptomic landscapes of tissue-specific color transition in eggplant reveal regulatory roles of lncRNAs and alternative splicing in anthocyanin biosynthesis
Source: Front Plant Sci. 2026 May 28;17:1832029. doi: 10.3389/fpls.2026.1832029 (PMC13253822; doi:10.3389/fpls.2026.1832029)
Supplement: Supplementary file 10 [file Table6.xlsx]

## Sheet: DElncRNAs
	Peel DElncRNAs	Corolla DElncRNAs	Common DElncRNAs
	MSTRG.1010.1	MSTRG.426.1	MSTRG.1010.1
	MSTRG.1010.1	MSTRG.590.1	MSTRG.1010.1
	MSTRG.1011.1	MSTRG.614.1	MSTRG.1011.1
	MSTRG.10133.1	MSTRG.615.1	MSTRG.10133.1
	MSTRG.10970.1	MSTRG.782.1	MSTRG.10970.1
	MSTRG.11191.1	MSTRG.834.1	MSTRG.11191.1
	MSTRG.11233.1	MSTRG.975.3	MSTRG.11233.1
	MSTRG.11493.1	MSTRG.996.1	MSTRG.11493.1
	MSTRG.11658.1	MSTRG.1760.1	MSTRG.11658.1
	MSTRG.11686.1	MSTRG.1856.1	MSTRG.11686.1
	MSTRG.11915.3	MSTRG.2011.5	MSTRG.11915.3
	MSTRG.12107.1	MSTRG.2019.1	MSTRG.12107.1
	MSTRG.12282.1	MSTRG.2077.1	MSTRG.12282.1
	MSTRG.12288.1	MSTRG.2198.1	MSTRG.12288.1
	MSTRG.12325.1	MSTRG.2224.1	MSTRG.12325.1
	MSTRG.12325.1	MSTRG.2225.1	MSTRG.12325.1
	MSTRG.12373.1	MSTRG.2265.1	MSTRG.12373.1
	MSTRG.12530.1	MSTRG.2322.1	MSTRG.12530.1
	MSTRG.12540.1	MSTRG.2420.1	MSTRG.12540.1
	MSTRG.12548.1	MSTRG.2492.1	MSTRG.12548.1
	MSTRG.12723.1	MSTRG.2506.1	MSTRG.12723.1
	MSTRG.12767.1	MSTRG.2503.1	MSTRG.12767.1
	MSTRG.12792.1	MSTRG.2504.1	MSTRG.12792.1
	MSTRG.12835.1	MSTRG.2559.1	MSTRG.12835.1
	MSTRG.12841.1	MSTRG.2641.1	MSTRG.12841.1
	MSTRG.12854.1	MSTRG.2671.1	MSTRG.12854.1
	MSTRG.12888.1	MSTRG.2713.1	MSTRG.12888.1
	MSTRG.12900.1	MSTRG.2715.1	MSTRG.12900.1
	MSTRG.12972.1	MSTRG.2716.1	MSTRG.12972.1
	MSTRG.12976.1	MSTRG.2724.1	MSTRG.12976.1
	MSTRG.13073.1	MSTRG.2726.2	MSTRG.13073.1
	MSTRG.13173.1	MSTRG.2731.1	MSTRG.13173.1
	MSTRG.13222.1	MSTRG.2733.1	MSTRG.13222.1
	MSTRG.13247.1	MSTRG.2741.1	MSTRG.13247.1
	MSTRG.13248.1	MSTRG.2766.1	MSTRG.13248.1
	MSTRG.13267.1	MSTRG.2850.1	MSTRG.13267.1
	MSTRG.13273.1	MSTRG.2873.1	MSTRG.13273.1
	MSTRG.13341.1	MSTRG.2874.1	MSTRG.13341.1
	MSTRG.13341.1	MSTRG.2887.1	MSTRG.13341.1
	MSTRG.13342.1	MSTRG.2896.1	MSTRG.13342.1
	MSTRG.13343.1	MSTRG.2913.1	MSTRG.13343.1
	MSTRG.13345.1	MSTRG.2967.1	MSTRG.13345.1
	MSTRG.13617.1	MSTRG.3014.1	MSTRG.13617.1
	MSTRG.13851.1	MSTRG.3020.1	MSTRG.13851.1
	MSTRG.13868.3	MSTRG.3031.1	MSTRG.13868.3
	MSTRG.14031.1	MSTRG.3118.1	MSTRG.14031.1
	MSTRG.14031.1	MSTRG.3251.1	MSTRG.14031.1
	MSTRG.14224.1	MSTRG.3398.1	MSTRG.14224.1
	MSTRG.14398.1	MSTRG.9326.1	MSTRG.14398.1
	MSTRG.1448.1	MSTRG.9403.1	MSTRG.1448.1
	MSTRG.15193.1	MSTRG.9419.1	MSTRG.15193.1
	MSTRG.15259.1	MSTRG.9481.1	MSTRG.15259.1
	MSTRG.1526.5	MSTRG.9507.1	MSTRG.1526.5
	MSTRG.15322.1	MSTRG.9565.1	MSTRG.15322.1
	MSTRG.15323.1	MSTRG.9567.1	MSTRG.15323.1
	MSTRG.15356.1	MSTRG.9576.1	MSTRG.15356.1
	MSTRG.15407.1	MSTRG.9577.1	MSTRG.15407.1
	MSTRG.15450.1	MSTRG.9607.1	MSTRG.15450.1
	MSTRG.15451.1	MSTRG.9630.1	MSTRG.15451.1
	MSTRG.15545.1	MSTRG.9641.1	MSTRG.15545.1
	MSTRG.15569.1	MSTRG.9643.1	MSTRG.15569.1
	MSTRG.15577.1	MSTRG.9688.1	MSTRG.15577.1
	MSTRG.15579.1	MSTRG.9730.1	MSTRG.15579.1
	MSTRG.15579.1	MSTRG.9743.1	MSTRG.15579.1
	MSTRG.15757.1	MSTRG.9753.1	MSTRG.15757.1
	MSTRG.15765.1	MSTRG.9832.1	MSTRG.15765.1
	MSTRG.15780.1	MSTRG.9842.1	MSTRG.15780.1
	MSTRG.15807.1	MSTRG.9860.1	MSTRG.15807.1
	MSTRG.15843.1	MSTRG.9861.1	MSTRG.15843.1
	MSTRG.15901.1	MSTRG.9878.1	MSTRG.15901.1
	MSTRG.16050.1	MSTRG.9953.1	MSTRG.16050.1
	MSTRG.16564.1	MSTRG.9967.1	MSTRG.16564.1
	MSTRG.16564.1	MSTRG.9972.1	MSTRG.16564.1
	MSTRG.17087.1	MSTRG.9979.1	MSTRG.17087.1
	MSTRG.17106.1	MSTRG.10498.1	MSTRG.17106.1
	MSTRG.17185.1	MSTRG.10922.1	MSTRG.17185.1
	MSTRG.17212.1	MSTRG.11270.2	MSTRG.17212.1
	MSTRG.1732.1	MSTRG.11493.1	MSTRG.1732.1
	MSTRG.17324.1	MSTRG.11516.1	MSTRG.17324.1
	MSTRG.17337.1	MSTRG.11627.2	MSTRG.17337.1
	MSTRG.17452.1	MSTRG.11658.1	MSTRG.17452.1
	MSTRG.17490.1	MSTRG.11740.1	MSTRG.17490.1
	MSTRG.17533.1	MSTRG.11792.1	MSTRG.17533.1
	MSTRG.17597.1	MSTRG.11825.1	MSTRG.17597.1
	MSTRG.1760.1	MSTRG.12281.1	MSTRG.1760.1
	MSTRG.17630.1	MSTRG.12282.1	MSTRG.17630.1
	MSTRG.17638.1	MSTRG.12373.1	MSTRG.17638.1
	MSTRG.17651.1	MSTRG.12404.1	MSTRG.17651.1
	MSTRG.17655.1	MSTRG.12411.1	MSTRG.17655.1
	MSTRG.17658.1	MSTRG.12469.1	MSTRG.17658.1
	MSTRG.17777.1	MSTRG.12543.1	MSTRG.17777.1
	MSTRG.17811.1	MSTRG.12548.1	MSTRG.17811.1
	MSTRG.1783.4	MSTRG.12551.1	MSTRG.1783.4
	MSTRG.17899.1	MSTRG.12583.1	MSTRG.17899.1
	MSTRG.17979.1	MSTRG.12702.1	MSTRG.17979.1
	MSTRG.17980.1	MSTRG.12739.1	MSTRG.17980.1
	MSTRG.18003.1	MSTRG.12750.1	MSTRG.18003.1
	MSTRG.18005.1	MSTRG.12767.1	MSTRG.18005.1
	MSTRG.18054.1	MSTRG.12833.1	MSTRG.18054.1
	MSTRG.18200.1	MSTRG.12835.1	MSTRG.18200.1
	MSTRG.18271.14	MSTRG.12840.1	MSTRG.18271.14
	MSTRG.18274.1	MSTRG.12841.1	MSTRG.18274.1
	MSTRG.18276.1	MSTRG.12845.1	MSTRG.18276.1
	MSTRG.18551.1	MSTRG.12848.1	MSTRG.18551.1
	MSTRG.18552.1	MSTRG.12854.1	MSTRG.18552.1
	MSTRG.18622.1	MSTRG.12878.1	MSTRG.18622.1
	MSTRG.18982.1	MSTRG.12900.1	MSTRG.18982.1
	MSTRG.19069.1	MSTRG.12914.1	MSTRG.19069.1
	MSTRG.19071.1	MSTRG.12925.1	MSTRG.19071.1
	MSTRG.19074.1	MSTRG.12937.1	MSTRG.19074.1
	MSTRG.19082.1	MSTRG.12988.8	MSTRG.19082.1
	MSTRG.19198.1	MSTRG.12988.4	MSTRG.19198.1
	MSTRG.19213.1	MSTRG.13001.1	MSTRG.19213.1
	MSTRG.19214.1	MSTRG.13052.1	MSTRG.19214.1
	MSTRG.19218.1	MSTRG.13053.1	MSTRG.19218.1
	MSTRG.19243.1	MSTRG.13073.1	MSTRG.19243.1
	MSTRG.19258.1	MSTRG.13088.1	MSTRG.19258.1
	MSTRG.19299.1	MSTRG.13173.1	MSTRG.19299.1
	MSTRG.19347.1	MSTRG.13195.1	MSTRG.19347.1
	MSTRG.19365.1	MSTRG.13205.1	MSTRG.19365.1
	MSTRG.19418.1	MSTRG.13212.1	MSTRG.19418.1
	MSTRG.19423.1	MSTRG.13222.1	MSTRG.19423.1
	MSTRG.19477.1	MSTRG.13247.1	MSTRG.19477.1
	MSTRG.19515.1	MSTRG.13248.1	MSTRG.19515.1
	MSTRG.19525.1	MSTRG.13273.1	MSTRG.19525.1
	MSTRG.19536.1	MSTRG.13282.1	MSTRG.19536.1
	MSTRG.19584.1	MSTRG.13464.1	MSTRG.19584.1
	MSTRG.19609.1	MSTRG.13514.1	MSTRG.19609.1
	MSTRG.19621.1	MSTRG.13555.1	MSTRG.19621.1
	MSTRG.19814.1	MSTRG.13617.1	MSTRG.19814.1
	MSTRG.19861.1	MSTRG.13636.1	MSTRG.19861.1
	MSTRG.19869.1	MSTRG.13900.1	MSTRG.19869.1
	MSTRG.19870.1	MSTRG.13969.1	MSTRG.19870.1
	MSTRG.19923.1	MSTRG.14089.1	MSTRG.19923.1
	MSTRG.1998.1	MSTRG.14665.1	MSTRG.1998.1
	MSTRG.20018.2	MSTRG.15243.1	MSTRG.20018.2
	MSTRG.20056.1	MSTRG.15259.1	MSTRG.20056.1
	MSTRG.20061.1	MSTRG.15311.1	MSTRG.20061.1
	MSTRG.20260.1	MSTRG.15341.1	MSTRG.20260.1
	MSTRG.20303.1	MSTRG.15366.1	MSTRG.20303.1
	MSTRG.20349.1	MSTRG.15377.1	MSTRG.20349.1
	MSTRG.20674.1	MSTRG.15407.1	MSTRG.20674.1
	MSTRG.2077.1	MSTRG.15411.1	MSTRG.2077.1
	MSTRG.20907.1	MSTRG.15415.1	MSTRG.20907.1
	MSTRG.21391.1	MSTRG.15416.1	MSTRG.21391.1
	MSTRG.21392.1	MSTRG.15532.1	MSTRG.21392.1
	MSTRG.2151.1	MSTRG.15541.1	MSTRG.2151.1
	MSTRG.21547.1	MSTRG.15545.1	MSTRG.21547.1
	MSTRG.21551.1	MSTRG.15568.1	MSTRG.21551.1
	MSTRG.21553.1	MSTRG.15569.1	MSTRG.21553.1
	MSTRG.21560.2	MSTRG.15571.1	MSTRG.21560.2
	MSTRG.21592.1	MSTRG.15590.1	MSTRG.21592.1
	MSTRG.21609.1	MSTRG.15601.1	MSTRG.21609.1
	MSTRG.21644.1	MSTRG.15674.1	MSTRG.21644.1
	MSTRG.21645.1	MSTRG.15711.1	MSTRG.21645.1
	MSTRG.21738.1	MSTRG.15723.1	MSTRG.21738.1
	MSTRG.21922.1	MSTRG.15757.1	MSTRG.21922.1
	MSTRG.21970.1	MSTRG.15764.1	MSTRG.21970.1
	MSTRG.21975.1	MSTRG.15765.1	MSTRG.21975.1
	MSTRG.2198.1	MSTRG.15826.2	MSTRG.2198.1
	MSTRG.22004.1	MSTRG.15886.1	MSTRG.22004.1
	MSTRG.22028.1	MSTRG.15889.1	MSTRG.22028.1
	MSTRG.22068.1	MSTRG.15912.1	MSTRG.22068.1
	MSTRG.2208.1	MSTRG.15914.1	MSTRG.2208.1
	MSTRG.22124.1	MSTRG.16014.1	MSTRG.22124.1
	MSTRG.22161.1	MSTRG.16070.1	MSTRG.22161.1
	MSTRG.22263.1	MSTRG.16231.1	MSTRG.22263.1
	MSTRG.22300.1	MSTRG.16283.1	MSTRG.22300.1
	MSTRG.22373.1	MSTRG.16287.1	MSTRG.22373.1
	MSTRG.22425.1	MSTRG.16317.1	MSTRG.22425.1
	MSTRG.22473.1	MSTRG.16564.1	MSTRG.22473.1
	MSTRG.22488.1	MSTRG.16568.1	MSTRG.22488.1
	MSTRG.22491.1	MSTRG.17087.1	MSTRG.22491.1
	MSTRG.22531.1	MSTRG.17106.1	MSTRG.22531.1
	MSTRG.22548.1	MSTRG.17185.1	MSTRG.22548.1
	MSTRG.22734.1	MSTRG.17236.1	MSTRG.22734.1
	MSTRG.22931.1	MSTRG.17398.1	MSTRG.22931.1
	MSTRG.23116.1	MSTRG.17452.1	MSTRG.23116.1
	MSTRG.2322.1	MSTRG.17490.1	MSTRG.2322.1
	MSTRG.23386.1	MSTRG.17543.1	MSTRG.23386.1
	MSTRG.23599.1	MSTRG.17577.1	MSTRG.23599.1
	MSTRG.23748.1	MSTRG.17629.1	MSTRG.23748.1
	MSTRG.23783.1	MSTRG.17630.1	MSTRG.23783.1
	MSTRG.23834.1	MSTRG.17635.1	MSTRG.23834.1
	MSTRG.23836.1	MSTRG.17638.1	MSTRG.23836.1
	MSTRG.23871.1	MSTRG.17651.1	MSTRG.23871.1
	MSTRG.23931.1	MSTRG.17658.1	MSTRG.23931.1
	MSTRG.23976.1	MSTRG.17805.1	MSTRG.23976.1
	MSTRG.24002.1	MSTRG.17850.1	MSTRG.24002.1
	MSTRG.2420.1	MSTRG.17947.1	MSTRG.2420.1
	MSTRG.24413.1	MSTRG.17976.1	MSTRG.24413.1
	MSTRG.24415.1	MSTRG.17979.1	MSTRG.24415.1
	MSTRG.24457.1	MSTRG.18003.1	MSTRG.24457.1
	MSTRG.24668.1	MSTRG.18069.1	MSTRG.24668.1
	MSTRG.24668.1	MSTRG.18102.1	MSTRG.24668.1
	MSTRG.24697.1	MSTRG.18108.1	MSTRG.24697.1
	MSTRG.24774.1	MSTRG.18274.1	MSTRG.24774.1
	MSTRG.24774.1	MSTRG.18276.1	MSTRG.24774.1
	MSTRG.24778.1	MSTRG.18349.1	MSTRG.24778.1
	MSTRG.24802.1	MSTRG.18352.1	MSTRG.24802.1
	MSTRG.24845.1	MSTRG.18353.1	MSTRG.24845.1
	MSTRG.24920.1	MSTRG.18379.1	MSTRG.24920.1
	MSTRG.24935.1	MSTRG.18481.1	MSTRG.24935.1
	MSTRG.24936.1	MSTRG.18627.1	MSTRG.24936.1
	MSTRG.24979.1	MSTRG.19074.1	MSTRG.24979.1
	MSTRG.25088.1	MSTRG.19132.1	MSTRG.25088.1
	MSTRG.25167.1	MSTRG.19198.1	MSTRG.25167.1
	MSTRG.25351.1	MSTRG.19202.1	MSTRG.25351.1
	MSTRG.2559.1	MSTRG.19231.1	MSTRG.2559.1
	MSTRG.25611.1	MSTRG.19240.1	MSTRG.25611.1
	MSTRG.25949.1	MSTRG.19243.1	MSTRG.25949.1
	MSTRG.25949.1	MSTRG.19299.1	MSTRG.25949.1
	MSTRG.26138.1	MSTRG.19346.1	MSTRG.26138.1
	MSTRG.2628.1	MSTRG.19364.1	MSTRG.2628.1
	MSTRG.26354.1	MSTRG.19365.1	MSTRG.26354.1
	MSTRG.26357.1	MSTRG.19378.1	MSTRG.26357.1
	MSTRG.26357.2	MSTRG.19423.1	MSTRG.26357.2
	MSTRG.26392.1	MSTRG.19455.1	MSTRG.26392.1
	MSTRG.2641.1	MSTRG.19458.1	MSTRG.2641.1
	MSTRG.26429.1	MSTRG.19496.1	MSTRG.26429.1
	MSTRG.26474.1	MSTRG.19504.1	MSTRG.26474.1
	MSTRG.26481.1	MSTRG.19515.1	MSTRG.26481.1
	MSTRG.26520.1	MSTRG.19525.1	MSTRG.26520.1
	MSTRG.2655.1	MSTRG.19585.1	MSTRG.2655.1
	MSTRG.2671.1	MSTRG.19595.1	MSTRG.2671.1
	MSTRG.26752.1	MSTRG.19609.1	MSTRG.26752.1
	MSTRG.26867.1	MSTRG.19621.1	MSTRG.26867.1
	MSTRG.26953.1	MSTRG.19664.1	MSTRG.26953.1
	MSTRG.27097.1	MSTRG.19764.1	MSTRG.27097.1
	MSTRG.27126.1	MSTRG.19776.1	MSTRG.27126.1
	MSTRG.2715.1	MSTRG.19814.1	MSTRG.2715.1
	MSTRG.2716.1	MSTRG.19861.1	MSTRG.2716.1
	MSTRG.2724.1	MSTRG.19897.1	MSTRG.2724.1
	MSTRG.2755.1	MSTRG.19999.1	MSTRG.2755.1
	MSTRG.2767.1	MSTRG.20032.1	MSTRG.2767.1
	MSTRG.2896.1	MSTRG.20039.1	MSTRG.2896.1
	MSTRG.2925.1	MSTRG.20056.1	MSTRG.2925.1
	MSTRG.3107.1	MSTRG.20061.1	MSTRG.3107.1
	MSTRG.3202.1	MSTRG.20065.1	MSTRG.3202.1
	MSTRG.3246.1	MSTRG.20126.1	MSTRG.3246.1
	MSTRG.3251.1	MSTRG.20260.1	MSTRG.3251.1
	MSTRG.3938.1	MSTRG.20349.1	MSTRG.3938.1
	MSTRG.3989.14	MSTRG.20601.2	MSTRG.3989.14
	MSTRG.4031.1	MSTRG.20688.1	MSTRG.4031.1
	MSTRG.4049.1	MSTRG.20718.1	MSTRG.4049.1
	MSTRG.4051.1	MSTRG.20930.1	MSTRG.4051.1
	MSTRG.4061.1	MSTRG.21345.1	MSTRG.4061.1
	MSTRG.4112.1	MSTRG.21412.5	MSTRG.4112.1
	MSTRG.4141.1	MSTRG.21560.2	MSTRG.4141.1
	MSTRG.4175.1	MSTRG.21609.1	MSTRG.4175.1
	MSTRG.4180.1	MSTRG.21633.1	MSTRG.4180.1
	MSTRG.426.1	MSTRG.21635.1	MSTRG.426.1
	MSTRG.4564.2	MSTRG.21644.1	MSTRG.4564.2
	MSTRG.4728.1	MSTRG.21645.1	MSTRG.4728.1
	MSTRG.4821.1	MSTRG.21665.1	MSTRG.4821.1
	MSTRG.4833.1	MSTRG.21714.1	MSTRG.4833.1
	MSTRG.4886.1	MSTRG.21738.1	MSTRG.4886.1
	MSTRG.4972.1	MSTRG.21794.1	MSTRG.4972.1
	MSTRG.5016.1	MSTRG.21842.1	MSTRG.5016.1
	MSTRG.5017.1	MSTRG.21843.1	MSTRG.5017.1
	MSTRG.5094.1	MSTRG.21844.1	MSTRG.5094.1
	MSTRG.5160.1	MSTRG.21845.1	MSTRG.5160.1
	MSTRG.5326.1	MSTRG.21846.1	MSTRG.5326.1
	MSTRG.5471.5	MSTRG.21890.1	MSTRG.5471.5
	MSTRG.5476.1	MSTRG.21911.1	MSTRG.5476.1
	MSTRG.5501.1	MSTRG.21922.1	MSTRG.5501.1
	MSTRG.5505.1	MSTRG.21931.1	MSTRG.5505.1
	MSTRG.5562.1	MSTRG.21933.1	MSTRG.5562.1
	MSTRG.6057.3	MSTRG.21969.1	MSTRG.6057.3
	MSTRG.6057.6	MSTRG.21970.1	MSTRG.6057.6
	MSTRG.6156.1	MSTRG.21975.1	MSTRG.6156.1
	MSTRG.6244.1	MSTRG.22004.1	MSTRG.6244.1
	MSTRG.6453.1	MSTRG.22012.1	MSTRG.6453.1
	MSTRG.6575.1	MSTRG.22028.1	MSTRG.6575.1
	MSTRG.6774.1	MSTRG.22118.1	MSTRG.6774.1
	MSTRG.6854.1	MSTRG.22120.1	MSTRG.6854.1
	MSTRG.6902.1	MSTRG.22124.1	MSTRG.6902.1
	MSTRG.6932.1	MSTRG.22164.1	MSTRG.6932.1
	MSTRG.6932.1	MSTRG.22195.1	MSTRG.6932.1
	MSTRG.6937.1	MSTRG.22269.1	MSTRG.6937.1
	MSTRG.6938.1	MSTRG.22300.1	MSTRG.6938.1
	MSTRG.6954.1	MSTRG.22371.1	MSTRG.6954.1
	MSTRG.7035.1	MSTRG.22373.1	MSTRG.7035.1
	MSTRG.7058.1	MSTRG.22445.1	MSTRG.7058.1
	MSTRG.7070.1	MSTRG.22473.1	MSTRG.7070.1
	MSTRG.7075.1	MSTRG.22478.1	MSTRG.7075.1
	MSTRG.7076.1	MSTRG.22488.1	MSTRG.7076.1
	MSTRG.7100.1	MSTRG.22491.1	MSTRG.7100.1
	MSTRG.7128.1	MSTRG.22548.1	MSTRG.7128.1
	MSTRG.7142.1	MSTRG.22597.9	MSTRG.7142.1
	MSTRG.7150.1	MSTRG.22599.1	MSTRG.7150.1
	MSTRG.7151.1	MSTRG.22632.1	MSTRG.7151.1
	MSTRG.7205.1	MSTRG.22734.1	MSTRG.7205.1
	MSTRG.7411.1	MSTRG.22841.1	MSTRG.7411.1
	MSTRG.7419.1	MSTRG.22840.1	MSTRG.7419.1
	MSTRG.7635.1	MSTRG.22842.1	MSTRG.7635.1
	MSTRG.7662.1	MSTRG.22843.1	MSTRG.7662.1
	MSTRG.8106.1	MSTRG.22845.1	MSTRG.8106.1
	MSTRG.8205.1	MSTRG.22854.1	MSTRG.8205.1
	MSTRG.8235.1	MSTRG.22931.1	MSTRG.8235.1
	MSTRG.8240.1	MSTRG.23100.1	MSTRG.8240.1
	MSTRG.8298.1	MSTRG.23599.1	MSTRG.8298.1
	MSTRG.8356.6	MSTRG.23604.1	MSTRG.8356.6
	MSTRG.8405.1	MSTRG.23809.1	MSTRG.8405.1
	MSTRG.8456.1	MSTRG.23818.1	MSTRG.8456.1
	MSTRG.8457.1	MSTRG.23842.1	MSTRG.8457.1
	MSTRG.8554.1	MSTRG.23850.1	MSTRG.8554.1
	MSTRG.8586.1	MSTRG.23871.1	MSTRG.8586.1
	MSTRG.8666.1	MSTRG.23915.1	MSTRG.8666.1
	MSTRG.8723.1	MSTRG.23976.1	MSTRG.8723.1
	MSTRG.8724.1	MSTRG.23979.1	MSTRG.8724.1
	MSTRG.8843.1	MSTRG.23991.1	MSTRG.8843.1
	MSTRG.9201.1	MSTRG.23992.1	MSTRG.9201.1
	MSTRG.9403.1	MSTRG.24000.1	MSTRG.9403.1
	MSTRG.9411.1	MSTRG.24002.1	MSTRG.9411.1
	MSTRG.9539.1	MSTRG.24005.1	MSTRG.9539.1
	MSTRG.9607.1	MSTRG.24449.1	MSTRG.9607.1
	MSTRG.9611.1	MSTRG.24502.1	MSTRG.9611.1
	MSTRG.9700.1	MSTRG.24566.1	MSTRG.9700.1
	MSTRG.9825.1	MSTRG.24571.1	MSTRG.9825.1
	MSTRG.9848.1	MSTRG.24572.1	MSTRG.9848.1
	MSTRG.9860.1	MSTRG.24619.1	MSTRG.9860.1
	MSTRG.9861.1	MSTRG.24634.1	MSTRG.9861.1
	MSTRG.9877.1	MSTRG.24651.1	MSTRG.9877.1
	MSTRG.9878.1	MSTRG.24675.1	MSTRG.9878.1
	MSTRG.9967.1	MSTRG.24752.1	MSTRG.9967.1
		MSTRG.24774.1
		MSTRG.24778.1
		MSTRG.24779.1
		MSTRG.24786.1
		MSTRG.24793.1
		MSTRG.24802.1
		MSTRG.24821.2
		MSTRG.24872.1
		MSTRG.24939.1
		MSTRG.24940.1
		MSTRG.24941.1
		MSTRG.24942.1
		MSTRG.24979.1
		MSTRG.24994.1
		MSTRG.24995.1
		MSTRG.24996.1
		MSTRG.24999.1
		MSTRG.25001.1
		MSTRG.25011.1
		MSTRG.25088.1
		MSTRG.25153.1
		MSTRG.25167.1
		MSTRG.25311.1
		MSTRG.25324.1
		MSTRG.25351.1
		MSTRG.25720.1
		MSTRG.25804.7
		MSTRG.25958.1
		MSTRG.26024.1
		MSTRG.26138.1
		MSTRG.26146.1
		MSTRG.26151.1
		MSTRG.26152.1
		MSTRG.26157.1
		MSTRG.26233.1
		MSTRG.26237.4
		MSTRG.26307.1
		MSTRG.26336.2
		MSTRG.26354.1
		MSTRG.26410.1
		MSTRG.26416.1
		MSTRG.26418.1
		MSTRG.26429.1
		MSTRG.26435.5
		MSTRG.26437.1
		MSTRG.26492.1
		MSTRG.26493.1
		MSTRG.26494.1
		MSTRG.26520.1
		MSTRG.26783.1
		MSTRG.26865.1
		MSTRG.26867.1
		MSTRG.26949.1
		MSTRG.27039.1
		MSTRG.27052.1
		MSTRG.27097.1
		MSTRG.27126.1
		MSTRG.27171.1
		MSTRG.27264.1
		MSTRG.27488.1
		MSTRG.3686.3
		MSTRG.4017.1
		MSTRG.4031.1
		MSTRG.4049.1
		MSTRG.4051.1
		MSTRG.4078.1
		MSTRG.4079.1
		MSTRG.4094.1
		MSTRG.4112.1
		MSTRG.4141.1
		MSTRG.4143.1
		MSTRG.4180.1
		MSTRG.4196.1
		MSTRG.4564.2
		MSTRG.4593.2
		MSTRG.4850.1
		MSTRG.4886.1
		MSTRG.4893.1
		MSTRG.4954.1
		MSTRG.4985.1
		MSTRG.5326.1
		MSTRG.5360.1
		MSTRG.5386.1
		MSTRG.5413.1
		MSTRG.5427.1
		MSTRG.5501.1
		MSTRG.5514.1
		MSTRG.5591.1
		MSTRG.5624.1
		MSTRG.6014.3
		MSTRG.6057.3
		MSTRG.6057.6
		MSTRG.6064.1
		MSTRG.6244.1
		MSTRG.6261.1
		MSTRG.6358.1
		MSTRG.6359.1
		MSTRG.6400.1
		MSTRG.6404.1
		MSTRG.6405.1
		MSTRG.6480.1
		MSTRG.6495.1
		MSTRG.6517.1
		MSTRG.6522.1
		MSTRG.6539.1
		MSTRG.6575.1
		MSTRG.6620.1
		MSTRG.6624.1
		MSTRG.6626.1
		MSTRG.6632.1
		MSTRG.6635.1
		MSTRG.6836.1
		MSTRG.6842.1
		MSTRG.6844.1
		MSTRG.6899.1
		MSTRG.6900.1
		MSTRG.6902.1
		MSTRG.6930.1
		MSTRG.6937.1
		MSTRG.6938.1
		MSTRG.6954.1
		MSTRG.6963.1
		MSTRG.7044.1
		MSTRG.7058.1
		MSTRG.7075.1
		MSTRG.7076.1
		MSTRG.7092.1
		MSTRG.7099.1
		MSTRG.7100.1
		MSTRG.7101.1
		MSTRG.7128.1
		MSTRG.7129.1
		MSTRG.7138.1
		MSTRG.7146.1
		MSTRG.7150.1
		MSTRG.7151.1
		MSTRG.7168.1
		MSTRG.7182.1
		MSTRG.7206.1
		MSTRG.7205.1
		MSTRG.7224.1
		MSTRG.7419.1
		MSTRG.7655.1
		MSTRG.7724.1
		MSTRG.7795.1
		MSTRG.7796.1
		MSTRG.7797.1
		MSTRG.8027.1
		MSTRG.8096.1
		MSTRG.8205.1
		MSTRG.8221.1
		MSTRG.8222.1
		MSTRG.8240.1
		MSTRG.8268.1
		MSTRG.8308.1
		MSTRG.8314.1
		MSTRG.8387.1
		MSTRG.8405.1
		MSTRG.8422.1
		MSTRG.8449.1
		MSTRG.8484.1
		MSTRG.8488.1
		MSTRG.8666.1
		MSTRG.8676.1
		MSTRG.8677.1
		MSTRG.8731.1
		MSTRG.8910.1
		MSTRG.1010.1
		MSTRG.1011.1
		MSTRG.1142.1
		MSTRG.1266.1
		MSTRG.1795.1
		MSTRG.2474.1
		MSTRG.2628.1
		MSTRG.2655.1
		MSTRG.3097.1
		MSTRG.3106.1
		MSTRG.9335.1
		MSTRG.9424.1
		MSTRG.9581.1
		MSTRG.9631.1
		MSTRG.9825.1
		MSTRG.9937.1
		MSTRG.10897.1
		MSTRG.11233.1
		MSTRG.12376.1
		MSTRG.12422.1
		MSTRG.12433.1
		MSTRG.12785.1
		MSTRG.12786.1
		MSTRG.12887.1
		MSTRG.12888.1
		MSTRG.12924.1
		MSTRG.13034.1
		MSTRG.13196.1
		MSTRG.13494.1
		MSTRG.14036.1
		MSTRG.14542.1
		MSTRG.15031.1
		MSTRG.15767.1
		MSTRG.15919.1
		MSTRG.16109.1
		MSTRG.16290.1
		MSTRG.16897.1
		MSTRG.18160.1
		MSTRG.18309.1
		MSTRG.19347.1
		MSTRG.19503.1
		MSTRG.19688.1
		MSTRG.20225.1
		MSTRG.21021.1
		MSTRG.21369.1
		MSTRG.21370.1
		MSTRG.21767.1
		MSTRG.21894.1
		MSTRG.22521.1
		MSTRG.22838.1
		MSTRG.23116.1
		MSTRG.23631.1
		MSTRG.23831.1
		MSTRG.23984.1
		MSTRG.24553.1
		MSTRG.24883.1
		MSTRG.25611.1
		MSTRG.26159.1
		MSTRG.26529.1
		MSTRG.26954.1
		MSTRG.26977.1
		MSTRG.4602.1
		MSTRG.4688.1
		MSTRG.5088.1
		MSTRG.5148.1
		MSTRG.5258.1
		MSTRG.5475.1
		MSTRG.5490.1
		MSTRG.5782.1
		MSTRG.6089.1
		MSTRG.6494.1
		MSTRG.6666.1
		MSTRG.7051.1
		MSTRG.7052.1
		MSTRG.7057.1
		MSTRG.7088.1
		MSTRG.7184.1
		MSTRG.7827.1
		MSTRG.8298.1
		MSTRG.8385.1
		MSTRG.8443.1
		MSTRG.518.1
		MSTRG.675.1
		MSTRG.936.1
		MSTRG.970.1
		MSTRG.973.1
		MSTRG.1344.1
		MSTRG.1448.1
		MSTRG.1470.5
		MSTRG.1526.5
		MSTRG.1732.1
		MSTRG.1783.4
		MSTRG.1920.1
		MSTRG.1933.1
		MSTRG.1934.1
		MSTRG.1998.1
		MSTRG.2151.1
		MSTRG.2208.1
		MSTRG.2426.1
		MSTRG.2431.1
		MSTRG.2514.1
		MSTRG.2647.1
		MSTRG.2648.1
		MSTRG.2685.1
		MSTRG.2727.1
		MSTRG.2740.4
		MSTRG.2751.1
		MSTRG.2753.1
		MSTRG.2755.1
		MSTRG.2767.1
		MSTRG.2768.1
		MSTRG.2771.1
		MSTRG.2779.1
		MSTRG.2804.1
		MSTRG.2805.1
		MSTRG.2903.1
		MSTRG.2925.1
		MSTRG.2935.1
		MSTRG.2941.1
		MSTRG.3003.1
		MSTRG.3013.1
		MSTRG.3032.1
		MSTRG.3044.1
		MSTRG.3056.1
		MSTRG.3078.1
		MSTRG.3107.1
		MSTRG.3151.1
		MSTRG.3202.1
		MSTRG.3246.1
		MSTRG.3248.1
		MSTRG.3255.1
		MSTRG.9382.1
		MSTRG.9385.1
		MSTRG.9387.1
		MSTRG.9411.1
		MSTRG.9488.1
		MSTRG.9540.1
		MSTRG.9539.1
		MSTRG.9556.1
		MSTRG.9555.1
		MSTRG.9611.1
		MSTRG.9635.1
		MSTRG.9636.1
		MSTRG.9637.1
		MSTRG.9672.1
		MSTRG.9699.1
		MSTRG.9700.1
		MSTRG.9727.1
		MSTRG.9769.1
		MSTRG.9846.1
		MSTRG.9848.1
		MSTRG.9877.1
		MSTRG.9893.1
		MSTRG.9946.1
		MSTRG.10133.1
		MSTRG.10366.1
		MSTRG.10409.1
		MSTRG.10445.1
		MSTRG.10662.1
		MSTRG.10970.1
		MSTRG.11032.4
		MSTRG.11191.1
		MSTRG.11192.1
		MSTRG.11417.1
		MSTRG.11686.1
		MSTRG.11915.3
		MSTRG.11945.1
		MSTRG.12107.1
		MSTRG.12212.2
		MSTRG.12288.1
		MSTRG.12289.1
		MSTRG.12325.1
		MSTRG.12335.1
		MSTRG.12454.1
		MSTRG.12455.1
		MSTRG.12497.1
		MSTRG.12530.1
		MSTRG.12540.1
		MSTRG.12552.1
		MSTRG.12553.1
		MSTRG.12592.1
		MSTRG.12723.1
		MSTRG.12762.1
		MSTRG.12774.1
		MSTRG.12792.1
		MSTRG.12800.1
		MSTRG.12801.1
		MSTRG.12860.1
		MSTRG.12862.1
		MSTRG.12967.1
		MSTRG.12972.1
		MSTRG.12976.1
		MSTRG.13008.1
		MSTRG.13042.1
		MSTRG.13068.1
		MSTRG.13267.1
		MSTRG.13292.1
		MSTRG.13345.1
		MSTRG.13341.1
		MSTRG.13342.1
		MSTRG.13343.1
		MSTRG.13546.2
		MSTRG.13851.1
		MSTRG.13868.3
		MSTRG.13918.1
		MSTRG.14031.1
		MSTRG.14094.1
		MSTRG.14208.1
		MSTRG.14224.1
		MSTRG.14398.1
		MSTRG.14868.1
		MSTRG.14876.1
		MSTRG.15167.1
		MSTRG.15193.1
		MSTRG.15317.1
		MSTRG.15319.1
		MSTRG.15321.1
		MSTRG.15322.1
		MSTRG.15323.1
		MSTRG.15325.1
		MSTRG.15331.1
		MSTRG.15356.1
		MSTRG.15367.1
		MSTRG.15443.1
		MSTRG.15450.1
		MSTRG.15451.1
		MSTRG.15476.1
		MSTRG.15515.1
		MSTRG.15525.1
		MSTRG.15528.3
		MSTRG.15536.1
		MSTRG.15551.1
		MSTRG.15563.1
		MSTRG.15577.1
		MSTRG.15579.1
		MSTRG.15592.1
		MSTRG.15608.1
		MSTRG.15723.4
		MSTRG.15780.1
		MSTRG.15790.1
		MSTRG.15807.1
		MSTRG.15820.1
		MSTRG.15843.1
		MSTRG.15859.1
		MSTRG.15901.1
		MSTRG.15997.4
		MSTRG.16026.1
		MSTRG.16050.1
		MSTRG.16089.1
		MSTRG.16256.1
		MSTRG.16264.1
		MSTRG.16333.1
		MSTRG.16521.3
		MSTRG.16556.1
		MSTRG.16588.1
		MSTRG.16717.5
		MSTRG.16953.1
		MSTRG.17196.1
		MSTRG.17197.1
		MSTRG.17212.1
		MSTRG.17277.1
		MSTRG.17324.1
		MSTRG.17337.1
		MSTRG.17476.1
		MSTRG.17533.1
		MSTRG.17534.1
		MSTRG.17597.1
		MSTRG.17598.1
		MSTRG.17599.1
		MSTRG.17618.1
		MSTRG.17633.1
		MSTRG.17648.1
		MSTRG.17655.1
		MSTRG.17675.1
		MSTRG.17720.1
		MSTRG.17737.1
		MSTRG.17777.1
		MSTRG.17787.1
		MSTRG.17811.1
		MSTRG.17834.1
		MSTRG.17845.1
		MSTRG.17846.1
		MSTRG.17899.1
		MSTRG.17942.1
		MSTRG.17980.1
		MSTRG.17989.1
		MSTRG.18004.1
		MSTRG.18005.1
		MSTRG.18019.1
		MSTRG.18045.1
		MSTRG.18051.1
		MSTRG.18054.1
		MSTRG.18200.1
		MSTRG.18271.12
		MSTRG.18271.11
		MSTRG.18271.14
		MSTRG.18271.15
		MSTRG.18271.18
		MSTRG.18430.1
		MSTRG.18432.1
		MSTRG.18433.1
		MSTRG.18469.1
		MSTRG.18551.1
		MSTRG.18552.1
		MSTRG.18622.1
		MSTRG.18623.1
		MSTRG.18965.2
		MSTRG.18982.1
		MSTRG.19022.1
		MSTRG.19069.1
		MSTRG.19071.1
		MSTRG.19082.1
		MSTRG.19092.1
		MSTRG.19165.1
		MSTRG.19213.1
		MSTRG.19214.1
		MSTRG.19218.1
		MSTRG.19226.1
		MSTRG.19245.1
		MSTRG.19251.1
		MSTRG.19258.1
		MSTRG.19270.1
		MSTRG.19319.1
		MSTRG.19418.1
		MSTRG.19476.1
		MSTRG.19477.1
		MSTRG.19495.1
		MSTRG.19535.1
		MSTRG.19536.1
		MSTRG.19549.1
		MSTRG.19564.1
		MSTRG.19584.1
		MSTRG.19699.1
		MSTRG.19758.1
		MSTRG.19787.1
		MSTRG.19799.1
		MSTRG.19811.1
		MSTRG.19869.1
		MSTRG.19870.1
		MSTRG.19908.1
		MSTRG.19922.1
		MSTRG.19923.1
		MSTRG.19936.1
		MSTRG.20018.2
		MSTRG.20018.3
		MSTRG.20131.1
		MSTRG.20303.1
		MSTRG.20674.1
		MSTRG.20675.1
		MSTRG.20907.1
		MSTRG.20950.1
		MSTRG.21380.1
		MSTRG.21391.1
		MSTRG.21392.1
		MSTRG.21411.1
		MSTRG.21482.1
		MSTRG.21559.1
		MSTRG.21547.1
		MSTRG.21550.1
		MSTRG.21551.1
		MSTRG.21553.1
		MSTRG.21591.1
		MSTRG.21592.1
		MSTRG.21593.1
		MSTRG.21618.1
		MSTRG.21670.1
		MSTRG.21746.1
		MSTRG.21762.1
		MSTRG.21791.1
		MSTRG.21836.1
		MSTRG.21944.1
		MSTRG.21974.1
		MSTRG.21996.1
		MSTRG.22017.1
		MSTRG.22053.1
		MSTRG.22068.1
		MSTRG.22158.1
		MSTRG.22161.1
		MSTRG.22166.1
		MSTRG.22185.1
		MSTRG.22187.1
		MSTRG.22188.1
		MSTRG.22189.1
		MSTRG.22251.1
		MSTRG.22263.1
		MSTRG.22387.1
		MSTRG.22404.1
		MSTRG.22425.1
		MSTRG.22429.1
		MSTRG.22433.1
		MSTRG.22434.1
		MSTRG.22442.1
		MSTRG.22526.1
		MSTRG.22531.1
		MSTRG.22532.1
		MSTRG.22533.1
		MSTRG.22570.1
		MSTRG.22609.1
		MSTRG.22611.1
		MSTRG.22666.1
		MSTRG.22883.1
		MSTRG.22916.1
		MSTRG.23132.1
		MSTRG.23267.1
		MSTRG.23342.1
		MSTRG.23386.1
		MSTRG.23648.1
		MSTRG.23735.1
		MSTRG.23748.1
		MSTRG.23750.1
		MSTRG.23751.1
		MSTRG.23780.1
		MSTRG.23789.1
		MSTRG.23798.1
		MSTRG.23834.1
		MSTRG.23836.1
		MSTRG.23783.1
		MSTRG.23931.1
		MSTRG.23946.1
		MSTRG.23987.1
		MSTRG.24226.1
		MSTRG.24413.1
		MSTRG.24415.1
		MSTRG.24416.1
		MSTRG.24431.1
		MSTRG.24432.1
		MSTRG.24438.1
		MSTRG.24439.1
		MSTRG.24457.1
		MSTRG.24485.1
		MSTRG.24486.1
		MSTRG.24574.1
		MSTRG.24584.1
		MSTRG.24585.1
		MSTRG.24598.1
		MSTRG.24668.1
		MSTRG.24697.1
		MSTRG.24748.1
		MSTRG.24754.1
		MSTRG.24845.1
		MSTRG.24896.1
		MSTRG.24920.1
		MSTRG.24935.1
		MSTRG.24936.1
		MSTRG.25203.1
		MSTRG.25287.1
		MSTRG.25618.4
		MSTRG.25949.1
		MSTRG.25981.1
		MSTRG.26139.1
		MSTRG.26182.4
		MSTRG.26345.1
		MSTRG.26357.1
		MSTRG.26357.2
		MSTRG.26392.1
		MSTRG.26443.1
		MSTRG.26444.1
		MSTRG.26474.1
		MSTRG.26481.1
		MSTRG.26486.4
		MSTRG.26498.1
		MSTRG.26500.1
		MSTRG.26548.1
		MSTRG.26572.1
		MSTRG.26590.1
		MSTRG.26597.1
		MSTRG.26617.1
		MSTRG.26660.1
		MSTRG.26738.1
		MSTRG.26752.1
		MSTRG.26801.1
		MSTRG.26803.1
		MSTRG.26804.1
		MSTRG.26822.1
		MSTRG.26870.1
		MSTRG.26953.1
		MSTRG.26987.1
		MSTRG.27412.1
		MSTRG.27748.1
		MSTRG.27749.1
		MSTRG.27750.1
		MSTRG.27754.1
		MSTRG.3938.1
		MSTRG.3989.14
		MSTRG.3993.1
		MSTRG.4021.1
		MSTRG.4061.1
		MSTRG.4116.1
		MSTRG.4119.1
		MSTRG.4133.1
		MSTRG.4139.1
		MSTRG.4175.1
		MSTRG.4208.1
		MSTRG.4233.1
		MSTRG.4242.1
		MSTRG.4254.1
		MSTRG.4372.1
		MSTRG.4507.1
		MSTRG.4554.1
		MSTRG.4557.1
		MSTRG.4698.1
		MSTRG.4699.2
		MSTRG.4728.1
		MSTRG.4821.1
		MSTRG.4825.1
		MSTRG.4833.1
		MSTRG.4972.1
		MSTRG.5016.1
		MSTRG.5017.1
		MSTRG.5041.1
		MSTRG.5046.1
		MSTRG.5051.1
		MSTRG.5054.1
		MSTRG.5059.1
		MSTRG.5074.1
		MSTRG.5079.1
		MSTRG.5094.1
		MSTRG.5160.1
		MSTRG.5344.1
		MSTRG.5367.1
		MSTRG.5407.1
		MSTRG.5476.1
		MSTRG.5471.5
		MSTRG.5505.1
		MSTRG.5562.1
		MSTRG.5559.1
		MSTRG.5563.1
		MSTRG.5595.1
		MSTRG.5646.1
		MSTRG.5653.1
		MSTRG.5654.1
		MSTRG.5886.1
		MSTRG.5903.4
		MSTRG.6072.1
		MSTRG.6156.1
		MSTRG.6153.1
		MSTRG.6324.1
		MSTRG.6325.1
		MSTRG.6357.1
		MSTRG.6439.1
		MSTRG.6453.1
		MSTRG.6486.1
		MSTRG.6491.1
		MSTRG.6500.1
		MSTRG.6545.1
		MSTRG.6548.1
		MSTRG.6588.1
		MSTRG.6604.1
		MSTRG.6628.1
		MSTRG.6658.1
		MSTRG.6676.1
		MSTRG.6720.1
		MSTRG.6768.1
		MSTRG.6774.1
		MSTRG.6816.1
		MSTRG.6848.1
		MSTRG.6854.1
		MSTRG.6895.1
		MSTRG.6901.1
		MSTRG.6932.1
		MSTRG.6966.1
		MSTRG.6967.1
		MSTRG.6969.1
		MSTRG.6970.1
		MSTRG.6992.1
		MSTRG.6994.1
		MSTRG.7035.1
		MSTRG.7070.1
		MSTRG.7074.1
		MSTRG.7083.1
		MSTRG.7142.1
		MSTRG.7161.1
		MSTRG.7197.1
		MSTRG.7198.1
		MSTRG.7228.1
		MSTRG.7272.1
		MSTRG.7383.1
		MSTRG.7399.1
		MSTRG.7410.1
		MSTRG.7411.1
		MSTRG.7407.1
		MSTRG.7606.1
		MSTRG.7607.1
		MSTRG.7635.1
		MSTRG.7662.1
		MSTRG.8084.1
		MSTRG.8106.1
		MSTRG.8131.1
		MSTRG.8166.1
		MSTRG.8197.1
		MSTRG.8235.1
		MSTRG.8327.1
		MSTRG.8332.1
		MSTRG.8356.6
		MSTRG.8380.1
		MSTRG.8441.1
		MSTRG.8445.1
		MSTRG.8446.1
		MSTRG.8456.1
		MSTRG.8457.1
		MSTRG.8468.1
		MSTRG.8473.1
		MSTRG.8474.1
		MSTRG.8491.1
		MSTRG.8492.1
		MSTRG.8493.1
		MSTRG.8494.1
		MSTRG.8554.1
		MSTRG.8586.1
		MSTRG.8597.1
		MSTRG.8598.1
		MSTRG.8602.1
		MSTRG.8611.1
		MSTRG.8612.1
		MSTRG.8617.1
		MSTRG.8638.1
		MSTRG.8678.1
		MSTRG.8681.1
		MSTRG.8709.1
		MSTRG.8723.1
		MSTRG.8724.1
		MSTRG.8743.1
		MSTRG.8843.1
		MSTRG.8887.1
		MSTRG.9041.1
		MSTRG.9201.1
		MSTRG.9267.1

## Sheet: down-regulated in ST2 vs ST3
transcript_id	baseMean	log2FoldChange	lfcSE	stat	pvalue	padj
MSTRG.426.1	6.1417	-6.42612	1.70954	-3.75898	0.000170608	0.00200037
MSTRG.517.1	4.26337	-5.89493	2.25206	-2.61757	0.00885578	0.0450698
MSTRG.832.1	273.117	-0.788165	0.277142	-2.8439	0.0044565	0.0264855
MSTRG.1448.1	323.173	-3.56814	0.504661	-7.07036	1.5453e-12	1.0273e-10
MSTRG.1652.1	13.3034	-5.7626	1.68514	-3.41966	0.000627003	0.00552698
MSTRG.1760.1	98.6343	-1.53714	0.500822	-3.06924	0.00214602	0.0146637
MSTRG.2077.1	88.5155	-1.72889	0.635204	-2.72179	0.00649302	0.0361062
MSTRG.2139.1	26.4494	-2.24659	0.723002	-3.10731	0.00188799	0.0133287
MSTRG.2140.1	23.6738	-2.56686	0.698449	-3.67509	0.000237764	0.00247135
MSTRG.2175.1	11.4554	-7.30301	1.45094	-5.03328	4.82159e-07	1.23085e-05
MSTRG.2198.1	8968.12	-0.863881	0.268115	-3.22205	0.00127275	0.00981003
MSTRG.2264.1	178.266	-1.02644	0.366367	-2.80168	0.00508372	0.0295485
MSTRG.2322.1	77.4668	-2.01301	0.391807	-5.13776	2.78039e-07	7.71497e-06
MSTRG.2420.1	854.485	-1.04565	0.215891	-4.84344	1.27613e-06	2.88803e-05
MSTRG.2497.1	1423.54	-1.10726	0.191633	-5.77801	7.55883e-09	2.83767e-07
MSTRG.2498.1	15.7929	-1.9639	0.716219	-2.74203	0.00610598	0.034419
MSTRG.2559.1	2125.76	-0.773105	0.201828	-3.83052	0.000127875	0.00158158
MSTRG.2562.1	4.50989	-5.97864	2.06623	-2.89351	0.00380968	0.0236534
MSTRG.2641.1	1145.55	-0.788599	0.248999	-3.16708	0.00153981	0.0115071
MSTRG.2671.1	1178.61	-1.07573	0.215649	-4.98835	6.08971e-07	1.50638e-05
MSTRG.2675.1	96.3794	-1.61615	0.44557	-3.62716	0.00028656	0.00286655
MSTRG.2701.1	501.767	-0.736278	0.23186	-3.17553	0.00149563	0.011256
MSTRG.2715.1	680.884	-0.978551	0.23342	-4.19223	2.76226e-05	0.000417743
MSTRG.2716.1	1048.07	-0.845427	0.198301	-4.26335	2.01388e-05	0.000326207
MSTRG.2798.1	95.6374	-1.02409	0.397595	-2.57571	0.0100034	0.0497193
MSTRG.2878.1	40.6814	-2.15674	0.63883	-3.37607	0.000735284	0.00617673
MSTRG.2880.1	13.6538	-3.3584	1.07924	-3.11181	0.00185943	0.0132152
MSTRG.2896.1	362.484	-1.00321	0.255042	-3.93351	8.37153e-05	0.00112242
MSTRG.3054.1	1321.38	-0.673401	0.183288	-3.67401	0.000238773	0.00247378
MSTRG.3072.1	547.033	-0.561314	0.201264	-2.78895	0.0052879	0.030403
MSTRG.3134.1	1370.23	-0.783483	0.197358	-3.96985	7.19176e-05	0.000984931
MSTRG.3244.1	769.264	-0.723188	0.170664	-4.23751	2.26015e-05	0.000356069
MSTRG.3300.1	4.40245	-5.85983	1.95754	-2.99347	0.00275824	0.0180359
MSTRG.3336.1	508.764	-1.03823	0.232262	-4.47008	7.81907e-06	0.000142575
MSTRG.9369.1	1692.02	-0.78839	0.212402	-3.71178	0.000205807	0.00225349
MSTRG.9403.1	740.642	-0.939402	0.219361	-4.28245	1.84846e-05	0.000302483
MSTRG.9466.1	534.152	-0.906524	0.286358	-3.1657	0.0015471	0.0115346
MSTRG.9607.1	6.78043	-6.56658	1.74451	-3.76414	0.000167122	0.00196784
MSTRG.9611.1	537.277	-1.06889	0.259519	-4.11873	3.80967e-05	0.000560214
MSTRG.9700.1	23.6642	-2.14232	0.662567	-3.23336	0.00122344	0.00949879
MSTRG.9704.1	295.947	-0.792866	0.304078	-2.60744	0.00912208	0.046338
MSTRG.9710.1	594.542	-1.19069	0.25524	-4.66498	3.08651e-06	6.39549e-05
MSTRG.9799.1	795.633	-1.10332	0.325444	-3.39021	0.000698392	0.00597472
MSTRG.9810.1	39.1843	-9.02895	1.40201	-6.44001	1.19469e-10	6.14878e-09
MSTRG.9814.1	895.861	-1.07409	0.228552	-4.69954	2.60743e-06	5.51013e-05
MSTRG.9878.1	2266.3	-0.613742	0.214274	-2.86429	0.00417944	0.0251981
MSTRG.9944.1	76.55	-1.26041	0.410201	-3.07267	0.00212153	0.0145587
MSTRG.10183.2	47.0383	-4.20473	1.12841	-3.72623	0.000194362	0.00219155
MSTRG.10216.1	1810.54	-0.729522	0.252856	-2.88513	0.00391255	0.0240558
MSTRG.10570.3	182.86	-1.00998	0.295752	-3.41496	0.000637903	0.00557684
MSTRG.11128.4	91.3527	-3.08862	0.535695	-5.76563	8.13513e-09	3.01851e-07
MSTRG.11174.7	11.9453	-5.8943	1.70137	-3.46444	0.000531343	0.00485821
MSTRG.11191.1	472.329	-0.859435	0.286262	-3.00227	0.00267974	0.017631
MSTRG.11493.1	57.3662	-5.35968	0.802596	-6.67793	2.42335e-11	1.31066e-09
MSTRG.11658.1	390.057	-1.50767	0.430404	-3.50292	0.000460187	0.00429373
MSTRG.12091.1	31.7374	-5.70103	1.25704	-4.53528	5.75275e-06	0.000111255
MSTRG.12107.1	333.638	-3.32426	0.333941	-9.95465	2.40671e-23	5.90754e-21
MSTRG.12229.1	11.7544	-6.19423	1.79316	-3.45437	0.000551578	0.00502126
MSTRG.12234.1	715.85	-0.984983	0.26385	-3.73312	0.000189123	0.00215532
MSTRG.12282.1	761.949	-0.712104	0.250401	-2.84385	0.00445714	0.0264855
MSTRG.12288.1	58.8924	-1.13405	0.425352	-2.66615	0.00767257	0.0408042
MSTRG.12373.1	967.279	-0.686329	0.180505	-3.80227	0.000143377	0.00174625
MSTRG.12405.1	103.648	-1.43652	0.491986	-2.91985	0.00350198	0.0221284
MSTRG.12548.1	119.461	-5.14598	1.40163	-3.67144	0.00024119	0.00249074
MSTRG.12550.1	264.564	-0.733488	0.26907	-2.72601	0.00641044	0.0358872
MSTRG.12728.1	581.37	-0.735126	0.280594	-2.6199	0.00879567	0.0450127
MSTRG.12767.1	1402.75	-0.593272	0.172419	-3.44088	0.000579824	0.00521188
MSTRG.12835.1	878.271	-0.645181	0.230393	-2.80035	0.00510478	0.029617
MSTRG.12841.1	562.052	-0.831349	0.214431	-3.877	0.000105753	0.00135526
MSTRG.12854.1	116.461	-4.62091	0.635507	-7.27122	3.56264e-13	2.91497e-11
MSTRG.12900.1	1227.93	-0.891869	0.263406	-3.38591	0.000709423	0.00605286
MSTRG.12972.1	560.664	-0.958391	0.258283	-3.71062	0.00020675	0.00225349
MSTRG.13009.1	111.398	-1.66677	0.621223	-2.68304	0.00729565	0.0395448
MSTRG.13023.1	1259.48	-0.706221	0.209235	-3.37525	0.000737491	0.00617673
MSTRG.13027.1	597.723	-0.901714	0.24614	-3.66342	0.000248874	0.00256179
MSTRG.13073.1	908.753	-0.684319	0.253142	-2.7033	0.00686551	0.0379028
MSTRG.13173.1	155.561	-0.970522	0.326848	-2.96934	0.00298444	0.019278
MSTRG.13222.1	49.9786	-1.96393	0.72287	-2.71686	0.00659053	0.0365746
MSTRG.13247.1	9.76513	-5.31853	1.42641	-3.72862	0.000192531	0.00218636
MSTRG.13248.1	8.2938	-6.77804	1.6648	-4.07139	4.67327e-05	0.000674769
MSTRG.13267.1	148.43	-5.08564	0.597609	-8.50998	1.73967e-17	2.64346e-15
MSTRG.13273.1	1902.12	-0.827821	0.181259	-4.56705	4.9464e-06	9.68342e-05
MSTRG.13617.1	153.629	-1.5014	0.441563	-3.40019	0.000673393	0.00580756
MSTRG.13880.1	1012.58	-0.765364	0.195474	-3.91543	9.02439e-05	0.00119489
MSTRG.14450.1	22.0388	-2.17106	0.825384	-2.63037	0.00852931	0.0442553
MSTRG.14516.1	174.765	-2.81249	0.370611	-7.5888	3.22886e-14	3.32364e-12
MSTRG.15259.1	2430.88	-0.919602	0.210045	-4.37811	1.19713e-05	0.000202118
MSTRG.15336.1	606.589	-0.791535	0.209243	-3.78286	0.000155039	0.00185989
MSTRG.15342.1	33.625	-2.27638	0.736169	-3.09221	0.00198675	0.013812
MSTRG.15407.1	957.389	-0.871778	0.219532	-3.97107	7.15499e-05	0.00098412
MSTRG.15424.1	113.073	-2.52422	0.461573	-5.46874	4.53235e-08	1.491e-06
MSTRG.15468.1	2851.16	-0.560517	0.178418	-3.14159	0.00168035	0.01227
MSTRG.15569.1	778.337	-0.884682	0.165335	-5.35086	8.75393e-08	2.71202e-06
MSTRG.15619.1	38.8006	-1.65345	0.596065	-2.77394	0.00553811	0.0316138
MSTRG.15656.1	98.2333	-5.71927	1.48075	-3.86242	0.000112271	0.00141603
MSTRG.15765.1	1129.33	-0.669694	0.225232	-2.97335	0.00294565	0.0190661
MSTRG.15810.1	584.32	-0.743481	0.28871	-2.57518	0.0100187	0.0497193
MSTRG.16050.1	26.55	-2.33855	0.791928	-2.95298	0.00314717	0.0201255
MSTRG.16100.1	55.683	-9.60044	1.32707	-7.2343	4.67942e-13	3.64196e-11
MSTRG.16564.1	35402.3	-1.42188	0.169841	-8.37182	5.67373e-17	7.87169e-15
MSTRG.16565.1	10041.5	-1.06235	0.219751	-4.83435	1.3358e-06	2.98079e-05
MSTRG.17106.1	21.2034	-3.69673	1.29184	-2.86159	0.00421524	0.0253312
MSTRG.17185.1	1798.52	-0.851811	0.23998	-3.54951	0.000385951	0.00375479
MSTRG.17452.1	10.045	-2.38938	0.909957	-2.62581	0.00864423	0.0444592
MSTRG.17455.2	270.507	-1.44512	0.454504	-3.17955	0.00147505	0.0111537
MSTRG.17466.1	1518.45	-0.519283	0.166546	-3.11796	0.00182105	0.0130811
MSTRG.17490.1	774.795	-2.06029	0.169897	-12.1267	7.62691e-34	4.86749e-31
MSTRG.17582.1	560.671	-0.674314	0.214409	-3.14499	0.00166091	0.0121559
MSTRG.17630.1	147.422	-0.867727	0.334988	-2.59032	0.00958859	0.0482606
MSTRG.17638.1	874.2	-0.634714	0.217431	-2.91916	0.00350981	0.022134
MSTRG.17640.1	593.47	-0.897281	0.19866	-4.51667	6.28184e-06	0.000118612
MSTRG.17651.1	676.598	-0.957932	0.253841	-3.77375	0.000160809	0.00191471
MSTRG.17655.1	56.0236	-2.78055	0.660974	-4.20674	2.59082e-05	0.000399387
MSTRG.17658.1	1394.82	-0.799182	0.210402	-3.79835	0.000145662	0.00176733
MSTRG.17741.1	22.3407	-2.14886	0.575574	-3.73341	0.000188905	0.00215532
MSTRG.17889.1	2106.81	-0.804909	0.247518	-3.25192	0.00114628	0.00896518
MSTRG.17914.1	1759.13	-0.630291	0.239228	-2.63468	0.00842162	0.0438391
MSTRG.17919.1	35.8722	-3.08194	0.679869	-4.53313	5.81149e-06	0.000111714
MSTRG.17925.1	747.352	-6.07251	0.48858	-12.4289	1.82142e-35	1.45304e-32
MSTRG.17926.1	55.7886	-6.13042	0.872716	-7.02453	2.14785e-12	1.39873e-10
MSTRG.17928.1	31.0982	-2.70976	0.6383	-4.24528	2.18318e-05	0.000348326
MSTRG.17955.1	143.709	-0.948438	0.318282	-2.97987	0.00288374	0.0188168
MSTRG.17958.1	199.408	-0.840217	0.289105	-2.90627	0.00365766	0.0228855
MSTRG.17979.1	98.1056	-1.18934	0.388314	-3.06284	0.00219249	0.0149174
MSTRG.17987.1	36.8287	-1.74255	0.574059	-3.03549	0.00240141	0.0161665
MSTRG.17993.1	84.9194	-1.40521	0.362746	-3.8738	0.000107151	0.00136768
MSTRG.17994.1	201.783	-1.17783	0.377808	-3.11753	0.00182371	0.0130811
MSTRG.18003.1	84.5996	-2.1581	0.426811	-5.05633	4.27409e-07	1.11792e-05
MSTRG.18081.1	470.498	-0.873983	0.253034	-3.45401	0.000552322	0.00502126
MSTRG.18271.14	156.421	-1.54686	0.443705	-3.48623	0.000489872	0.00453096
MSTRG.18274.1	1906.56	-0.521648	0.191434	-2.72496	0.00643101	0.0359393
MSTRG.18276.1	1740.18	-0.761975	0.202078	-3.7707	0.000162791	0.0019311
MSTRG.18380.1	11876.4	-1.95733	0.177863	-11.0047	3.62779e-28	1.44703e-25
MSTRG.18633.1	1055.18	-0.708365	0.208453	-3.3982	0.000678318	0.00583427
MSTRG.19074.1	77.0777	-1.65859	0.420466	-3.94463	7.99218e-05	0.00108064
MSTRG.19208.1	183.977	-1.50239	0.362705	-4.14219	3.44002e-05	0.000512949
MSTRG.19243.1	1388.61	-1.15208	0.295772	-3.89517	9.81299e-05	0.0012729
MSTRG.19299.1	845.007	-2.1202	0.309744	-6.84499	7.64794e-12	4.35796e-10
MSTRG.19365.1	138.604	-1.10019	0.322861	-3.40762	0.00065531	0.0056978
MSTRG.19418.1	61.6478	-1.51923	0.580182	-2.61855	0.00883044	0.0450127
MSTRG.19423.1	60.406	-1.63354	0.565575	-2.88828	0.0038735	0.0239541
MSTRG.19425.1	268.804	-0.909907	0.292242	-3.11354	0.0018486	0.0132131
MSTRG.19515.1	151.37	-2.06149	0.484103	-4.25837	2.05925e-05	0.000330651
MSTRG.19525.1	6219.43	-0.924185	0.335072	-2.75817	0.00581265	0.0330627
MSTRG.19529.1	387.934	-0.862159	0.277261	-3.10956	0.00187367	0.0132569
MSTRG.19600.1	745.219	-0.793636	0.206981	-3.83433	0.000125905	0.00156327
MSTRG.19619.1	1746.6	-0.658821	0.212522	-3.10001	0.00193514	0.0136014
MSTRG.19621.1	235.89	-2.26577	0.445219	-5.08911	3.59747e-07	9.72841e-06
MSTRG.19698.1	17.6698	-3.34968	0.91655	-3.65466	0.000257523	0.0026423
MSTRG.19809.1	937.654	-0.772484	0.259739	-2.97407	0.00293874	0.01906
MSTRG.19814.1	1076.12	-0.986285	0.246935	-3.99411	6.49382e-05	0.000904881
MSTRG.19833.1	132.987	-1.52179	0.341243	-4.45956	8.21283e-06	0.000148063
MSTRG.19861.1	1330.52	-0.721371	0.25181	-2.86474	0.00417352	0.0251981
MSTRG.19934.1	577.357	-0.839181	0.310869	-2.69947	0.00694498	0.038078
MSTRG.19960.1	1137.27	-0.734561	0.181288	-4.0519	5.08031e-05	0.000726962
MSTRG.20018.2	8.01357	-6.47004	1.67125	-3.87138	0.000108222	0.00137585
MSTRG.20056.1	86.885	-1.78094	0.411985	-4.32284	1.54032e-05	0.000255997
MSTRG.20061.1	90.799	-1.47855	0.314922	-4.69496	2.66659e-06	5.59809e-05
MSTRG.20218.1	1144.31	-0.874582	0.207713	-4.21054	2.54761e-05	0.000394632
MSTRG.20260.1	21.5208	-8.23324	1.43306	-5.74523	9.17965e-09	3.36693e-07
MSTRG.20516.1	1041.78	-0.531197	0.141537	-3.75306	0.000174687	0.00203441
MSTRG.20517.1	917.547	-0.816014	0.167295	-4.87769	1.07337e-06	2.51847e-05
MSTRG.20911.1	1505.74	-0.535007	0.18706	-2.86008	0.00423531	0.0253562
MSTRG.21484.1	252.225	-1.98284	0.568041	-3.49066	0.000481827	0.00448254
MSTRG.21609.1	353.667	-5.84946	1.24842	-4.68548	2.79301e-06	5.82517e-05
MSTRG.21644.1	1709.42	-0.895355	0.23824	-3.7582	0.000171138	0.00200037
MSTRG.21645.1	282.795	-0.934825	0.302762	-3.08765	0.00201743	0.0139645
MSTRG.21661.1	755.682	-0.991555	0.256638	-3.86363	0.000111712	0.00141458
MSTRG.21738.1	33.0773	-1.79508	0.56991	-3.14976	0.00163406	0.0120422
MSTRG.21743.1	643.9	-0.911145	0.179699	-5.0704	3.96986e-07	1.04693e-05
MSTRG.21922.1	908.642	-0.7978	0.264905	-3.01165	0.00259833	0.0172018
MSTRG.21970.1	1415.56	-0.809376	0.289678	-2.79406	0.00520514	0.0300355
MSTRG.21975.1	1227.89	-1.21473	0.28932	-4.19858	2.68597e-05	0.000410093
MSTRG.22004.1	742.415	-0.736487	0.212402	-3.46742	0.000525482	0.00481843
MSTRG.22028.1	1250.41	-0.575095	0.220892	-2.60351	0.00922747	0.0466638
MSTRG.22124.1	1857.23	-0.821043	0.186274	-4.40773	1.04461e-05	0.000180182
MSTRG.22161.1	33.8191	-4.03065	1.18237	-3.40897	0.000652083	0.00568524
MSTRG.22300.1	978.248	-0.762168	0.230272	-3.30985	0.000933445	0.00746522
MSTRG.22334.1	26.2102	-3.16226	0.851314	-3.71456	0.000203555	0.00225349
MSTRG.22348.1	307.411	-1.41971	0.32422	-4.37885	1.19305e-05	0.000202118
MSTRG.22349.1	80.3181	-1.72197	0.478786	-3.59654	0.000322478	0.00318585
MSTRG.22372.1	30.916	-1.99213	0.771139	-2.58336	0.00978423	0.0489365
MSTRG.22373.1	144.825	-1.30438	0.315168	-4.13867	3.49331e-05	0.000518328
MSTRG.22394.1	61.1701	-1.58526	0.430183	-3.68508	0.00022863	0.00238418
MSTRG.22476.1	1349.33	-0.820554	0.155143	-5.28902	1.22977e-07	3.6335e-06
MSTRG.22477.1	1362.29	-0.865249	0.23323	-3.70985	0.000207379	0.00225349
MSTRG.22491.1	1242.55	-0.833358	0.309895	-2.68916	0.00716321	0.0390731
MSTRG.22501.1	1535.22	-0.573188	0.170832	-3.35528	0.000792854	0.00648717
MSTRG.22531.1	71.6942	-1.16047	0.44308	-2.61909	0.00881637	0.0450127
MSTRG.22734.1	970.98	-0.687221	0.205209	-3.34888	0.000811397	0.00662191
MSTRG.22931.1	15.7724	-3.08264	1.00849	-3.05669	0.00223793	0.0151297
MSTRG.23101.1	2229.81	-0.599412	0.183676	-3.26342	0.00110075	0.00863017
MSTRG.23103.1	2254.87	-0.5686	0.167609	-3.39242	0.000692779	0.00594263
MSTRG.23267.5	409.905	-1.7156	0.571213	-3.00343	0.00266957	0.0176004
MSTRG.23599.1	493.211	-0.944198	0.283857	-3.32631	0.00088003	0.00709135
MSTRG.23836.1	46.2179	-7.12638	2.28521	-3.11848	0.00181789	0.0130811
MSTRG.23838.1	1790.83	-0.685782	0.158733	-4.32034	1.55792e-05	0.000257581
MSTRG.23871.1	147.838	-1.46338	0.474321	-3.08521	0.00203405	0.014049
MSTRG.23931.1	33.5795	-1.78244	0.555389	-3.20935	0.00133034	0.0101558
MSTRG.23971.1	60.3174	-1.15422	0.439431	-2.62663	0.0086235	0.0444549
MSTRG.24002.1	67.7018	-1.70837	0.504754	-3.38456	0.00071293	0.00606655
MSTRG.24664.1	760.062	-0.565559	0.178732	-3.16428	0.00155467	0.011564
MSTRG.24697.1	389.754	-3.232	0.319663	-10.1106	4.95647e-24	1.31801e-21
MSTRG.24774.1	153.156	-1.553	0.420038	-3.69729	0.000217909	0.00233935
MSTRG.24778.1	297.983	-0.914946	0.316586	-2.89004	0.00385191	0.0238669
MSTRG.24801.1	1029.83	-0.839994	0.183226	-4.58447	4.55143e-06	9.02087e-05
MSTRG.24802.1	144.148	-1.85487	0.437171	-4.24289	2.20655e-05	0.000350303
MSTRG.24803.1	41.1407	-1.52334	0.525172	-2.90065	0.00372393	0.0232091
MSTRG.24910.1	66.6701	-1.32511	0.503266	-2.63302	0.00846288	0.0439822
MSTRG.24951.1	1108.2	-0.770298	0.233883	-3.29352	0.000989429	0.00787349
MSTRG.24965.1	2585.01	-0.583022	0.203473	-2.86535	0.00416544	0.0251981
MSTRG.24979.1	2439.81	-1.87926	0.268747	-6.99268	2.69676e-12	1.68732e-10
MSTRG.25042.1	1606.7	-0.561314	0.164888	-3.40421	0.000663566	0.00573832
MSTRG.25088.1	1047.28	-0.530163	0.190735	-2.77958	0.00544295	0.0311262
MSTRG.25111.1	1261.38	-0.614606	0.2305	-2.6664	0.00766676	0.0408042
MSTRG.25118.1	1049.25	-0.804573	0.253484	-3.17405	0.00150325	0.0112868
MSTRG.25167.1	1145.81	-0.929081	0.208697	-4.45181	8.51498e-06	0.000151795
MSTRG.25337.1	3433.53	-0.696569	0.205892	-3.38318	0.000716505	0.00608076
MSTRG.25351.1	1537.96	-0.855055	0.189723	-4.50687	6.57905e-06	0.000122057
MSTRG.25352.1	780.359	-0.565522	0.200245	-2.82415	0.00474062	0.0280128
MSTRG.26138.1	1409.7	-0.701719	0.217778	-3.22217	0.00127222	0.00981003
MSTRG.26199.1	639.301	-1.17575	0.31627	-3.71757	0.000201148	0.00225215
MSTRG.26236.1	911.381	-0.927701	0.266307	-3.48357	0.000494771	0.00456304
MSTRG.26392.1	6.30773	-5.36706	1.90081	-2.82357	0.00474927	0.0280128
MSTRG.26422.1	743.133	-0.652798	0.247126	-2.64156	0.00825251	0.043241
MSTRG.26517.1	15.8053	-4.92747	1.01765	-4.84201	1.28529e-06	2.88829e-05
MSTRG.26520.1	72.134	-1.24883	0.458843	-2.72169	0.00649481	0.0361062
MSTRG.26598.1	274.136	-1.41957	0.404639	-3.50824	0.000451081	0.00423353
MSTRG.26715.1	438.428	-1.23511	0.209301	-5.90114	3.60991e-09	1.45813e-07
MSTRG.26837.1	419.615	-0.75941	0.219975	-3.45226	0.000555921	0.00503962
MSTRG.26861.1	40.111	-1.87057	0.549213	-3.40591	0.000659446	0.00571819
MSTRG.26867.1	129.583	-0.824106	0.312685	-2.63558	0.00839941	0.043795
MSTRG.26869.1	237.247	-1.00961	0.253229	-3.98695	6.69282e-05	0.000927961
MSTRG.26905.1	584.448	-0.939106	0.258039	-3.6394	0.000273272	0.00275952
MSTRG.27088.1	798.156	-0.803949	0.227773	-3.5296	0.000416188	0.00397621
MSTRG.27097.1	63.5128	-2.81209	0.57848	-4.86116	1.16698e-06	2.69843e-05
MSTRG.27109.1	13.9111	-4.68386	1.29133	-3.62715	0.000286565	0.00286655
MSTRG.27126.1	1269.17	-0.883605	0.285606	-3.09379	0.00197616	0.0137684
MSTRG.3952.1	60.7246	-1.65524	0.50637	-3.26884	0.00107991	0.00852966
MSTRG.3989.14	428.729	-0.597645	0.20482	-2.9179	0.00352396	0.0221794
MSTRG.4049.1	81.0567	-5.14862	0.693956	-7.41923	1.17806e-13	1.016e-11
MSTRG.4051.1	67.6545	-1.69863	0.541624	-3.13617	0.0017117	0.012442
MSTRG.4108.1	1317.06	-0.671272	0.212363	-3.16096	0.0015725	0.0116423
MSTRG.4112.1	57.6014	-1.65476	0.617779	-2.67856	0.00739404	0.0396544
MSTRG.4141.1	898.571	-0.862287	0.242548	-3.55512	0.000377809	0.00369813
MSTRG.4180.1	324.409	-1.17698	0.274614	-4.28596	1.81952e-05	0.000299283
MSTRG.4239.1	8.56311	-3.06047	1.06865	-2.86385	0.0041852	0.0251981
MSTRG.4821.1	1718.06	-0.784289	0.248591	-3.15493	0.00160535	0.011858
MSTRG.4858.1	2010.93	-0.774538	0.192515	-4.02327	5.73961e-05	0.000810403
MSTRG.4886.1	2543.24	-0.831784	0.223217	-3.72636	0.000194268	0.00219155
MSTRG.4969.1	618.697	-1.32374	0.292181	-4.53056	5.8827e-06	0.000112405
MSTRG.4970.1	218.41	-1.40395	0.3563	-3.94036	8.13595e-05	0.00109544
MSTRG.4973.1	587.36	-0.774835	0.168922	-4.58693	4.49816e-06	9.02087e-05
MSTRG.5326.1	1031.44	-1.67569	0.239046	-7.0099	2.38494e-12	1.52207e-10
MSTRG.5476.1	116.053	-2.86028	0.484066	-5.90886	3.44483e-09	1.40929e-07
MSTRG.5471.5	146.214	-1.84049	0.379009	-4.85605	1.19749e-06	2.74907e-05
MSTRG.5501.1	1142.72	-1.05497	0.228097	-4.62509	3.74434e-06	7.61032e-05
MSTRG.5544.1	1390.64	-0.678619	0.216063	-3.14085	0.0016846	0.012273
MSTRG.5588.1	107.117	-0.998119	0.29841	-3.3448	0.000823432	0.00670299
MSTRG.5644.1	371.701	-0.635733	0.213386	-2.97926	0.00288945	0.0188168
MSTRG.5727.4	215.548	-1.50997	0.446607	-3.38098	0.000722266	0.0061134
MSTRG.6055.1	2979.93	-0.741395	0.209022	-3.54697	0.000389689	0.00377963
MSTRG.6057.1	482.825	-0.7354	0.283225	-2.59652	0.00941725	0.0475482
MSTRG.6057.3	780.785	-1.75412	0.361929	-4.84659	1.25599e-06	2.86276e-05
MSTRG.6057.6	1964.74	-1.81686	0.291547	-6.23181	4.61064e-10	2.10179e-08
MSTRG.6104.1	1287.92	-0.727458	0.23737	-3.06466	0.00217915	0.0148583
MSTRG.6151.1	1603.73	-0.65354	0.175537	-3.72309	0.000196796	0.00221119
MSTRG.6244.1	5.00295	-4.7463	1.59957	-2.96724	0.00300489	0.0193709
MSTRG.6245.1	37.815	-1.52988	0.532739	-2.87173	0.00408235	0.0248603
MSTRG.6323.1	214.722	-0.747977	0.279075	-2.6802	0.00735785	0.0396544
MSTRG.6361.1	1856.01	-0.704882	0.188101	-3.74736	0.000178709	0.0020587
MSTRG.6559.1	10.6262	-2.92276	1.06611	-2.74151	0.00611581	0.034419
MSTRG.6575.1	232.145	-1.59985	0.410281	-3.89939	9.64343e-05	0.00125601
MSTRG.6902.1	773.641	-0.947821	0.198063	-4.78545	1.70607e-06	3.75453e-05
MSTRG.6937.1	75.258	-2.36221	0.373451	-6.32537	2.52626e-10	1.1683e-08
MSTRG.6938.1	86.4432	-3.60944	0.479269	-7.53115	5.0296e-14	5.01546e-12
MSTRG.6954.1	512.315	-1.23342	0.202175	-6.10076	1.05567e-09	4.67868e-08
MSTRG.7011.1	8.86806	-3.42377	1.18327	-2.89348	0.00381005	0.0236534
MSTRG.7046.1	110.077	-1.13184	0.304955	-3.71149	0.00020604	0.00225349
MSTRG.7058.1	181.635	-1.54998	0.372133	-4.16511	3.11198e-05	0.000468411
MSTRG.7075.1	698.955	-3.18679	0.406688	-7.83596	4.65258e-15	5.49866e-13
MSTRG.7076.1	759.017	-3.13612	0.420238	-7.46272	8.47525e-14	7.51236e-12
MSTRG.7100.1	837.948	-1.01373	0.260717	-3.88823	0.000100978	0.00130453
MSTRG.7128.1	1364.02	-0.861477	0.267729	-3.21772	0.00129216	0.00993345
MSTRG.7150.1	180.64	-1.46355	0.338232	-4.32707	1.51106e-05	0.00025245
MSTRG.7151.1	535.236	-1.2225	0.263549	-4.63861	3.50765e-06	7.17495e-05
MSTRG.7226.1	1952.22	-0.599211	0.197722	-3.03058	0.00244083	0.016348
MSTRG.7261.1	683.65	-0.548293	0.18852	-2.90841	0.00363272	0.0227741
MSTRG.7411.1	166.256	-0.964018	0.368103	-2.61888	0.00882191	0.0450127
MSTRG.7419.1	1483.05	-0.673737	0.195975	-3.43787	0.000586305	0.00525533
MSTRG.7450.1	1886.28	-0.523017	0.178454	-2.93082	0.00338065	0.0214041
MSTRG.7635.1	53.1693	-2.11537	0.62904	-3.36286	0.000771395	0.00639356
MSTRG.7752.1	442.923	-1.63058	0.387085	-4.21245	2.52617e-05	0.00039322
MSTRG.7946.1	129.007	-1.25586	0.414706	-3.02831	0.00245923	0.0163588
MSTRG.8240.1	1108.11	-0.976173	0.216586	-4.50709	6.57234e-06	0.000122057
MSTRG.8305.1	376.833	-1.90281	0.601627	-3.16278	0.00156272	0.0115968
MSTRG.8424.1	9.77024	-3.58174	1.25226	-2.86022	0.00423343	0.0253562
MSTRG.8500.1	316.042	-2.39142	0.335769	-7.12223	1.06192e-12	7.4765e-11
MSTRG.8557.1	955.826	-0.783269	0.251253	-3.11745	0.00182421	0.0130811
MSTRG.8640.1	871.068	-0.736098	0.280365	-2.6255	0.0086522	0.0444592
MSTRG.8666.1	123.834	-1.53627	0.416416	-3.68928	0.000224891	0.00236062
MSTRG.8696.1	53.938	-9.54485	1.2757	-7.48207	7.3162e-14	6.67028e-12
MSTRG.9008.1	1142.87	-0.69137	0.239931	-2.88154	0.00395734	0.0242844
MSTRG.9023.1	7.50882	-6.71078	1.71282	-3.91798	8.92958e-05	0.00119223
MSTRG.1010.1	15.5464	-3.13078	0.792559	-3.95022	7.80809e-05	0.00106024
MSTRG.1011.1	12.2291	-3.20256	0.884736	-3.61979	0.000294838	0.00293093
MSTRG.9825.1	8.85219	-5.59795	1.63814	-3.41727	0.000632531	0.00555537
MSTRG.11233.1	44.0322	-9.26575	1.37225	-6.75223	1.45593e-11	8.15066e-10
MSTRG.12827.1	6.5831	-6.52331	1.80694	-3.61014	0.000306036	0.0030328
MSTRG.12882.1	21.5012	-2.5957	0.962772	-2.69607	0.00701633	0.0383795
MSTRG.12888.1	4.70228	-6.037	2.26032	-2.67085	0.00756586	0.04044
MSTRG.15544.1	60.8	-3.36579	0.698214	-4.82057	1.43149e-06	3.17215e-05
MSTRG.15547.1	9.15798	-3.43689	1.16146	-2.9591	0.00308534	0.0198095
MSTRG.15657.1	18.3072	-3.21775	0.967305	-3.32651	0.000879406	0.00709135
MSTRG.16036.1	290.083	-9.17983	0.808237	-11.3578	6.77939e-30	3.09043e-27
MSTRG.17657.1	4.2519	-5.86551	1.88492	-3.1118	0.00185949	0.0132152
MSTRG.17924.1	42.7193	-4.95703	0.853361	-5.80883	6.29107e-09	2.38986e-07
MSTRG.18179.1	47.5331	-5.69129	0.757385	-7.51439	5.71773e-14	5.52888e-12
MSTRG.19115.1	38.8722	-3.15363	0.834866	-3.77741	0.00015847	0.00189393
MSTRG.19323.1	29.6808	-4.34213	0.813723	-5.33613	9.49525e-08	2.86287e-06
MSTRG.19347.1	14.0584	-3.1743	1.02494	-3.09707	0.00195445	0.0136769
MSTRG.20792.1	24.4156	-6.46685	1.29364	-4.99895	5.76445e-07	1.43706e-05
MSTRG.22288.1	35.2262	-8.92675	1.36391	-6.54496	5.9512e-11	3.16505e-09
MSTRG.23116.1	83.6793	-8.3157	1.16739	-7.12334	1.05339e-12	7.4765e-11
MSTRG.24922.1	11.8664	-5.58476	1.31809	-4.23701	2.26519e-05	0.000356069
MSTRG.25037.1	17.0013	-4.00496	1.17215	-3.41676	0.000633705	0.00555537
MSTRG.25771.1	16.5596	-6.06716	1.28825	-4.70963	2.48173e-06	5.32224e-05
MSTRG.26274.1	5.10854	-6.16048	1.82826	-3.36959	0.000752801	0.00628845
MSTRG.3831.1	55.1156	-6.5069	1.73558	-3.74913	0.000177449	0.00205243
MSTRG.6603.1	95.7384	-6.99129	1.89706	-3.68534	0.0002284	0.00238418
MSTRG.8298.1	60.2025	-3.20362	0.748544	-4.2798	1.87058e-05	0.000304542

## Sheet: down-regulated in ST1 vs ST2
transcript_id	baseMean	log2FoldChange	lfcSE	stat	pvalue	padj
MSTRG.2675.1	96.3794	-1.60831	0.473632	-3.3957	0.000684525	0.0407455
MSTRG.9682.1	146.417	-1.27582	0.374737	-3.40458	0.00066265	0.0404055
MSTRG.10036.1	36.04	-2.61995	0.604564	-4.33362	1.46678e-05	0.00261925
MSTRG.11128.4	91.3527	-2.0765	0.614766	-3.3777	0.000730941	0.0424966
MSTRG.13868.3	28.7975	-7.8447	2.21633	-3.53949	0.000400893	0.0294775
MSTRG.15737.1	1035.4	-0.578417	0.174173	-3.32093	0.000897194	0.0487605
MSTRG.15993.4	48.5988	-7.74983	1.49514	-5.18336	2.17929e-07	6.81028e-05
MSTRG.16564.1	35402.3	-0.65773	0.16993	-3.87058	0.000108575	0.0108575
MSTRG.17324.1	222.759	-1.34743	0.340303	-3.95951	7.51039e-05	0.00923679
MSTRG.18616.1	18.0191	-4.34303	1.17708	-3.68967	0.000224541	0.0187118
MSTRG.21560.2	26.9761	-3.13061	0.941164	-3.32632	0.000880009	0.0487605
MSTRG.24774.1	153.156	-2.35636	0.450869	-5.22627	1.72964e-07	6.17729e-05
MSTRG.26715.1	438.428	-1.13533	0.216761	-5.2377	1.6259e-07	6.17729e-05
MSTRG.27149.1	77.3361	-21.5782	3.66199	-5.89247	3.80464e-09	4.7558e-06
MSTRG.4564.2	29.1694	-7.69936	1.60847	-4.78676	1.69499e-06	0.000383175
MSTRG.6057.1	482.825	-1.8574	0.289884	-6.40738	1.48045e-10	3.70112e-07
MSTRG.8011.1	14.4087	-5.97617	1.49196	-4.00559	6.18632e-05	0.0081399
MSTRG.1010.1	15.5464	-4.84486	1.4141	-3.4261	0.000612317	0.0392511
MSTRG.15309.1	26.4985	-4.27648	1.03025	-4.15092	3.31144e-05	0.00486976
MSTRG.16937.1	366.865	-1.85009	0.460931	-4.01382	5.9745e-05	0.0081399
MSTRG.26888.1	64.9989	-4.31028	0.792645	-5.43784	5.39314e-08	2.69657e-05
MSTRG.3560.1	24.3116	-7.75405	1.55203	-4.99606	5.85123e-07	0.000160436
MSTRG.5425.1	18.6065	-5.03621	1.28887	-3.90746	9.32729e-05	0.0101384
MSTRG.7358.1	11.7313	-3.87792	1.13804	-3.40754	0.000655504	0.0404055
MSTRG.8777.1	12.5912	-7.60314	1.72436	-4.40925	1.0373e-05	0.00199481

## Sheet: down-regulated in STG vs STP
transcript_id	baseMean	log2FoldChange	lfcSE	stat	pvalue	padj
MSTRG.426.1	23.054	-3.89534	0.686479	-5.67437	1.39198e-08	9.93711e-08
MSTRG.590.1	88.2721	-5.0537	1.46361	-3.45289	0.00055461	0.00207647
MSTRG.614.1	107.064	-3.5063	0.350511	-10.0034	1.47278e-23	3.25296e-22
MSTRG.615.1	63.2401	-3.27474	0.408803	-8.01057	1.14178e-15	1.53371e-14
MSTRG.782.1	63.6745	-1.06992	0.338851	-3.15749	0.00159131	0.00541013
MSTRG.834.1	1173.77	-4.65821	0.196606	-23.6931	4.24816e-124	1.16506e-121
MSTRG.975.3	136.064	-0.704309	0.283665	-2.48289	0.013032	0.036346
MSTRG.996.1	407.3	-2.09274	0.182056	-11.495	1.39784e-30	4.55476e-29
MSTRG.1760.1	177.708	-1.96987	0.261365	-7.53684	4.8149e-14	5.65923e-13
MSTRG.1856.1	289.911	-1.06135	0.163525	-6.49041	8.56014e-11	7.43309e-10
MSTRG.2011.5	23.2076	-4.24322	0.71988	-5.89435	3.76165e-09	2.85903e-08
MSTRG.2019.1	22.5108	-8.12825	1.32371	-6.14051	8.22577e-10	6.53889e-09
MSTRG.2077.1	187.128	-0.669578	0.234007	-2.86135	0.00421835	0.0131838
MSTRG.2198.1	17355.2	-1.92744	0.0699644	-27.5489	4.56567e-167	3.00512e-164
MSTRG.2224.1	24.894	-2.15986	0.568016	-3.80245	0.00014327	0.000605264
MSTRG.2225.1	268.94	-1.71924	0.236057	-7.28314	3.26138e-13	3.51908e-12
MSTRG.2265.1	102.796	-0.782336	0.323065	-2.4216	0.0154522	0.0422721
MSTRG.2322.1	121.914	-2.54183	0.290328	-8.75505	2.04018e-18	3.27524e-17
MSTRG.2420.1	800.403	-0.594346	0.109218	-5.44185	5.2731e-08	3.4917e-07
MSTRG.2492.1	392.329	-0.816575	0.174284	-4.68531	2.79534e-06	1.53109e-05
MSTRG.2506.1	132.964	-1.99183	0.28389	-7.0162	2.27978e-12	2.30146e-11
MSTRG.2503.1	245.91	-0.748358	0.1722	-4.34586	1.38734e-05	6.92827e-05
MSTRG.2504.1	271.112	-1.62222	0.195435	-8.30056	1.03618e-16	1.50224e-15
MSTRG.2559.1	3312.14	-0.682857	0.0875533	-7.79932	6.22393e-15	7.87806e-14
MSTRG.2641.1	1804.66	-0.967884	0.0797316	-12.1393	6.54051e-34	2.36536e-32
MSTRG.2671.1	1863.28	-1.27546	0.0871775	-14.6306	1.79261e-48	1.035e-46
MSTRG.2713.1	1175	-0.516665	0.112205	-4.60464	4.13174e-06	2.2182e-05
MSTRG.2715.1	960.912	-0.970761	0.103299	-9.39757	5.58373e-21	1.08734e-19
MSTRG.2716.1	1236.84	-0.687453	0.0987354	-6.96258	3.341e-12	3.29198e-11
MSTRG.2724.1	1549.97	-2.48818	0.102976	-24.1627	5.48519e-129	1.64107e-126
MSTRG.2726.2	380.661	-0.663991	0.190232	-3.49042	0.000482265	0.00183675
MSTRG.2731.1	1182.93	-0.724894	0.113083	-6.41026	1.45271e-10	1.22901e-09
MSTRG.2733.1	13.2619	-3.58675	0.966834	-3.70979	0.000207428	0.00085118
MSTRG.2741.1	102.539	-1.21563	0.348478	-3.4884	0.000485922	0.00184449
MSTRG.2766.1	235.127	-0.95937	0.232052	-4.13429	3.56052e-05	0.000165738
MSTRG.2850.1	2502.53	-0.875879	0.0741916	-11.8056	3.64987e-32	1.21331e-30
MSTRG.2873.1	159.052	-1.24083	0.271061	-4.57768	4.70167e-06	2.51188e-05
MSTRG.2874.1	509.053	-5.58417	0.246479	-22.6558	1.22431e-113	2.23845e-111
MSTRG.2887.1	142.18	-2.80195	0.289382	-9.68252	3.5777e-22	7.40516e-21
MSTRG.2896.1	446.714	-1.12053	0.134993	-8.30068	1.03517e-16	1.50224e-15
MSTRG.2913.1	260.078	-0.890212	0.171894	-5.17883	2.23282e-07	1.41584e-06
MSTRG.2967.1	165.601	-1.04414	0.191304	-5.45804	4.81417e-08	3.22677e-07
MSTRG.3014.1	17.4135	-2.4854	0.711134	-3.49498	0.000474099	0.00181215
MSTRG.3020.1	13.8848	-3.26014	0.756304	-4.31063	1.62793e-05	7.98438e-05
MSTRG.3031.1	19.6267	-1.61736	0.578606	-2.79526	0.00518572	0.0159647
MSTRG.3118.1	226.062	-5.48112	0.309488	-17.7103	3.49343e-70	3.28483e-68
MSTRG.3251.1	285.987	-1.59806	0.197166	-8.10513	5.26907e-16	7.25544e-15
MSTRG.3398.1	7.50145	-3.97673	1.33344	-2.9823	0.00286091	0.00927613
MSTRG.9326.1	19.878	-2.78596	0.734839	-3.79126	0.000149887	0.000629986
MSTRG.9403.1	1330.59	-1.04748	0.103067	-10.1631	2.8973e-24	6.62153e-23
MSTRG.9419.1	18.5408	-2.13657	0.781804	-2.73288	0.00627839	0.0190259
MSTRG.9481.1	1619.86	-0.986318	0.0927844	-10.6302	2.15635e-26	5.54417e-25
MSTRG.9507.1	24.6871	-2.45699	0.582649	-4.21692	2.4766e-05	0.000118123
MSTRG.9565.1	796.415	-0.770742	0.125117	-6.16015	7.26777e-10	5.83371e-09
MSTRG.9567.1	215.924	-0.856289	0.179944	-4.75865	1.94894e-06	1.10017e-05
MSTRG.9576.1	13.3541	-3.16762	0.904264	-3.50298	0.000460084	0.00176267
MSTRG.9577.1	10.3804	-2.1811	0.829024	-2.63093	0.00851524	0.0248129
MSTRG.9607.1	131.433	-3.8357	0.279415	-13.7276	6.94005e-43	3.21686e-41
MSTRG.9630.1	10.8572	-6.09402	1.40356	-4.34184	1.41297e-05	7.03493e-05
MSTRG.9641.1	948.322	-1.49963	0.149993	-9.99804	1.5544e-23	3.38778e-22
MSTRG.9643.1	124.178	-8.72979	1.04509	-8.35312	6.64822e-17	9.81134e-16
MSTRG.9688.1	747.247	-0.526075	0.12803	-4.109	3.97377e-05	0.000183418
MSTRG.9730.1	855.898	-0.735453	0.142628	-5.15643	2.51708e-07	1.58086e-06
MSTRG.9743.1	1308.14	-1.32409	0.0975825	-13.5689	6.12163e-42	2.75977e-40
MSTRG.9753.1	113.937	-0.838045	0.306275	-2.73625	0.0062143	0.0188491
MSTRG.9832.1	772.129	-0.574412	0.121662	-4.72138	2.34246e-06	1.30883e-05
MSTRG.9842.1	112.696	-0.847548	0.321004	-2.6403	0.00828319	0.0242311
MSTRG.9860.1	34.3685	-1.82335	0.438003	-4.16287	3.14274e-05	0.000147123
MSTRG.9861.1	751.442	-0.531762	0.155276	-3.42463	0.000615636	0.00228417
MSTRG.9878.1	2904.85	-1.98309	0.0886904	-22.3597	9.71662e-111	1.68302e-108
MSTRG.9953.1	1236.93	-0.844556	0.0960747	-8.79062	1.48738e-18	2.41131e-17
MSTRG.9967.1	322.008	-1.04565	0.153979	-6.79086	1.11466e-11	1.04215e-10
MSTRG.9972.1	1470.4	-0.7267	0.13152	-5.52539	3.28755e-08	2.24467e-07
MSTRG.9979.1	1225.94	-2.26621	0.164105	-13.8095	2.23319e-43	1.06514e-41
MSTRG.10498.1	395.23	-0.572387	0.144865	-3.95118	7.77679e-05	0.000343536
MSTRG.10922.1	130.589	-0.880574	0.334724	-2.63075	0.00851976	0.0248129
MSTRG.11270.2	16.9679	-2.92473	1.10871	-2.63797	0.00834049	0.024377
MSTRG.11493.1	18.6227	-2.6553	0.896451	-2.96202	0.00305632	0.00984184
MSTRG.11516.1	216.586	-2.94402	0.225196	-13.0731	4.68842e-39	1.9287e-37
MSTRG.11627.2	199.888	-3.90752	0.290571	-13.4477	3.17482e-41	1.39311e-39
MSTRG.11658.1	1891.08	-3.77409	0.134476	-28.0652	2.6067e-173	2.14466e-170
MSTRG.11740.1	11.178	-4.62124	1.17751	-3.92459	8.68762e-05	0.000379694
MSTRG.11792.1	104.404	-1.16147	0.241412	-4.81113	1.50079e-06	8.69558e-06
MSTRG.11825.1	57.2812	-2.19071	0.42354	-5.17237	2.31144e-07	1.45864e-06
MSTRG.12281.1	375.889	-0.787103	0.192285	-4.09343	4.2504e-05	0.000195364
MSTRG.12282.1	1168.5	-0.553031	0.0962783	-5.74409	9.24152e-09	6.74365e-08
MSTRG.12373.1	1807.22	-1.32752	0.0866147	-15.3267	5.07097e-53	3.20934e-51
MSTRG.12404.1	351.77	-0.62197	0.17564	-3.54117	0.000398358	0.00153513
MSTRG.12411.1	1155.17	-0.598505	0.0944497	-6.33675	2.34656e-10	1.95014e-09
MSTRG.12469.1	193.226	-0.801632	0.219967	-3.64433	0.000268087	0.00107072
MSTRG.12543.1	47.7981	-3.3817	0.501217	-6.74698	1.50955e-11	1.39548e-10
MSTRG.12548.1	426.641	-3.5007	0.182461	-19.186	4.84588e-82	5.49924e-80
MSTRG.12551.1	3108.32	-1.29248	0.126177	-10.2434	1.26682e-24	2.97793e-23
MSTRG.12583.1	495.27	-0.758877	0.159274	-4.76461	1.89216e-06	1.07179e-05
MSTRG.12702.1	141.332	-1.23989	0.208086	-5.95855	2.54484e-09	1.95223e-08
MSTRG.12739.1	1427.21	-0.849073	0.121811	-6.9704	3.1605e-12	3.12349e-11
MSTRG.12750.1	6.99126	-4.50925	1.45831	-3.09211	0.00198742	0.00664694
MSTRG.12767.1	747.475	-0.758666	0.220022	-3.44814	0.00056447	0.0021062
MSTRG.12833.1	2043.07	-1.85824	0.154969	-11.991	3.9603e-33	1.35764e-31
MSTRG.12835.1	1534.4	-0.747898	0.0972864	-7.68759	1.49932e-14	1.84114e-13
MSTRG.12840.1	14.5766	-2.37971	0.701914	-3.39032	0.000698121	0.00256133
MSTRG.12841.1	963.957	-0.73433	0.104543	-7.02422	2.15262e-12	2.18651e-11
MSTRG.12845.1	97.9482	-0.767613	0.26443	-2.90289	0.00369734	0.0116999
MSTRG.12848.1	305.286	-0.657068	0.18272	-3.59604	0.000323099	0.00127803
MSTRG.12854.1	145.395	-1.98351	0.24286	-8.1673	3.15369e-16	4.41651e-15
MSTRG.12878.1	58.6194	-5.44054	0.600813	-9.05529	1.36203e-19	2.35917e-18
MSTRG.12900.1	2208.73	-0.733964	0.0965504	-7.60188	2.91869e-14	3.51846e-13
MSTRG.12914.1	245.986	-2.08953	0.198913	-10.5047	8.21627e-26	2.04847e-24
MSTRG.12925.1	3067.46	-0.750908	0.158602	-4.73455	2.19544e-06	1.23087e-05
MSTRG.12937.1	807.624	-0.503676	0.127542	-3.9491	7.84458e-05	0.000346066
MSTRG.12988.8	21.1069	-8.03491	1.34772	-5.96185	2.49393e-09	1.91764e-08
MSTRG.12988.4	148.552	-0.87964	0.323241	-2.72132	0.00650226	0.0195603
MSTRG.13001.1	2259.9	-0.656972	0.0955093	-6.87862	6.04344e-12	5.76492e-11
MSTRG.13052.1	352.637	-1.33932	0.190402	-7.0342	2.00408e-12	2.04192e-11
MSTRG.13053.1	6548.34	-1.81075	0.0929621	-19.4784	1.67454e-84	2.04108e-82
MSTRG.13073.1	1342.98	-0.68306	0.0966258	-7.06913	1.55913e-12	1.60849e-11
MSTRG.13088.1	291.932	-0.906493	0.168131	-5.3916	6.98338e-08	4.59646e-07
MSTRG.13173.1	373.261	-4.16031	0.31104	-13.3755	8.40994e-41	3.64173e-39
MSTRG.13195.1	1581.51	-2.56507	0.111527	-22.9995	4.71772e-117	9.13295e-115
MSTRG.13205.1	85.9534	-4.48272	0.456806	-9.81318	9.88009e-23	2.08432e-21
MSTRG.13212.1	220.852	-0.631857	0.173356	-3.64485	0.000267548	0.00106987
MSTRG.13222.1	69.7595	-2.45742	0.392039	-6.26829	3.65029e-10	3.00328e-09
MSTRG.13247.1	48.4653	-2.01115	0.408085	-4.92827	8.29625e-07	4.92833e-06
MSTRG.13248.1	51.1382	-2.16739	0.383203	-5.65598	1.54955e-08	1.09844e-07
MSTRG.13273.1	2850.33	-0.752681	0.0797649	-9.43623	3.86423e-21	7.61508e-20
MSTRG.13282.1	34.6202	-1.73548	0.499011	-3.47785	0.000505459	0.00190546
MSTRG.13464.1	57.1395	-1.3097	0.37604	-3.48288	0.000496041	0.00187856
MSTRG.13514.1	875.428	-0.607509	0.125547	-4.8389	1.30561e-06	7.60487e-06
MSTRG.13555.1	303.552	-1.09354	0.166382	-6.57246	4.94908e-11	4.37834e-10
MSTRG.13617.1	657.156	-2.25056	0.163848	-13.7357	6.20636e-43	2.91787e-41
MSTRG.13636.1	14.5271	-4.98762	1.10416	-4.51714	6.26814e-06	3.26917e-05
MSTRG.13900.1	3947.14	-0.650577	0.10589	-6.1439	8.05181e-10	6.41611e-09
MSTRG.13969.1	659.275	-2.0943	0.134093	-15.6182	5.47078e-55	3.67435e-53
MSTRG.14089.1	157.513	-0.802416	0.20162	-3.97984	6.89627e-05	0.000307529
MSTRG.14665.1	39.5409	-5.1781	1.54607	-3.34921	0.000810421	0.0029341
MSTRG.15243.1	650.806	-1.23101	0.123368	-9.97837	1.89563e-23	4.10429e-22
MSTRG.15259.1	2662.77	-0.600838	0.0842623	-7.13057	9.99558e-13	1.0443e-11
MSTRG.15311.1	19.9176	-3.16562	0.919964	-3.44103	0.000579511	0.00215987
MSTRG.15341.1	57.8031	-3.60639	0.421231	-8.56154	1.11372e-17	1.70477e-16
MSTRG.15366.1	275.134	-0.596801	0.169967	-3.51127	0.000445967	0.00171058
MSTRG.15377.1	275.619	-2.01312	0.209392	-9.61414	6.96861e-22	1.43336e-20
MSTRG.15407.1	1297.07	-0.722341	0.134267	-5.3799	7.45275e-08	4.89561e-07
MSTRG.15411.1	767.433	-2.94986	0.20561	-14.3468	1.1149e-46	5.91798e-45
MSTRG.15415.1	14.2837	-4.18102	1.02607	-4.07477	4.60589e-05	0.000210235
MSTRG.15416.1	1320.71	-1.93438	0.142797	-13.5463	8.32951e-42	3.70438e-40
MSTRG.15532.1	879.901	-0.593149	0.144154	-4.11469	3.87704e-05	0.000179204
MSTRG.15541.1	792.515	-1.1202	0.138328	-8.09815	5.58001e-16	7.65158e-15
MSTRG.15545.1	162.814	-0.744203	0.218247	-3.40992	0.000649829	0.00239483
MSTRG.15568.1	1751.47	-0.622742	0.0837146	-7.43888	1.01546e-13	1.15635e-12
MSTRG.15569.1	1232.88	-1.11747	0.0998897	-11.1871	4.71815e-29	1.41159e-27
MSTRG.15571.1	260.759	-1.87575	0.17027	-11.0163	3.18745e-28	9.04303e-27
MSTRG.15590.1	203.324	-5.06959	0.35082	-14.4507	2.4813e-47	1.36099e-45
MSTRG.15601.1	271.817	-1.61259	0.213175	-7.56462	3.88991e-14	4.62155e-13
MSTRG.15674.1	376.958	-0.619372	0.141954	-4.36318	1.28184e-05	6.46026e-05
MSTRG.15711.1	18.1364	-1.67998	0.697596	-2.40824	0.0160297	0.0435623
MSTRG.15723.1	154.011	-1.01174	0.214642	-4.71363	2.43348e-06	1.35509e-05
MSTRG.15757.1	188.229	-1.96992	0.200683	-9.8161	9.59865e-23	2.03801e-21
MSTRG.15764.1	298.818	-0.72706	0.192702	-3.77298	0.000161308	0.000675398
MSTRG.15765.1	1590.11	-0.798665	0.107422	-7.43481	1.04719e-13	1.18838e-12
MSTRG.15826.2	1262.53	-1.86549	0.173127	-10.7753	4.50437e-27	1.21507e-25
MSTRG.15886.1	1330.54	-0.533267	0.111969	-4.76262	1.91092e-06	1.08056e-05
MSTRG.15889.1	4.91779	-3.97218	1.62172	-2.44937	0.0143108	0.0393787
MSTRG.15912.1	772.588	-1.48596	0.144874	-10.2569	1.1023e-24	2.60984e-23
MSTRG.15914.1	1617.1	-0.927849	0.0966803	-9.59709	8.22351e-22	1.68097e-20
MSTRG.16014.1	8.99461	-2.95902	0.918028	-3.22324	0.00126751	0.00442351
MSTRG.16070.1	274.077	-1.86355	0.16771	-11.1117	1.10005e-28	3.17567e-27
MSTRG.16231.1	49.4694	-0.84834	0.343753	-2.46788	0.0135917	0.03762
MSTRG.16283.1	14.7865	-4.26883	0.874808	-4.87973	1.06231e-06	6.22076e-06
MSTRG.16287.1	19.1748	-6.00355	1.21925	-4.92398	8.47999e-07	5.01936e-06
MSTRG.16317.1	63.2136	-0.973509	0.402911	-2.41619	0.015684	0.0427285
MSTRG.16564.1	44426.9	-0.961291	0.0609302	-15.7769	4.48597e-56	3.14113e-54
MSTRG.16568.1	3790.48	-3.90992	0.190241	-20.5525	7.31175e-94	9.62519e-92
MSTRG.17087.1	162.135	-0.64541	0.206434	-3.12648	0.00176915	0.00597768
MSTRG.17106.1	21.5951	-2.81971	0.728606	-3.87001	0.000108831	0.000468188
MSTRG.17185.1	2456.42	-0.700446	0.0827473	-8.46488	2.56416e-17	3.87094e-16
MSTRG.17236.1	38.8045	-5.44082	0.753506	-7.22067	5.17333e-13	5.45686e-12
MSTRG.17398.1	79.8327	-4.10273	0.386971	-10.6022	2.91205e-26	7.37196e-25
MSTRG.17452.1	13.2678	-1.93361	0.719695	-2.68671	0.00721606	0.0214526
MSTRG.17490.1	451.132	-1.04193	0.142887	-7.29196	3.05481e-13	3.30703e-12
MSTRG.17543.1	66.3022	-1.96713	0.51687	-3.80585	0.000141316	0.000597776
MSTRG.17577.1	94.9278	-0.898508	0.252558	-3.55763	0.000374215	0.00145572
MSTRG.17629.1	1180.32	-1.2389	0.101381	-12.2202	2.42411e-34	9.06561e-33
MSTRG.17630.1	137.664	-0.992131	0.229533	-4.32239	1.54348e-05	7.63846e-05
MSTRG.17635.1	188.049	-1.12945	0.26683	-4.23286	2.3074e-05	0.000110213
MSTRG.17638.1	1007.33	-1.20394	0.104833	-11.4843	1.5826e-30	5.1062e-29
MSTRG.17651.1	757.702	-0.718332	0.119897	-5.99126	2.08226e-09	1.60862e-08
MSTRG.17658.1	2575.35	-1.96462	0.124427	-15.7893	3.68784e-56	2.63841e-54
MSTRG.17805.1	80.556	-6.50271	0.678395	-9.58543	9.20705e-22	1.8704e-20
MSTRG.17850.1	1600.7	-0.595905	0.0925126	-6.44134	1.18424e-10	1.00967e-09
MSTRG.17947.1	896.053	-2.17287	0.135396	-16.0483	5.87718e-58	4.60519e-56
MSTRG.17976.1	1348.43	-0.739381	0.0981707	-7.53158	5.01284e-14	5.87091e-13
MSTRG.17979.1	198.351	-2.11027	0.21317	-9.89946	4.18549e-23	8.94445e-22
MSTRG.18003.1	139.554	-1.39381	0.309942	-4.497	6.89199e-06	3.57189e-05
MSTRG.18069.1	1762.29	-1.35841	0.107929	-12.5862	2.51573e-36	9.74031e-35
MSTRG.18102.1	255.669	-1.78031	0.201794	-8.82246	1.11976e-18	1.82432e-17
MSTRG.18108.1	52.3521	-1.24278	0.334713	-3.71298	0.000204831	0.000841573
MSTRG.18274.1	2143.55	-0.514155	0.0797949	-6.44345	1.16788e-10	9.98313e-10
MSTRG.18276.1	2118.5	-0.591989	0.079346	-7.46085	8.59646e-14	9.89194e-13
MSTRG.18349.1	10.7371	-3.76653	0.947771	-3.9741	7.06468e-05	0.000313763
MSTRG.18352.1	9.41175	-3.5735	0.975102	-3.66475	0.000247581	0.000998516
MSTRG.18353.1	16.9623	-3.41413	0.755528	-4.51887	6.21708e-06	3.24768e-05
MSTRG.18379.1	121501	-0.719768	0.0829853	-8.67344	4.19261e-18	6.6336e-17
MSTRG.18481.1	42.2332	-1.63699	0.405629	-4.03569	5.44419e-05	0.000245436
MSTRG.18627.1	374.648	-3.07821	0.23343	-13.1869	1.04441e-39	4.35082e-38
MSTRG.19074.1	53.5874	-1.18798	0.425588	-2.79139	0.00524827	0.016127
MSTRG.19132.1	36.3007	-5.59252	0.796655	-7.02	2.21863e-12	2.24661e-11
MSTRG.19198.1	172.938	-1.6144	0.258959	-6.2342	4.54099e-10	3.71751e-09
MSTRG.19202.1	145.258	-1.72613	0.300286	-5.74829	9.01486e-09	6.59287e-08
MSTRG.19231.1	574.289	-7.07619	0.301643	-23.4588	1.07457e-121	2.526e-119
MSTRG.19240.1	618.535	-0.673231	0.13009	-5.17512	2.27762e-07	1.44147e-06
MSTRG.19243.1	2626.74	-1.21804	0.0816873	-14.911	2.7953e-50	1.70358e-48
MSTRG.19299.1	3225.79	-3.91288	0.0981585	-39.8629	0	0
MSTRG.19346.1	47.8337	-2.83018	0.506194	-5.59111	2.25628e-08	1.56324e-07
MSTRG.19364.1	591.164	-0.916328	0.123952	-7.39258	1.44011e-13	1.61204e-12
MSTRG.19365.1	219.491	-0.927591	0.195098	-4.7545	1.98942e-06	1.12109e-05
MSTRG.19378.1	53.0865	-0.967344	0.361102	-2.67887	0.00738714	0.0218428
MSTRG.19423.1	61.7853	-1.66449	0.320043	-5.20082	1.98407e-07	1.26297e-06
MSTRG.19455.1	7.85998	-4.67239	1.42727	-3.27366	0.00106164	0.00376492
MSTRG.19458.1	1131.38	-2.87418	0.135807	-21.1636	2.06699e-99	2.9576e-97
MSTRG.19496.1	57.6885	-2.25225	0.391054	-5.75943	8.44009e-09	6.21395e-08
MSTRG.19504.1	209.594	-3.44089	0.379752	-9.06088	1.29397e-19	2.26513e-18
MSTRG.19515.1	255.175	-1.12053	0.191131	-5.86265	4.55541e-09	3.43063e-08
MSTRG.19525.1	3972.83	-1.10383	0.0694144	-15.9021	6.12876e-57	4.58403e-55
MSTRG.19585.1	58.1595	-1.71444	0.380437	-4.50649	6.59098e-06	3.42669e-05
MSTRG.19595.1	291.676	-4.7759	0.32604	-14.6482	1.38326e-48	8.12915e-47
MSTRG.19609.1	502.758	-0.98651	0.157452	-6.26546	3.71724e-10	3.05073e-09
MSTRG.19621.1	362.311	-2.30402	0.206823	-11.14	8.00794e-29	2.37425e-27
MSTRG.19664.1	1313.02	-0.641731	0.0989592	-6.48481	8.88465e-11	7.69457e-10
MSTRG.19764.1	1872.19	-1.03109	0.09626	-10.7116	8.98438e-27	2.36541e-25
MSTRG.19776.1	177.579	-1.02267	0.209451	-4.8826	1.04694e-06	6.15262e-06
MSTRG.19814.1	1502.36	-0.613789	0.0838536	-7.31977	2.48393e-13	2.70683e-12
MSTRG.19861.1	2686.29	-1.81257	0.0835421	-21.6965	2.21224e-104	3.64024e-102
MSTRG.19897.1	15.0339	-3.78213	0.921553	-4.10408	4.05927e-05	0.000187102
MSTRG.19999.1	16.8963	-2.8229	0.867612	-3.25364	0.00113937	0.00401035
MSTRG.20032.1	45.3169	-1.69412	0.526327	-3.21876	0.00128745	0.00447887
MSTRG.20039.1	4591.05	-0.846496	0.0999137	-8.47227	2.40666e-17	3.66681e-16
MSTRG.20056.1	249.746	-3.17994	0.218701	-14.5401	6.74701e-48	3.82835e-46
MSTRG.20061.1	143.218	-1.40609	0.256077	-5.4909	3.99891e-08	2.71349e-07
MSTRG.20065.1	1122.2	-0.685112	0.104166	-6.57711	4.79684e-11	4.25509e-10
MSTRG.20126.1	9.1773	-3.2438	1.09827	-2.95354	0.00314148	0.0100864
MSTRG.20260.1	14.2378	-2.57377	0.950605	-2.70751	0.00677905	0.0202633
MSTRG.20349.1	45.59	-1.8182	0.420104	-4.32798	1.50481e-05	7.4696e-05
MSTRG.20601.2	13.9179	-2.98148	0.931152	-3.20193	0.00136512	0.00469937
MSTRG.20688.1	339.359	-0.744632	0.237921	-3.12974	0.00174959	0.00592591
MSTRG.20718.1	11.4724	-2.57987	0.988973	-2.60864	0.00909031	0.0263347
MSTRG.20930.1	154.53	-4.93016	0.379379	-12.9954	1.29984e-38	5.2812e-37
MSTRG.21345.1	10.3697	-4.07589	1.09663	-3.71676	0.000201798	0.000831184
MSTRG.21412.5	61.5366	-9.57889	1.22925	-7.79247	6.57104e-15	8.28556e-14
MSTRG.21560.2	600.685	-4.21739	0.218106	-19.3364	2.65262e-83	3.11778e-81
MSTRG.21609.1	859.62	-2.76807	0.157755	-17.5466	6.31268e-69	5.61487e-67
MSTRG.21633.1	206.342	-1.26837	0.223034	-5.68687	1.29385e-08	9.27684e-08
MSTRG.21635.1	8772.63	-0.916774	0.297045	-3.08631	0.00202656	0.00677097
MSTRG.21644.1	1611	-0.615156	0.099485	-6.1834	6.27344e-10	5.06027e-09
MSTRG.21645.1	274.748	-0.619928	0.154704	-4.0072	6.14425e-05	0.000275862
MSTRG.21665.1	499.614	-0.51182	0.168865	-3.03094	0.00243792	0.00799753
MSTRG.21714.1	64.0524	-1.73931	0.452414	-3.84451	0.000120796	0.000514946
MSTRG.21738.1	66.0936	-0.969853	0.367197	-2.64123	0.00826055	0.0241864
MSTRG.21794.1	215.05	-0.606389	0.188931	-3.20959	0.00132927	0.00459036
MSTRG.21842.1	21.9505	-2.62016	0.563024	-4.65373	3.25986e-06	1.77326e-05
MSTRG.21843.1	53.0649	-1.77451	0.400771	-4.42774	9.52277e-06	4.83633e-05
MSTRG.21844.1	9.14923	-2.78002	0.996421	-2.79001	0.00527068	0.0161657
MSTRG.21845.1	314.827	-1.47155	0.173743	-8.46971	2.46011e-17	3.73098e-16
MSTRG.21846.1	189.698	-0.81717	0.30237	-2.70255	0.00688101	0.0205494
MSTRG.21890.1	1559.4	-2.62298	0.122137	-21.4757	2.62699e-102	4.11687e-100
MSTRG.21911.1	30.5775	-1.54915	0.481795	-3.21536	0.0013028	0.00452269
MSTRG.21922.1	1382.04	-1.21515	0.111705	-10.8782	1.46456e-27	3.98335e-26
MSTRG.21931.1	235.449	-0.850478	0.177195	-4.79968	1.58918e-06	9.17544e-06
MSTRG.21933.1	473.107	-0.64196	0.141104	-4.54955	5.37619e-06	2.83937e-05
MSTRG.21969.1	453.013	-0.752249	0.186897	-4.02494	5.69901e-05	0.000256572
MSTRG.21970.1	4943.17	-2.48583	0.10176	-24.4284	8.52916e-132	2.80695e-129
MSTRG.21975.1	1929.71	-1.05675	0.113001	-9.35172	8.62371e-21	1.66945e-19
MSTRG.22004.1	1291.26	-0.855825	0.10173	-8.41273	4.00573e-17	5.93822e-16
MSTRG.22012.1	203.412	-0.544324	0.188734	-2.88408	0.00392559	0.0123274
MSTRG.22028.1	2156.73	-1.1994	0.103735	-11.5621	6.41132e-31	2.10997e-29
MSTRG.22118.1	733.693	-3.63458	0.148357	-24.4989	1.51843e-132	5.55239e-130
MSTRG.22120.1	99.7514	-8.41191	1.05931	-7.94091	2.00703e-15	2.64205e-14
MSTRG.22124.1	3206.76	-0.758553	0.0741402	-10.2313	1.43532e-24	3.3501e-23
MSTRG.22164.1	509.953	-0.713644	0.19001	-3.75582	0.000172774	0.000720313
MSTRG.22195.1	340.194	-0.733487	0.147404	-4.97603	6.49017e-07	3.91911e-06
MSTRG.22269.1	88.5693	-0.876707	0.269965	-3.24749	0.00116428	0.00408928
MSTRG.22300.1	984.39	-0.592647	0.126083	-4.70045	2.59583e-06	1.43097e-05
MSTRG.22371.1	7.34592	-2.60481	1.09747	-2.37347	0.0176217	0.0474187
MSTRG.22373.1	137.957	-1.83401	0.35459	-5.17219	2.31362e-07	1.45864e-06
MSTRG.22445.1	79.1758	-1.06836	0.308852	-3.45913	0.000541933	0.00203596
MSTRG.22473.1	476.126	-1.18421	0.151112	-7.83667	4.62646e-15	5.94753e-14
MSTRG.22478.1	657.296	-1.00807	0.138972	-7.25373	4.05433e-13	4.30413e-12
MSTRG.22488.1	325.81	-1.71267	0.221335	-7.73789	1.01079e-14	1.25528e-13
MSTRG.22491.1	2354.04	-2.18134	0.106463	-20.4892	2.6861e-93	3.39999e-91
MSTRG.22548.1	118.813	-3.13756	0.347152	-9.038	1.59568e-19	2.74942e-18
MSTRG.22597.9	236.613	-4.29973	1.70218	-2.52601	0.0115366	0.0326176
MSTRG.22599.1	2.40787	-4.9029	1.98995	-2.46383	0.0137462	0.0379839
MSTRG.22632.1	84.433	-4.54873	1.26003	-3.61001	0.000306184	0.00121844
MSTRG.22734.1	1538.56	-0.90716	0.114604	-7.91562	2.46022e-15	3.21293e-14
MSTRG.22841.1	4.47718	-5.79741	2.25699	-2.56865	0.0102096	0.0292936
MSTRG.22840.1	30.164	-1.43406	0.491667	-2.91674	0.00353711	0.011247
MSTRG.22842.1	641.905	-0.950193	0.157132	-6.0471	1.47475e-09	1.15009e-08
MSTRG.22843.1	60.0868	-1.10505	0.331544	-3.33303	0.000859061	0.00308368
MSTRG.22845.1	24.414	-1.50881	0.585753	-2.57585	0.00999936	0.0287405
MSTRG.22854.1	688.469	-0.662098	0.181211	-3.65374	0.000258445	0.00103725
MSTRG.22931.1	84.4946	-2.80481	0.377513	-7.42971	1.08837e-13	1.23087e-12
MSTRG.23100.1	23.8044	-1.74593	0.618533	-2.8227	0.00476212	0.0147433
MSTRG.23599.1	1354.53	-3.07233	0.172625	-17.7977	7.35889e-71	7.12297e-69
MSTRG.23604.1	23.5829	-1.50142	0.55435	-2.70844	0.00676	0.0202247
MSTRG.23809.1	362.854	-1.53211	0.188912	-8.11019	5.05413e-16	6.98871e-15
MSTRG.23818.1	140.352	-2.47959	0.323837	-7.6569	1.90481e-14	2.33038e-13
MSTRG.23842.1	950.299	-0.864554	0.124446	-6.9472	3.72599e-12	3.66037e-11
MSTRG.23850.1	46.8977	-7.31653	1.08241	-6.75946	1.38506e-11	1.28764e-10
MSTRG.23871.1	215.173	-3.154	0.247147	-12.7616	2.68509e-37	1.07764e-35
MSTRG.23915.1	1392.69	-0.836634	0.0943193	-8.87022	7.29983e-19	1.21332e-17
MSTRG.23976.1	48.5105	-1.68613	0.444082	-3.79688	0.000146526	0.000618227
MSTRG.23979.1	89.7693	-0.742529	0.26753	-2.77549	0.00551179	0.0168895
MSTRG.23991.1	44.7865	-1.20622	0.368627	-3.2722	0.00106714	0.00378035
MSTRG.23992.1	78.2865	-1.218	0.325211	-3.74526	0.000180208	0.000747319
MSTRG.24000.1	21.793	-1.25744	0.532744	-2.36031	0.0182596	0.0490148
MSTRG.24002.1	132.582	-1.65378	0.282411	-5.85591	4.74397e-09	3.55636e-08
MSTRG.24005.1	16.9752	-1.8752	0.679567	-2.75941	0.00579063	0.0176781
MSTRG.24449.1	78.1026	-1.78104	0.315614	-5.64309	1.67025e-08	1.17202e-07
MSTRG.24502.1	339.891	-0.557384	0.161447	-3.45243	0.000555552	0.00207764
MSTRG.24566.1	97.6898	-1.31911	0.281707	-4.68255	2.83322e-06	1.54886e-05
MSTRG.24571.1	30.9648	-2.40998	0.526985	-4.57315	4.80454e-06	2.56268e-05
MSTRG.24572.1	155.872	-1.99041	0.217818	-9.13793	6.36564e-20	1.12631e-18
MSTRG.24619.1	268.16	-0.711955	0.202305	-3.51921	0.000432841	0.00166603
MSTRG.24634.1	444.917	-0.653124	0.143908	-4.5385	5.66566e-06	2.97379e-05
MSTRG.24651.1	1141.07	-5.04739	0.173	-29.1757	3.94781e-187	4.33075e-184
MSTRG.24675.1	154.65	-0.699933	0.225213	-3.10787	0.00188439	0.00632163
MSTRG.24752.1	1879.66	-0.62914	0.0815878	-7.71121	1.2463e-14	1.53617e-13
MSTRG.24774.1	18.6855	-1.76447	0.594262	-2.96917	0.00298603	0.0096438
MSTRG.24778.1	76.0895	-1.49981	0.411372	-3.64589	0.000266472	0.00106686
MSTRG.24779.1	76.3778	-1.73399	0.368329	-4.70773	2.50488e-06	1.38547e-05
MSTRG.24786.1	68.3181	-4.2004	0.509868	-8.2382	1.74815e-16	2.50137e-15
MSTRG.24793.1	1133.14	-2.47953	0.196775	-12.6009	2.08837e-36	8.18193e-35
MSTRG.24802.1	118.534	-0.7043	0.234218	-3.00703	0.00263818	0.00859628
MSTRG.24821.2	231.088	-1.28053	0.17397	-7.36062	1.83055e-13	2.0284e-12
MSTRG.24872.1	456.776	-1.473	0.19499	-7.55419	4.21466e-14	4.97149e-13
MSTRG.24939.1	12.5313	-2.00373	0.849634	-2.35834	0.0183568	0.0492357
MSTRG.24940.1	32.4184	-1.48131	0.544053	-2.72274	0.00647436	0.0194942
MSTRG.24941.1	13.9881	-2.18716	0.793591	-2.75603	0.00585073	0.017845
MSTRG.24942.1	5148.51	-1.27779	0.0915363	-13.9593	2.76021e-44	1.33586e-42
MSTRG.24979.1	3041.96	-2.08121	0.0890411	-23.3736	7.9357e-121	1.63227e-118
MSTRG.24994.1	105.439	-1.35552	0.283649	-4.77887	1.7628e-06	1.00543e-05
MSTRG.24995.1	22.4998	-1.58334	0.62836	-2.51979	0.0117423	0.033114
MSTRG.24996.1	49.6446	-0.900397	0.366934	-2.45384	0.0141341	0.03898
MSTRG.24999.1	57.3134	-1.40569	0.382492	-3.67509	0.000237763	0.000961276
MSTRG.25001.1	34.3486	-1.77221	0.508444	-3.48555	0.000491132	0.00186211
MSTRG.25011.1	283.125	-9.92108	1.03984	-9.54098	1.41484e-21	2.85659e-20
MSTRG.25088.1	1620.96	-1.20055	0.0944504	-12.7109	5.14522e-37	2.04011e-35
MSTRG.25153.1	487.953	-0.622783	0.148864	-4.18356	2.86976e-05	0.000134727
MSTRG.25167.1	2099.86	-1.12463	0.0844509	-13.317	1.84319e-40	7.87785e-39
MSTRG.25311.1	250.806	-4.39616	0.308231	-14.2626	3.74479e-46	1.92564e-44
MSTRG.25324.1	514.563	-1.02354	0.165753	-6.17513	6.61105e-10	5.31955e-09
MSTRG.25351.1	2110.73	-0.923785	0.0923658	-10.0014	1.50285e-23	3.29726e-22
MSTRG.25720.1	5.1149	-4.01772	1.48958	-2.69723	0.006992	0.0208619
MSTRG.25804.7	995.983	-13.5952	3.90681	-3.47987	0.000501663	0.00189483
MSTRG.25958.1	98.447	-5.56733	0.559214	-9.95563	2.38313e-23	5.12606e-22
MSTRG.26024.1	24.8273	-4.15214	0.67998	-6.10628	1.01983e-09	7.99109e-09
MSTRG.26138.1	1686.61	-0.854317	0.0964232	-8.86007	7.99617e-19	1.32238e-17
MSTRG.26146.1	1587.52	-0.755515	0.101075	-7.4748	7.73188e-14	8.95972e-13
MSTRG.26151.1	10.9708	-2.112	0.838467	-2.51888	0.0117729	0.0331717
MSTRG.26152.1	505.757	-0.584338	0.135807	-4.3027	1.68732e-05	8.23881e-05
MSTRG.26157.1	259.611	-4.91046	0.292383	-16.7946	2.67156e-63	2.25438e-61
MSTRG.26233.1	35.4573	-3.31723	0.525652	-6.3107	2.77779e-10	2.29691e-09
MSTRG.26237.4	253.396	-6.29058	0.980833	-6.41351	1.42208e-10	1.20621e-09
MSTRG.26307.1	38.9847	-5.43994	0.712907	-7.63065	2.33581e-14	2.83659e-13
MSTRG.26336.2	451.687	-1.35431	0.21889	-6.18716	6.1257e-10	4.95324e-09
MSTRG.26354.1	82.6926	-0.841944	0.261352	-3.22149	0.00127525	0.00444582
MSTRG.26410.1	396.736	-1.94769	0.191819	-10.1538	3.18784e-24	7.2353e-23
MSTRG.26416.1	92.9838	-2.07585	0.362942	-5.71952	1.06825e-08	7.74363e-08
MSTRG.26418.1	582.449	-1.2154	0.130682	-9.30043	1.39874e-20	2.61549e-19
MSTRG.26429.1	297.956	-0.540544	0.152253	-3.55031	0.00038478	0.00148978
MSTRG.26435.5	33.5722	-3.43155	0.751511	-4.56619	4.96657e-06	2.63629e-05
MSTRG.26437.1	943.098	-2.43578	0.173958	-14.0021	1.51273e-44	7.43046e-43
MSTRG.26492.1	158.227	-1.14014	0.251167	-4.53936	5.64242e-06	2.96633e-05
MSTRG.26493.1	153.618	-1.17527	0.25991	-4.52183	6.13086e-06	3.20774e-05
MSTRG.26494.1	36.6737	-1.41008	0.414452	-3.40228	0.000668255	0.00245724
MSTRG.26520.1	66.7956	-1.63421	0.322029	-5.07474	3.88033e-07	2.3959e-06
MSTRG.26783.1	471.757	-0.63304	0.164454	-3.84935	0.000118429	0.000505513
MSTRG.26865.1	330.14	-1.03212	0.189276	-5.45298	4.95313e-08	3.30644e-07
MSTRG.26867.1	236.447	-0.78629	0.163839	-4.79917	1.59323e-06	9.18269e-06
MSTRG.26949.1	1787.36	-0.607376	0.0903121	-6.7253	1.75235e-11	1.6064e-10
MSTRG.27039.1	441.507	-0.619236	0.153394	-4.03689	5.41643e-05	0.000244636
MSTRG.27052.1	362.013	-0.596998	0.165846	-3.59971	0.000318571	0.00126315
MSTRG.27097.1	34.0952	-2.23051	0.604745	-3.68835	0.000225717	0.000918212
MSTRG.27126.1	2444.46	-1.52875	0.0797279	-19.1746	6.03548e-82	6.62093e-80
MSTRG.27171.1	1711.07	-0.789848	0.129399	-6.10397	1.03464e-09	8.08792e-09
MSTRG.27264.1	5338.72	-4.19805	0.521973	-8.04266	8.7912e-16	1.19061e-14
MSTRG.27488.1	88.9227	-7.23757	0.781123	-9.2656	1.93987e-20	3.60685e-19
MSTRG.3686.3	238.161	-1.54759	0.26664	-5.80403	6.47408e-09	4.79869e-08
MSTRG.4017.1	15.2833	-4.04938	0.863788	-4.68792	2.75989e-06	1.51633e-05
MSTRG.4031.1	32.7609	-1.58102	0.581455	-2.71907	0.00654657	0.0196576
MSTRG.4049.1	109.493	-1.39798	0.330135	-4.23457	2.28989e-05	0.000109535
MSTRG.4051.1	102.725	-0.872132	0.294705	-2.95934	0.00308301	0.00991808
MSTRG.4078.1	35.2102	-1.43225	0.442589	-3.23608	0.00121185	0.00423825
MSTRG.4079.1	275.516	-0.59008	0.193379	-3.05141	0.00227767	0.00751083
MSTRG.4094.1	1019.62	-7.72547	0.307682	-25.1086	4.00308e-139	1.64677e-136
MSTRG.4112.1	151.452	-1.31508	0.430806	-3.05261	0.0022686	0.00748844
MSTRG.4141.1	1451.44	-0.837887	0.114295	-7.33092	2.28576e-13	2.49915e-12
MSTRG.4143.1	61.9419	-1.92606	0.464597	-4.14565	3.38852e-05	0.000158179
MSTRG.4180.1	638.381	-1.57648	0.171172	-9.20993	3.26323e-20	5.9007e-19
MSTRG.4196.1	401.964	-2.21609	0.184715	-11.9973	3.66972e-33	1.27127e-31
MSTRG.4564.2	79.6203	-1.69384	0.388574	-4.35911	1.30591e-05	6.56147e-05
MSTRG.4593.2	162.549	-1.24547	0.356447	-3.49412	0.000475632	0.0018159
MSTRG.4850.1	315.788	-1.71967	0.206579	-8.32452	8.46741e-17	1.24403e-15
MSTRG.4886.1	4135.52	-0.711799	0.076365	-9.32101	1.15234e-20	2.21775e-19
MSTRG.4893.1	1479.79	-0.562702	0.100777	-5.58365	2.35524e-08	1.62497e-07
MSTRG.4954.1	30.8119	-4.18399	0.610108	-6.8578	6.99314e-12	6.6324e-11
MSTRG.4985.1	12.0425	-1.96553	0.819325	-2.39896	0.0164417	0.0446082
MSTRG.5326.1	1905.21	-1.47766	0.0857867	-17.2248	1.73071e-66	1.49889e-64
MSTRG.5360.1	1499.76	-1.65361	0.104683	-15.7964	3.29525e-56	2.40992e-54
MSTRG.5386.1	38.1775	-1.44851	0.550723	-2.63019	0.00853371	0.0248315
MSTRG.5413.1	1026.1	-1.40055	0.581934	-2.40672	0.0160963	0.0437071
MSTRG.5427.1	148.786	-2.42892	0.746516	-3.25368	0.0011392	0.00401035
MSTRG.5501.1	2752.76	-1.90889	0.105077	-18.1666	9.48626e-74	9.46039e-72
MSTRG.5514.1	97.6937	-1.55586	0.272997	-5.69919	1.20378e-08	8.68779e-08
MSTRG.5591.1	388.518	-1.25557	0.16523	-7.59893	2.9858e-14	3.57318e-13
MSTRG.5624.1	26.1263	-4.41385	0.68992	-6.39762	1.57815e-10	1.32831e-09
MSTRG.6014.3	5.63202	-4.19952	1.54028	-2.72646	0.0064017	0.0193462
MSTRG.6057.3	285.395	-0.580206	0.215643	-2.69059	0.00713259	0.0212429
MSTRG.6057.6	851.256	-0.546658	0.121167	-4.51162	6.43336e-06	3.35003e-05
MSTRG.6064.1	344.877	-6.01663	0.282945	-21.2643	2.42963e-100	3.6345e-98
MSTRG.6244.1	50.1101	-3.73779	0.652994	-5.72408	1.03993e-08	7.55497e-08
MSTRG.6261.1	1125.15	-0.758118	0.122226	-6.20258	5.55439e-10	4.53586e-09
MSTRG.6358.1	362.346	-0.538095	0.162364	-3.31412	0.000919305	0.00328138
MSTRG.6359.1	1104.14	-0.504396	0.106337	-4.74335	2.10212e-06	1.18056e-05
MSTRG.6400.1	21.3164	-5.13107	0.945083	-5.42922	5.65996e-08	3.74035e-07
MSTRG.6404.1	173.963	-1.02211	0.303623	-3.36637	0.000761635	0.00276966
MSTRG.6405.1	52.8635	-4.86866	0.544999	-8.93334	4.13339e-19	6.97589e-18
MSTRG.6480.1	101.879	-0.861095	0.299934	-2.87095	0.00409246	0.0128147
MSTRG.6495.1	1724.67	-2.6164	0.159953	-16.3573	3.85626e-60	3.09536e-58
MSTRG.6517.1	1171.81	-1.02534	0.114569	-8.94959	3.56815e-19	6.05299e-18
MSTRG.6522.1	3.67241	-4.48846	1.68817	-2.65877	0.00784258	0.0231272
MSTRG.6539.1	264.43	-0.901556	0.171643	-5.25251	1.50041e-07	9.7011e-07
MSTRG.6575.1	148.71	-0.623145	0.225267	-2.76625	0.00567042	0.0173433
MSTRG.6620.1	203.706	-0.663367	0.21941	-3.02341	0.0024994	0.00816835
MSTRG.6624.1	379.811	-0.822756	0.175124	-4.69815	2.62535e-06	1.44482e-05
MSTRG.6626.1	241.568	-0.995104	0.201785	-4.93151	8.15974e-07	4.85601e-06
MSTRG.6632.1	288.469	-1.26548	0.223123	-5.67165	1.41428e-08	1.00745e-07
MSTRG.6635.1	399.463	-1.05767	0.156523	-6.75725	1.40633e-11	1.30372e-10
MSTRG.6836.1	64.0953	-1.41036	0.352553	-4.00042	6.32289e-05	0.000283496
MSTRG.6842.1	126.323	-1.17682	0.337185	-3.49014	0.000482768	0.00183675
MSTRG.6844.1	240.665	-2.01846	0.239076	-8.44278	3.09871e-17	4.65656e-16
MSTRG.6899.1	141.064	-0.929338	0.313551	-2.96392	0.00303751	0.00979082
MSTRG.6900.1	666.253	-0.650562	0.138074	-4.7117	2.45659e-06	1.36335e-05
MSTRG.6902.1	1104.92	-0.785001	0.118365	-6.63204	3.31077e-11	2.97698e-10
MSTRG.6930.1	1326.31	-0.699626	0.114373	-6.11707	9.53093e-10	7.52189e-09
MSTRG.6937.1	81.8733	-1.33013	0.286857	-4.63692	3.53631e-06	1.91415e-05
MSTRG.6938.1	88.7469	-2.00657	0.323826	-6.19644	5.77533e-10	4.68143e-09
MSTRG.6954.1	607.427	-0.580081	0.121578	-4.77128	1.83058e-06	1.04229e-05
MSTRG.6963.1	7.06604	-3.46852	1.15184	-3.01128	0.00260147	0.00848506
MSTRG.7044.1	28.3476	-1.80442	0.509282	-3.54307	0.000395497	0.00152589
MSTRG.7058.1	307.296	-1.27871	0.222092	-5.75757	8.53343e-09	6.26864e-08
MSTRG.7075.1	2389.96	-2.23445	0.144271	-15.4879	4.18827e-54	2.75672e-52
MSTRG.7076.1	2598.82	-2.17961	0.130866	-16.6552	2.77315e-62	2.28161e-60
MSTRG.7092.1	80.0748	-1.38325	0.29626	-4.66904	3.0261e-06	1.65156e-05
MSTRG.7099.1	44.2508	-1.12941	0.415254	-2.7198	0.00653215	0.0196322
MSTRG.7100.1	1544.21	-1.07028	0.10949	-9.77513	1.43966e-22	2.99868e-21
MSTRG.7101.1	655.889	-0.602282	0.13417	-4.48896	7.15719e-06	3.6977e-05
MSTRG.7128.1	2152.45	-1.20296	0.110167	-10.9194	9.30639e-28	2.55228e-26
MSTRG.7129.1	1193.46	-1.10009	0.138886	-7.9208	2.35983e-15	3.0941e-14
MSTRG.7138.1	3530.9	-0.681514	0.160558	-4.24465	2.18936e-05	0.000105185
MSTRG.7146.1	22.0734	-2.72475	0.661681	-4.11792	3.82315e-05	0.000176962
MSTRG.7150.1	114.135	-0.791158	0.229943	-3.44066	0.000580293	0.00216034
MSTRG.7151.1	299.663	-0.500472	0.160188	-3.12429	0.00178237	0.00601618
MSTRG.7168.1	86.4858	-4.84648	0.478605	-10.1263	4.22466e-24	9.45806e-23
MSTRG.7182.1	192.468	-0.597363	0.204234	-2.92489	0.0034458	0.0109779
MSTRG.7206.1	5.90187	-5.1963	1.55217	-3.34776	0.000814667	0.00294623
MSTRG.7205.1	89.6389	-2.73761	0.318952	-8.58316	9.23048e-18	1.41951e-16
MSTRG.7224.1	6.03177	-3.63442	1.43299	-2.53626	0.0112045	0.0318154
MSTRG.7419.1	2052.97	-1.1248	0.0826644	-13.6068	3.64757e-42	1.66724e-40
MSTRG.7655.1	90.2989	-4.5695	0.416185	-10.9795	4.79632e-28	1.33768e-26
MSTRG.7724.1	41.1237	-2.26281	0.533271	-4.24326	2.20296e-05	0.00010553
MSTRG.7795.1	21.1716	-3.03481	0.703963	-4.31104	1.62487e-05	7.98125e-05
MSTRG.7796.1	2886.2	-0.639499	0.0785033	-8.14614	3.75726e-16	5.23947e-15
MSTRG.7797.1	3140.45	-0.783198	0.0734958	-10.6564	1.62853e-26	4.25357e-25
MSTRG.8027.1	2.41608	-4.90734	2.08568	-2.35287	0.0186291	0.0499254
MSTRG.8096.1	20.2503	-2.11482	0.577854	-3.65977	0.000252438	0.00101562
MSTRG.8205.1	54.8168	-3.63797	0.465407	-7.81675	5.42031e-15	6.91404e-14
MSTRG.8221.1	113.871	-1.06217	0.345625	-3.0732	0.0021178	0.00705433
MSTRG.8222.1	541.897	-0.61672	0.147093	-4.19273	2.75614e-05	0.000130136
MSTRG.8240.1	1266.04	-1.1293	0.106258	-10.6279	2.21018e-26	5.63853e-25
MSTRG.8268.1	501.044	-0.861228	0.13698	-6.28723	3.23179e-10	2.66562e-09
MSTRG.8308.1	16.3381	-2.21911	0.776851	-2.85655	0.00428271	0.013347
MSTRG.8314.1	38.2328	-2.16615	0.430816	-5.02801	4.95601e-07	3.02601e-06
MSTRG.8387.1	71.9609	-2.78012	0.339216	-8.19572	2.49095e-16	3.5335e-15
MSTRG.8405.1	34.135	-1.45371	0.47369	-3.0689	0.0021485	0.00714935
MSTRG.8422.1	1251.82	-1.18973	0.14699	-8.09393	5.77718e-16	7.88909e-15
MSTRG.8449.1	239.294	-1.00299	0.194383	-5.15985	2.47142e-07	1.55515e-06
MSTRG.8484.1	42.1957	-1.93165	0.516976	-3.73644	0.000186643	0.000772631
MSTRG.8488.1	14.8337	-1.76389	0.689744	-2.55731	0.0105484	0.0301606
MSTRG.8666.1	77.8076	-1.08016	0.454573	-2.37622	0.0174912	0.047156
MSTRG.8676.1	36.81	-3.06241	0.565021	-5.41999	5.96036e-08	3.93097e-07
MSTRG.8677.1	30.7166	-2.48069	0.50615	-4.9011	9.53031e-07	5.62083e-06
MSTRG.8731.1	604.223	-1.8364	0.12433	-14.7703	2.27647e-49	1.36216e-47
MSTRG.8910.1	1007.67	-0.567298	0.116252	-4.87989	1.06145e-06	6.22076e-06
MSTRG.1010.1	18.0616	-4.57587	1.00188	-4.56729	4.94072e-06	2.6268e-05
MSTRG.1011.1	10.5253	-7.03145	1.41796	-4.95886	7.09088e-07	4.25841e-06
MSTRG.1142.1	30.3431	-8.55863	1.25846	-6.80086	1.04e-11	9.75111e-11
MSTRG.1266.1	5.53758	-6.10498	1.59298	-3.83244	0.00012688	0.000539485
MSTRG.1795.1	139.777	-6.72915	1.62394	-4.14371	3.41735e-05	0.000159299
MSTRG.2474.1	53.7711	-9.38429	1.23531	-7.59672	3.03721e-14	3.62155e-13
MSTRG.2628.1	5.72009	-6.1518	1.60433	-3.83451	0.000125816	0.000535654
MSTRG.2655.1	11.6564	-7.1784	1.4431	-4.97429	6.54857e-07	3.94713e-06
MSTRG.3097.1	17.3775	-7.75463	1.31458	-5.89894	3.65848e-09	2.78705e-08
MSTRG.3106.1	21.2264	-8.04347	1.31694	-6.10768	1.01087e-09	7.93981e-09
MSTRG.9335.1	12.6037	-7.29094	1.47809	-4.93267	8.11151e-07	4.83605e-06
MSTRG.9424.1	5.49147	-4.15984	1.55015	-2.68351	0.00728529	0.0215999
MSTRG.9581.1	9.35389	-4.96143	1.48772	-3.33493	0.000853215	0.00306878
MSTRG.9631.1	43.8871	-9.09096	1.2525	-7.25826	3.92095e-13	4.176e-12
MSTRG.9825.1	22.2956	-6.24585	1.14505	-5.45463	4.90746e-08	3.28261e-07
MSTRG.9937.1	171.529	-11.0578	1.19649	-9.24188	2.42213e-20	4.47821e-19
MSTRG.10897.1	18.3535	-7.83308	1.35535	-5.77937	7.4979e-09	5.53264e-08
MSTRG.11233.1	7.04063	-6.45083	1.53829	-4.1935	2.74685e-05	0.000129884
MSTRG.12376.1	3.69958	-5.52274	2.2574	-2.44651	0.0144248	0.0396355
MSTRG.12422.1	7.22087	-6.4874	1.52677	-4.24911	2.14626e-05	0.000103416
MSTRG.12433.1	47.165	-9.19504	1.26358	-7.27696	3.41424e-13	3.66002e-12
MSTRG.12785.1	155.264	-10.9141	1.19799	-9.11032	8.21418e-20	1.44561e-18
MSTRG.12786.1	17.754	-7.78548	1.32101	-5.89357	3.77942e-09	2.86592e-08
MSTRG.12887.1	69.5917	-9.75615	1.22568	-7.95976	1.72373e-15	2.29668e-14
MSTRG.12888.1	168.014	-11.0278	1.19712	-9.21189	3.20419e-20	5.82597e-19
MSTRG.12924.1	20.6428	-8.00333	1.36965	-5.84335	5.11604e-09	3.81789e-08
MSTRG.13034.1	11.8495	-7.20197	1.38117	-5.2144	1.8441e-07	1.18073e-06
MSTRG.13196.1	19.3899	-6.93993	1.30021	-5.33755	9.42126e-08	6.15186e-07
MSTRG.13494.1	7.92679	-6.62248	1.6268	-4.07086	4.68396e-05	0.000213207
MSTRG.14036.1	11.5358	-3.39298	0.9529	-3.56069	0.000369882	0.00144399
MSTRG.14542.1	36.1622	-6.94408	1.09935	-6.31652	2.67524e-10	2.21769e-09
MSTRG.15031.1	12.6908	-5.41234	1.25013	-4.32941	1.49506e-05	7.4324e-05
MSTRG.15767.1	746.741	-13.1799	1.19025	-11.0732	1.6923e-28	4.84292e-27
MSTRG.15919.1	441.97	-12.4232	1.20207	-10.3349	4.90063e-25	1.19466e-23
MSTRG.16109.1	12.6079	-7.29128	1.39763	-5.21689	1.81947e-07	1.16723e-06
MSTRG.16290.1	60.3689	-9.55097	1.23373	-7.74154	9.8218e-15	1.22438e-13
MSTRG.16897.1	36.4419	-8.82289	1.24695	-7.07557	1.48837e-12	1.54032e-11
MSTRG.18160.1	51.1002	-9.31052	1.24526	-7.47678	7.6164e-14	8.8571e-13
MSTRG.18309.1	23.8647	-8.21216	1.29105	-6.36085	2.00639e-10	1.67165e-09
MSTRG.19347.1	5.22495	-3.47508	1.30974	-2.65326	0.00797188	0.0234664
MSTRG.19503.1	84.4266	-10.0352	1.21531	-8.25728	1.49025e-16	2.14167e-15
MSTRG.19688.1	30.1172	-8.54808	1.26362	-6.76474	1.33553e-11	1.24511e-10
MSTRG.20225.1	6.28359	-6.2871	1.57296	-3.99699	6.41537e-05	0.000286861
MSTRG.21021.1	25.6948	-8.31889	1.27293	-6.53523	6.35112e-11	5.58865e-10
MSTRG.21369.1	200.203	-11.2808	1.19807	-9.41576	4.6966e-21	9.2003e-20
MSTRG.21370.1	69.4055	-9.75226	1.2176	-8.00944	1.15231e-15	1.54156e-14
MSTRG.21767.1	5.37418	-6.06123	1.80319	-3.3614	0.000775495	0.00281074
MSTRG.21894.1	54.3877	-9.40058	1.24342	-7.56028	4.02217e-14	4.76149e-13
MSTRG.22521.1	8.8694	-6.78438	1.46979	-4.6159	3.91404e-06	2.11166e-05
MSTRG.22838.1	5.8976	-6.19603	1.62699	-3.80827	0.000139942	0.000592728
MSTRG.23116.1	970.036	-13.5573	1.18579	-11.4332	2.85453e-30	9.12065e-29
MSTRG.23631.1	6.45019	-6.32524	1.59628	-3.9625	7.4169e-05	0.000328963
MSTRG.23831.1	14.642	-7.50714	1.37721	-5.45098	5.00921e-08	3.33711e-07
MSTRG.23984.1	49.1099	-9.25311	1.25483	-7.37398	1.65608e-13	1.84751e-12
MSTRG.24553.1	28.5069	-8.4685	1.26933	-6.67162	2.53001e-11	2.29374e-10
MSTRG.24883.1	9.02781	-6.81024	1.53387	-4.43991	8.99954e-06	4.5884e-05
MSTRG.25611.1	318.053	-10.0907	1.03121	-9.78524	1.30281e-22	2.73093e-21
MSTRG.26159.1	10.7069	-7.05617	1.414	-4.99023	6.03088e-07	3.64846e-06
MSTRG.26529.1	18.7108	-7.86095	1.32706	-5.9236	3.1497e-09	2.41062e-08
MSTRG.26954.1	15.0219	-4.63386	1.12395	-4.12284	3.74236e-05	0.000173711
MSTRG.26977.1	13.6597	-7.40747	1.4377	-5.15232	2.57282e-07	1.61279e-06
MSTRG.4602.1	48.5413	-9.23634	1.25662	-7.35017	1.97951e-13	2.17879e-12
MSTRG.4688.1	110.292	-10.4205	1.20457	-8.65082	5.11303e-18	8.01286e-17
MSTRG.5088.1	134.985	-10.7119	1.20688	-8.87572	6.94806e-19	1.16071e-17
MSTRG.5148.1	124.481	-10.5952	1.19927	-8.83471	1.00357e-18	1.65137e-17
MSTRG.5258.1	16.834	-7.70867	1.31838	-5.8471	5.00221e-09	3.74143e-08
MSTRG.5475.1	40.6143	-7.11786	1.1147	-6.38543	1.70917e-10	1.43492e-09
MSTRG.5490.1	14.2249	-7.4659	1.39398	-5.35583	8.51638e-08	5.58315e-07
MSTRG.5782.1	55.4883	-9.42951	1.23927	-7.60891	2.7641e-14	3.34436e-13
MSTRG.6089.1	7.57081	-6.5561	1.5036	-4.36028	1.29898e-05	6.53662e-05
MSTRG.6494.1	12.4766	-5.39976	1.26427	-4.27106	1.94545e-05	9.46639e-05
MSTRG.6666.1	29.1499	-6.0387	1.02033	-5.91841	3.25075e-09	2.48218e-08
MSTRG.7051.1	26.7771	-8.37855	1.28851	-6.5025	7.89952e-11	6.89584e-10
MSTRG.7052.1	15.1234	-7.5545	1.37836	-5.48077	4.23482e-08	2.84781e-07
MSTRG.7057.1	17.3742	-7.75437	1.34003	-5.7867	7.17828e-09	5.3087e-08
MSTRG.7088.1	10.4934	-7.02731	1.53241	-4.58577	4.52308e-06	2.4204e-05
MSTRG.7184.1	161.405	-9.11086	1.04414	-8.72566	2.64623e-18	4.22754e-17
MSTRG.7827.1	4.93206	-3.99587	1.5818	-2.52615	0.0115322	0.0326176
MSTRG.8298.1	1165.96	-9.9711	1.53829	-6.48194	9.05534e-11	7.82182e-10
MSTRG.8385.1	8.88633	-6.78682	1.44373	-4.7009	2.59013e-06	1.43022e-05
MSTRG.8443.1	33.0452	-8.68145	1.33215	-6.51685	7.17989e-11	6.28432e-10

## Sheet: up-regulated in ST1 vs ST2
transcript_id	baseMean	log2FoldChange	lfcSE	stat	pvalue	padj
MSTRG.1652.1	13.3034	7.03569	1.67475	4.20103	2.65707e-05	0.00415168
MSTRG.2353.1	166.863	2.28216	0.60122	3.79589	0.000147116	0.0136254
MSTRG.2939.1	12.759	5.5915	1.44405	3.87209	0.000107906	0.0108575
MSTRG.9411.1	118.506	1.17294	0.324262	3.61727	0.00029773	0.0232602
MSTRG.12325.1	713.009	0.856946	0.226299	3.78679	0.000152605	0.0136254
MSTRG.13330.1	2683.64	0.517148	0.150229	3.44239	0.00057659	0.0379336
MSTRG.13341.1	273.709	1.28948	0.35433	3.6392	0.000273484	0.0220552
MSTRG.14031.1	151.698	2.59061	0.655564	3.95173	7.7589e-05	0.00923679
MSTRG.15390.1	84.809	1.74795	0.412781	4.23458	2.28978e-05	0.0038163
MSTRG.15579.1	81.5353	1.42228	0.429461	3.31178	0.00092703	0.0493101
MSTRG.19608.1	427.582	1.47618	0.26368	5.59838	2.16367e-08	1.80306e-05
MSTRG.19609.1	693.163	0.962585	0.17642	5.45621	4.86413e-08	2.69657e-05
MSTRG.19870.1	738.036	1.27826	0.36278	3.5235	0.00042588	0.03042
MSTRG.23096.1	203.483	1.41233	0.424834	3.32443	0.000885997	0.0487605
MSTRG.24579.1	17.4881	3.81288	1.10414	3.45326	0.000553863	0.0374232
MSTRG.24668.1	35.1905	2.37865	0.604986	3.93175	8.43307e-05	0.00958303
MSTRG.24776.1	16.7841	4.28738	1.15188	3.72208	0.000197587	0.0170334
MSTRG.25949.1	174.135	3.09883	0.649604	4.77033	1.83924e-06	0.000383175
MSTRG.5535.1	41.7312	2.51977	0.506159	4.97821	6.41744e-07	0.000160436
MSTRG.6932.1	28.5945	2.32776	0.614243	3.78965	0.000150863	0.0136254
MSTRG.7142.1	570.148	0.817276	0.234442	3.48605	0.000490205	0.034042
MSTRG.8194.1	1070.95	0.664208	0.184391	3.60217	0.000315572	0.0239069

## Sheet: up-regulated in ST2 vs ST3
transcript_id	baseMean	log2FoldChange	lfcSE	stat	pvalue	padj
MSTRG.774.1	21.0546	2.57926	0.784529	3.28766	0.00101024	0.00801912
MSTRG.1526.5	142.687	1.8837	0.592693	3.17821	0.00148187	0.0111789
MSTRG.1732.1	8.62318	3.21428	1.16	2.77092	0.00558987	0.0318523
MSTRG.1783.4	146.638	4.3832	0.465319	9.41978	4.52032e-21	9.61622e-19
MSTRG.1998.1	203.077	1.5073	0.402051	3.74903	0.000177522	0.00205243
MSTRG.2151.1	53.5665	3.13237	0.612442	5.11456	3.1448e-07	8.65092e-06
MSTRG.2208.1	113.932	1.36398	0.486684	2.8026	0.00506929	0.0295184
MSTRG.2331.1	42.4216	1.74208	0.462226	3.76889	0.000163977	0.00193797
MSTRG.2435.1	124.61	1.77561	0.448819	3.9562	7.61527e-05	0.00103848
MSTRG.2540.1	7.94866	4.26784	1.4228	2.99961	0.00270323	0.017749
MSTRG.2591.1	40.5176	2.02104	0.609799	3.31427	0.000918816	0.00736669
MSTRG.2705.1	23.6652	2.28433	0.808999	2.82365	0.00474807	0.0280128
MSTRG.2724.1	767.412	0.700713	0.233747	2.99775	0.00271983	0.0178213
MSTRG.2755.1	1056.31	4.39965	0.427182	10.2992	7.10184e-25	2.2662e-22
MSTRG.2767.1	54.735	2.57703	0.562007	4.5854	4.53107e-06	9.02087e-05
MSTRG.2859.1	61.4184	1.98112	0.691497	2.86498	0.00417041	0.0251981
MSTRG.2925.1	548.997	1.32475	0.365033	3.62912	0.000284384	0.00286268
MSTRG.2930.1	8.33162	3.23431	1.19803	2.69969	0.00694043	0.038078
MSTRG.3107.1	24.8375	3.27234	0.882202	3.70928	0.000207847	0.00225349
MSTRG.3202.1	45.7299	3.47722	0.610621	5.69456	1.2369e-08	4.48516e-07
MSTRG.3245.1	17.8068	4.58446	1.20057	3.81857	0.000134229	0.0016411
MSTRG.3246.1	235.516	1.59053	0.273503	5.81541	6.04872e-09	2.32548e-07
MSTRG.3251.1	528.147	1.75611	0.315264	5.57028	2.54326e-08	8.54269e-07
MSTRG.3529.1	150.842	1.90682	0.37379	5.10132	3.37286e-07	9.19897e-06
MSTRG.9440.1	15.7829	2.80498	0.925667	3.03022	0.00244375	0.016348
MSTRG.9523.1	51.3184	4.1397	0.703947	5.88069	4.08558e-09	1.58989e-07
MSTRG.9539.1	655.413	1.03271	0.196579	5.25341	1.4931e-07	4.33135e-06
MSTRG.9578.1	8.45852	3.0614	1.11371	2.74883	0.00598087	0.0337787
MSTRG.9585.1	13.6993	2.60198	0.797289	3.26353	0.00110033	0.00863017
MSTRG.9848.1	45.2956	2.18052	0.836476	2.6068	0.00913936	0.046338
MSTRG.9860.1	15.0194	3.37584	0.834956	4.04314	5.27408e-05	0.000751322
MSTRG.9861.1	203.195	1.79394	0.402534	4.45662	8.32613e-06	0.000149262
MSTRG.9877.1	890.451	1.04015	0.293946	3.53856	0.00040232	0.00387856
MSTRG.9967.1	117.369	5.01285	0.892897	5.61414	1.97545e-08	6.85182e-07
MSTRG.9986.1	18.7453	6.07604	1.4461	4.20168	2.64942e-05	0.000406457
MSTRG.10133.1	77.0686	2.11782	0.480181	4.41047	1.03148e-05	0.000178883
MSTRG.10970.1	27.4813	8.23924	1.29647	6.35513	2.08253e-10	1.00687e-08
MSTRG.11686.1	392.772	1.07849	0.291973	3.6938	0.000220931	0.00234805
MSTRG.11915.3	170.963	2.0189	0.436801	4.622	3.80055e-06	7.67567e-05
MSTRG.12325.1	713.009	1.6509	0.231861	7.12019	1.07778e-12	7.4765e-11
MSTRG.12343.1	11.9338	5.11247	1.43369	3.56594	0.000362548	0.00355966
MSTRG.12507.1	27.3606	5.30474	1.06843	4.96498	6.87094e-07	1.68655e-05
MSTRG.12530.1	56.1699	3.26515	0.48844	6.68486	2.31141e-11	1.27168e-09
MSTRG.12540.1	89.1177	2.14901	0.553763	3.88073	0.000104142	0.00133998
MSTRG.12602.2	66.6915	2.23294	0.834914	2.67445	0.00748515	0.0400757
MSTRG.12723.1	87.5655	2.71024	0.4367	6.20619	5.42862e-10	2.43982e-08
MSTRG.12792.1	26.9332	2.97332	0.805272	3.69231	0.000222222	0.00234805
MSTRG.12817.1	104.93	1.65349	0.51397	3.21709	0.00129499	0.00993345
MSTRG.12976.1	120.735	2.91534	0.684663	4.25807	2.06203e-05	0.000330651
MSTRG.13013.1	585.316	1.43279	0.32627	4.39142	1.12615e-05	0.000192168
MSTRG.13158.1	32.0044	1.75085	0.657338	2.66355	0.00773217	0.0409856
MSTRG.13193.1	1291.01	0.95974	0.258773	3.70882	0.00020823	0.00225349
MSTRG.13345.1	16158.1	7.64983	0.372274	20.549	7.86355e-94	1.25463e-90
MSTRG.13341.1	273.709	4.91471	0.455677	10.7855	4.0295e-27	1.42868e-24
MSTRG.13342.1	7420.86	8.9661	0.326743	27.4409	8.93302e-166	2.85053e-162
MSTRG.13343.1	753.266	2.17692	0.411044	5.29608	1.18315e-07	3.52844e-06
MSTRG.13851.1	35.2904	4.0858	1.02213	3.99734	6.40572e-05	0.00089652
MSTRG.14031.1	151.698	8.54702	1.34749	6.34294	2.25428e-10	1.07365e-08
MSTRG.14224.1	13.1471	3.69365	1.24109	2.97614	0.00291902	0.0189707
MSTRG.14398.1	139.217	5.1726	0.611107	8.46432	2.57656e-17	3.73718e-15
MSTRG.15193.1	90.6594	2.88103	0.445473	6.46735	9.97354e-11	5.21731e-09
MSTRG.15283.1	112.059	1.77007	0.582572	3.03837	0.0023786	0.0160468
MSTRG.15293.1	180.019	1.03976	0.368746	2.81973	0.00480642	0.0282454
MSTRG.15322.1	20.0004	2.41401	0.842431	2.86553	0.00416309	0.0251981
MSTRG.15323.1	5.88541	5.94867	2.17341	2.73702	0.00619979	0.0348302
MSTRG.15356.1	61.0212	2.49518	0.657434	3.79533	0.000147448	0.00178222
MSTRG.15450.1	43.8482	2.05844	0.557753	3.6906	0.000223729	0.00235617
MSTRG.15451.1	98.8264	1.33028	0.351322	3.78651	0.00015278	0.0018397
MSTRG.15545.1	199.452	1.17257	0.322157	3.63974	0.000272914	0.00275952
MSTRG.15565.1	17.1272	5.81224	1.2523	4.64126	3.46292e-06	7.12914e-05
MSTRG.15577.1	153.923	2.28735	0.440098	5.19736	2.0214e-07	5.70822e-06
MSTRG.15579.1	81.5353	1.50584	0.459921	3.27412	0.00105992	0.00839254
MSTRG.15585.1	18.6321	3.52506	0.954576	3.6928	0.000221796	0.00234805
MSTRG.15649.1	322.754	0.854942	0.264294	3.23482	0.0012172	0.0094734
MSTRG.15653.1	202.204	1.6463	0.413013	3.98607	6.71761e-05	0.000927961
MSTRG.15726.1	7.84024	3.20661	1.03263	3.10527	0.00190106	0.0133913
MSTRG.15757.1	753.022	1.36309	0.157511	8.65396	4.97437e-18	8.35432e-16
MSTRG.15780.1	196.181	1.91045	0.350416	5.45193	4.98257e-08	1.62239e-06
MSTRG.15807.1	194.363	1.12137	0.325443	3.44566	0.000569659	0.00513498
MSTRG.15843.1	47.7119	1.73378	0.566703	3.05942	0.00221764	0.0150244
MSTRG.15880.1	33.7202	1.49138	0.536057	2.78213	0.00540033	0.030938
MSTRG.15901.1	6.63613	5.26835	1.57833	3.33792	0.000844067	0.00683609
MSTRG.15996.1	134.536	1.28032	0.455094	2.81331	0.00490342	0.0287098
MSTRG.16034.1	16.1289	3.54079	0.971672	3.64402	0.00026841	0.00272769
MSTRG.16090.1	5.19822	4.85604	1.74491	2.78298	0.00538624	0.0309128
MSTRG.16314.1	99.9856	1.81326	0.464153	3.90659	9.36068e-05	0.00122418
MSTRG.16993.1	17.7765	4.1474	1.23445	3.35972	0.000780211	0.00643322
MSTRG.17087.1	315.268	3.47973	0.475282	7.32141	2.45384e-13	2.06058e-11
MSTRG.17212.1	380.859	1.78936	0.363905	4.9171	8.78344e-07	2.11019e-05
MSTRG.17337.1	218.391	1.46951	0.355155	4.13766	3.50858e-05	0.000518328
MSTRG.17525.1	1440.73	0.517558	0.197214	2.62435	0.00868144	0.0445378
MSTRG.17528.1	712.568	1.17745	0.28086	4.19231	2.7613e-05	0.000417743
MSTRG.17531.1	18.3177	6.98757	1.42114	4.91688	8.79341e-07	2.11019e-05
MSTRG.17533.1	64.7229	4.15193	0.584383	7.10481	1.20488e-12	8.18036e-11
MSTRG.17597.1	690.439	0.66492	0.22443	2.96271	0.00304943	0.0196184
MSTRG.17634.1	68.9302	2.41793	0.433976	5.57158	2.52444e-08	8.54269e-07
MSTRG.17667.1	57.4752	1.98765	0.531126	3.74233	0.000182324	0.00209279
MSTRG.17777.1	61.9531	2.85748	0.525729	5.43528	5.47117e-08	1.76348e-06
MSTRG.17811.1	97.4858	1.61122	0.433819	3.71405	0.00020397	0.00225349
MSTRG.17824.1	27.1017	5.87032	1.32211	4.4401	8.99164e-06	0.000158521
MSTRG.17893.1	53.0034	1.28243	0.478466	2.68029	0.0073559	0.0396544
MSTRG.17899.1	169.785	1.46577	0.518504	2.82692	0.00469974	0.0278752
MSTRG.17980.1	36.2939	1.91089	0.705867	2.70715	0.0067863	0.0375304
MSTRG.18005.1	56.1378	1.33415	0.50737	2.62954	0.00855012	0.0442913
MSTRG.18023.1	273.574	2.66918	0.513388	5.19915	2.002e-07	5.70393e-06
MSTRG.18054.1	34.2765	1.98038	0.559863	3.53725	0.000404311	0.00388601
MSTRG.18200.1	81.8218	1.55122	0.563363	2.7535	0.00589621	0.0334188
MSTRG.18275.1	19.1878	2.31811	0.726219	3.19203	0.00141277	0.0107337
MSTRG.18551.1	388.757	2.71017	0.379217	7.14677	8.88431e-13	6.59298e-11
MSTRG.18552.1	1914.53	1.62005	0.23281	6.95871	3.43411e-12	2.10735e-10
MSTRG.18622.1	605.525	0.928715	0.250415	3.7087	0.00020833	0.00225349
MSTRG.18632.1	27.6764	1.9749	0.634371	3.11317	0.00185091	0.0132131
MSTRG.18982.1	26.6302	2.42098	0.675865	3.58204	0.000340918	0.00335762
MSTRG.19069.1	7422.83	1.05086	0.290269	3.6203	0.000294259	0.00293093
MSTRG.19071.1	6595.53	1.18612	0.26216	4.52441	6.05641e-06	0.000115036
MSTRG.19082.1	14.4893	3.01672	0.974645	3.0952	0.00196683	0.0137334
MSTRG.19126.1	11.6326	2.31715	0.805391	2.87705	0.00401418	0.0245388
MSTRG.19198.1	50.435	1.20991	0.450236	2.68727	0.00720392	0.0391613
MSTRG.19213.1	88.4237	3.78472	0.48447	7.81208	5.62529e-15	6.41082e-13
MSTRG.19214.1	136.356	4.00561	0.496642	8.06538	7.30063e-16	9.7068e-14
MSTRG.19218.1	137.235	2.97725	0.591356	5.03461	4.78818e-07	1.23085e-05
MSTRG.19258.1	582.047	4.63036	0.329099	14.0698	5.82397e-45	6.19476e-42
MSTRG.19468.1	6.37487	3.81539	1.4756	2.58565	0.00971954	0.0486893
MSTRG.19477.1	46.5045	2.05957	0.526786	3.90969	9.24145e-05	0.00121857
MSTRG.19536.1	20.4772	6.96552	1.52226	4.57578	4.74457e-06	9.34563e-05
MSTRG.19584.1	30.6846	2.12804	0.701419	3.0339	0.00241415	0.016218
MSTRG.19683.1	254.056	1.69638	0.323586	5.24244	1.58469e-07	4.55563e-06
MSTRG.19869.1	235.637	1.44286	0.322522	4.4737	7.68791e-06	0.000140989
MSTRG.19917.1	21.9805	1.99775	0.582471	3.42978	0.00060408	0.00539949
MSTRG.19923.1	176.295	1.55888	0.455198	3.42462	0.000615652	0.00545971
MSTRG.19924.1	8.98636	2.89402	1.0149	2.85153	0.00435096	0.0259998
MSTRG.19974.1	27.4931	2.73293	0.949903	2.87706	0.00401393	0.0245388
MSTRG.19978.1	24.3118	2.01734	0.625152	3.22697	0.00125109	0.00968991
MSTRG.20303.1	207.055	2.03179	0.46233	4.39468	1.10938e-05	0.000190324
MSTRG.20349.1	28.2056	4.80429	0.891599	5.3884	7.1088e-08	2.26842e-06
MSTRG.20674.1	30.2873	3.06975	0.914328	3.35738	0.000786846	0.00645457
MSTRG.20821.1	133.005	1.48488	0.441925	3.36002	0.00077937	0.00643322
MSTRG.20907.1	202.684	1.24653	0.431899	2.88615	0.00389981	0.0240237
MSTRG.21009.1	48.203	1.82262	0.541551	3.36555	0.0007639	0.00634793
MSTRG.21391.1	211.597	3.50096	0.342456	10.2231	1.5628e-24	4.53353e-22
MSTRG.21392.1	178.367	2.73088	0.397464	6.87075	6.38669e-12	3.70544e-10
MSTRG.21547.1	22.3673	1.72352	0.561136	3.07148	0.00212999	0.0145854
MSTRG.21551.1	759.125	6.8072	0.909487	7.48466	7.17353e-14	6.67028e-12
MSTRG.21553.1	12.7581	6.85744	1.5374	4.46041	8.18022e-06	0.000148063
MSTRG.21592.1	55.2357	2.34515	0.528023	4.44137	8.93889e-06	0.000158467
MSTRG.21876.1	17.5686	2.66482	0.751892	3.54415	0.000393876	0.00380866
MSTRG.21893.1	42.2601	2.12915	0.740244	2.87628	0.00402393	0.0245513
MSTRG.22065.1	55.7284	1.59901	0.45859	3.4868	0.000488837	0.00453096
MSTRG.22066.1	35.4604	1.44302	0.54889	2.62899	0.00856401	0.0442913
MSTRG.22068.1	37.1604	1.95292	0.649375	3.00739	0.00263503	0.0174086
MSTRG.22157.1	44.9109	2.8199	0.561762	5.01973	5.1743e-07	1.31041e-05
MSTRG.22263.1	1241.31	1.16573	0.267904	4.35131	1.35327e-05	0.000227278
MSTRG.22425.1	795.381	1.93039	0.278036	6.94293	3.84053e-12	2.31229e-10
MSTRG.22473.1	1843.69	0.97935	0.208019	4.70798	2.50184e-06	5.32224e-05
MSTRG.22488.1	902.878	3.34426	0.383623	8.71759	2.84197e-18	5.03818e-16
MSTRG.22548.1	7.86652	4.11362	1.52599	2.6957	0.00702401	0.0383795
MSTRG.22576.1	26.6143	2.60101	0.702453	3.70275	0.000213277	0.00229921
MSTRG.22584.1	1342.77	0.980887	0.236772	4.14275	3.43164e-05	0.000512949
MSTRG.22937.1	54.8536	2.7593	0.704653	3.91583	9.00935e-05	0.00119489
MSTRG.22973.1	67.5281	1.33481	0.408453	3.26798	0.00108319	0.0085345
MSTRG.23386.1	5900.04	1.04487	0.296936	3.51883	0.000433457	0.00410433
MSTRG.23742.1	4.68432	4.06776	1.57723	2.57906	0.00990705	0.0493189
MSTRG.23748.1	551.93	2.21606	0.305226	7.26038	3.86002e-13	3.07933e-11
MSTRG.23834.1	335.414	0.861588	0.255266	3.37525	0.000737489	0.00617673
MSTRG.23783.1	45.4049	3.0145	0.661555	4.55669	5.19654e-06	0.000101111
MSTRG.23883.1	17.1788	3.60294	0.815744	4.41676	1.00191e-05	0.000174705
MSTRG.23976.1	46.6989	1.50187	0.520132	2.88747	0.00388352	0.0239696
MSTRG.23998.1	153.786	1.02398	0.36378	2.81483	0.00488037	0.0286273
MSTRG.24413.1	7.97351	4.4751	1.72874	2.58864	0.00963547	0.0483982
MSTRG.24415.1	133.483	2.91147	0.37092	7.84934	4.18247e-15	5.13318e-13
MSTRG.24430.1	58.9091	1.23952	0.425519	2.91295	0.00358032	0.0224898
MSTRG.24457.1	297.568	1.20418	0.308121	3.90814	9.30089e-05	0.00122136
MSTRG.24478.1	10.279	3.7661	1.25014	3.01253	0.00259077	0.0171874
MSTRG.24668.1	35.1905	6.62287	1.32154	5.01146	5.40184e-07	1.35727e-05
MSTRG.24683.1	29.018	1.507	0.553177	2.72426	0.00644457	0.0359521
MSTRG.24845.1	270.623	2.96039	0.412535	7.17609	7.17314e-13	5.44988e-11
MSTRG.24920.1	508.676	1.10115	0.245427	4.48667	7.23439e-06	0.000133439
MSTRG.24935.1	16.2054	7.38119	1.38332	5.33585	9.50999e-08	2.86287e-06
MSTRG.24936.1	60.0626	4.97392	0.779982	6.37697	1.80629e-10	8.91721e-09
MSTRG.25002.1	217.97	5.06099	0.519549	9.74112	2.01319e-22	4.58864e-20
MSTRG.25769.1	617.61	1.4707	0.309144	4.75733	1.96171e-06	4.28754e-05
MSTRG.25797.1	13.142	3.12271	1.06337	2.93662	0.00331807	0.0210496
MSTRG.25949.1	174.135	6.42477	1.19685	5.36806	7.95868e-08	2.49422e-06
MSTRG.26354.1	192.611	3.06166	0.441638	6.9325	4.13455e-12	2.44321e-10
MSTRG.26357.1	101.155	2.32052	0.393956	5.89031	3.85483e-09	1.5376e-07
MSTRG.26357.2	233.745	2.88125	0.59256	4.86239	1.15979e-06	2.69843e-05
MSTRG.26401.1	61.5798	1.13137	0.429064	2.63683	0.00836858	0.0437056
MSTRG.26428.1	6.29793	4.31917	1.59047	2.71565	0.00661452	0.036644
MSTRG.26429.1	255.437	1.01553	0.331792	3.06074	0.0022079	0.0149902
MSTRG.26462.1	19.2992	2.41228	0.686262	3.5151	0.000439593	0.00415013
MSTRG.26474.1	742.5	1.8827	0.490693	3.83682	0.000124637	0.00155358
MSTRG.26481.1	19.6049	2.1688	0.618357	3.50736	0.000452582	0.00423516
MSTRG.26533.1	16.0603	4.32333	1.26247	3.42449	0.00061595	0.00545971
MSTRG.26752.1	182.523	3.99896	0.464901	8.60175	7.85129e-18	1.25267e-15
MSTRG.26757.1	51.5817	2.12453	0.502549	4.2275	2.36302e-05	0.000369627
MSTRG.26835.1	576.492	0.546221	0.211596	2.58144	0.00983896	0.0490564
MSTRG.26899.1	77.4235	5.37149	0.674674	7.96162	1.69808e-15	2.16742e-13
MSTRG.26908.1	47.6321	1.92659	0.713339	2.70081	0.00691718	0.0380632
MSTRG.26953.1	1600.79	0.679071	0.204414	3.32203	0.000893645	0.00718292
MSTRG.3836.1	20.4741	2.02646	0.764833	2.64955	0.00805991	0.042371
MSTRG.3938.1	205.788	2.0845	0.367374	5.67404	1.39465e-08	5.00036e-07
MSTRG.3939.1	40.9827	3.85503	0.646075	5.96685	2.41881e-09	1.00239e-07
MSTRG.4031.1	38.3167	2.12187	0.47954	4.42481	9.65251e-06	0.000169237
MSTRG.4032.1	21.4797	2.43263	0.758526	3.20705	0.00134102	0.0102129
MSTRG.4036.1	35.116	2.46031	0.6027	4.08214	4.46232e-05	0.000653177
MSTRG.4061.1	19.5276	3.29781	0.93388	3.5313	0.000413515	0.00396254
MSTRG.4084.1	4.06551	6.01619	2.25698	2.6656	0.00768516	0.0408042
MSTRG.4092.1	7.91939	5.32582	1.57774	3.3756	0.000736548	0.00617673
MSTRG.4099.1	11.1794	3.36422	1.09244	3.07956	0.00207308	0.0142689
MSTRG.4103.1	33.5751	2.62247	0.88961	2.94788	0.00319957	0.0203789
MSTRG.4175.1	520.499	0.868624	0.323766	2.68287	0.00729925	0.0395448
MSTRG.4186.1	160.114	1.10995	0.287675	3.85834	0.00011416	0.00143419
MSTRG.4228.1	190.585	1.1101	0.416176	2.66737	0.00764464	0.0407927
MSTRG.4229.1	77.8002	1.20566	0.391536	3.07931	0.00207483	0.0142689
MSTRG.4268.1	43.4177	1.85466	0.54206	3.4215	0.000622757	0.00550476
MSTRG.4679.1	18.16	3.28515	0.951925	3.45106	0.000558394	0.00504769
MSTRG.4699.1	170.008	3.9728	0.789217	5.03385	4.80716e-07	1.23085e-05
MSTRG.4728.1	47.2881	1.73911	0.541273	3.213	0.00131354	0.0100516
MSTRG.4833.1	550.133	1.76935	0.232509	7.60981	2.74505e-14	2.91981e-12
MSTRG.4972.1	1883.53	0.63439	0.199328	3.18264	0.00145937	0.0110614
MSTRG.5006.1	76.4376	2.59339	0.55035	4.71224	2.45003e-06	5.31839e-05
MSTRG.5016.1	44.6273	3.47747	1.11784	3.11088	0.00186528	0.0132269
MSTRG.5017.1	10.8313	5.57951	1.89375	2.94628	0.0032162	0.020444
MSTRG.5026.1	15.8671	2.21548	0.791729	2.79827	0.00513765	0.0297536
MSTRG.5094.1	296.066	1.02753	0.388725	2.64334	0.00820924	0.043085
MSTRG.5160.1	583.211	0.820075	0.181776	4.51145	6.43852e-06	0.000120855
MSTRG.5505.1	496.733	0.908931	0.330447	2.75062	0.00594835	0.0336546
MSTRG.5562.1	19.2937	3.53507	1.33205	2.65385	0.00795791	0.0419731
MSTRG.5958.1	23.1528	3.92269	0.833157	4.70823	2.49882e-06	5.32224e-05
MSTRG.5972.1	63.8888	2.68469	0.527758	5.08697	3.63829e-07	9.75611e-06
MSTRG.5987.1	11.9068	2.87793	1.0258	2.80554	0.00502324	0.0293038
MSTRG.6156.1	324.686	2.46044	0.320928	7.66663	1.76571e-14	1.94289e-12
MSTRG.6453.1	63.2411	3.45953	0.857561	4.03415	5.48007e-05	0.000777196
MSTRG.6461.1	37.0563	1.4559	0.548856	2.65261	0.0079873	0.0420585
MSTRG.6512.1	91.6782	1.81304	0.584996	3.09924	0.00194016	0.0136067
MSTRG.6578.1	28.6903	6.81801	1.32047	5.16334	2.42587e-07	6.79031e-06
MSTRG.6579.1	8.1267	6.02361	1.48562	4.05461	5.02173e-05	0.000721818
MSTRG.6646.1	1214.81	1.10151	0.205954	5.3483	8.87834e-08	2.72411e-06
MSTRG.6696.1	69.3499	2.35836	0.744555	3.16748	0.00153766	0.0115071
MSTRG.6774.1	48.2485	2.71088	0.708681	3.82525	0.00013064	0.00160335
MSTRG.6854.1	47.0297	3.31142	0.674735	4.90774	9.21333e-07	2.19401e-05
MSTRG.6874.1	77.1537	1.60196	0.518231	3.0912	0.0019935	0.0138288
MSTRG.6932.1	28.5945	2.89883	0.845673	3.42783	0.000608421	0.00542311
MSTRG.6943.1	104.841	4.15026	0.46473	8.93049	4.24131e-19	8.45877e-17
MSTRG.7017.1	4.97796	5.52975	2.09597	2.63828	0.00833287	0.0435905
MSTRG.7034.1	8.40946	3.79839	1.33286	2.84981	0.00437451	0.0260917
MSTRG.7035.1	301.239	0.650028	0.244466	2.65897	0.00783799	0.0414777
MSTRG.7050.1	10.0867	4.02753	1.1957	3.36834	0.000756233	0.00630062
MSTRG.7070.1	85.2851	0.954044	0.346174	2.75596	0.00585199	0.0332272
MSTRG.7134.1	82.2747	2.5324	0.8094	3.12874	0.00175559	0.012732
MSTRG.7135.1	25.9522	4.14951	1.08442	3.82648	0.000129988	0.00160152
MSTRG.7205.1	65.2283	1.90827	0.46796	4.07785	4.54539e-05	0.000659288
MSTRG.7276.2	7.07721	5.75955	2.15008	2.67875	0.00738969	0.0396544
MSTRG.7365.1	8.1566	3.02475	1.15117	2.62755	0.0086001	0.044406
MSTRG.7662.1	93.0901	2.2798	0.448661	5.08134	3.74785e-07	9.96615e-06
MSTRG.8106.1	54.0734	4.32179	0.714391	6.04962	1.45192e-09	6.17744e-08
MSTRG.8205.1	87.6348	1.24049	0.475931	2.60645	0.00914852	0.046338
MSTRG.8235.1	132.752	0.84754	0.316101	2.68123	0.0073352	0.0396544
MSTRG.8347.1	24.6287	3.76561	1.19721	3.14532	0.00165907	0.0121559
MSTRG.8356.6	352.988	1.99386	0.312707	6.37611	1.81642e-10	8.91721e-09
MSTRG.8359.1	258.186	1.70074	0.300598	5.65787	1.53259e-08	5.43389e-07
MSTRG.8362.1	43.2326	1.37102	0.532632	2.57404	0.0100519	0.0498068
MSTRG.8364.1	457.495	1.19114	0.242258	4.91684	8.79521e-07	2.11019e-05
MSTRG.8405.1	20.8339	2.45714	0.697905	3.52073	0.000430354	0.00408708
MSTRG.8456.1	389.421	5.22782	0.458987	11.3899	4.69446e-30	2.49667e-27
MSTRG.8457.1	50.7408	4.18686	0.653073	6.41102	1.44552e-10	7.32167e-09
MSTRG.8554.1	25.2827	3.14306	0.862194	3.64543	0.000266947	0.00272149
MSTRG.8571.1	66.5767	2.0666	0.618624	3.34064	0.000835845	0.00678672
MSTRG.8581.1	215.412	3.30938	0.522219	6.33715	2.34053e-10	1.09833e-08
MSTRG.8586.1	30.1054	2.65851	0.87794	3.02813	0.00246074	0.0163588
MSTRG.8587.1	19.5304	2.52571	0.895717	2.81977	0.00480586	0.0282454
MSTRG.8594.1	359.559	1.4577	0.266518	5.46943	4.51483e-08	1.491e-06
MSTRG.8628.1	8.1264	5.39167	1.45152	3.7145	0.000203605	0.00225349
MSTRG.8723.1	13.5398	3.32514	1.25143	2.65707	0.0078823	0.0416431
MSTRG.8724.1	61.5555	3.24712	0.551602	5.8867	3.93979e-09	1.55208e-07
MSTRG.8741.1	20.2124	4.95948	0.943076	5.25883	1.44971e-07	4.24407e-06
MSTRG.8843.1	115.63	1.93338	0.529358	3.65231	0.000259891	0.00265806
MSTRG.9201.1	205.07	5.99561	0.68665	8.73169	2.50906e-18	4.70965e-16
MSTRG.2628.1	11.6623	4.54853	1.68418	2.70075	0.00691842	0.0380632
MSTRG.2631.1	17.233	6.00563	1.62462	3.69665	0.000218466	0.00233935
MSTRG.2655.1	178.552	3.57322	0.633472	5.64069	1.69365e-08	5.93896e-07
MSTRG.2702.1	9.20411	4.39315	1.57209	2.79446	0.00519863	0.0300355
MSTRG.2706.1	10.1946	3.53171	1.16576	3.02954	0.00244928	0.0163508
MSTRG.3082.1	6.80745	6.15679	1.60435	3.83755	0.000124267	0.00155358
MSTRG.11008.1	30.134	1.7946	0.691307	2.59595	0.00943303	0.0475526
MSTRG.12904.1	16.056	5.89225	1.46676	4.01718	5.88983e-05	0.00082795
MSTRG.15392.1	35.7142	3.42765	0.840057	4.08026	4.49857e-05	0.000655477
MSTRG.15836.1	6.39599	5.47572	1.55307	3.52573	0.00042231	0.00402266
MSTRG.16246.1	10.45	5.78836	1.72336	3.35876	0.000782918	0.00643889
MSTRG.16937.1	366.865	2.79312	0.464212	6.01691	1.77779e-09	7.46438e-08
MSTRG.17497.1	16.3408	3.72732	1.12826	3.3036	0.000954531	0.00761477
MSTRG.17669.1	15.7487	7.06384	1.44291	4.89556	9.80243e-07	2.317e-05
MSTRG.17921.1	44.2946	7.99017	1.43414	5.57141	2.5268e-08	8.54269e-07
MSTRG.18046.1	11.8206	4.23764	1.57684	2.68742	0.00720057	0.0391613
MSTRG.21672.1	8.81154	6.04333	1.73747	3.47824	0.000504715	0.00464134
MSTRG.21745.1	8.12931	3.16374	1.09049	2.9012	0.00371732	0.0232091
MSTRG.23164.1	54.5598	8.05454	1.32588	6.07488	1.24084e-09	5.42399e-08
MSTRG.24479.1	13.7479	4.05103	1.15372	3.51127	0.000445972	0.00419792
MSTRG.25611.1	13.4152	7.31687	1.36312	5.36774	7.97274e-08	2.49422e-06
MSTRG.26496.1	10.873	4.36749	1.38714	3.14855	0.00164085	0.0120644
MSTRG.26558.1	11.8511	3.39882	0.95729	3.55046	0.00038456	0.00375269
MSTRG.4223.1	4.2173	5.74883	2.0584	2.79286	0.00522443	0.0300923
MSTRG.6471.1	8.79379	4.72703	1.60125	2.9521	0.00315624	0.0201431
MSTRG.8720.1	17.9961	2.61523	0.80568	3.24599	0.00117043	0.00913161
MSTRG.8721.1	61.5731	3.59171	0.592913	6.05774	1.38051e-09	5.95299e-08

## Sheet: up-regulated in STG vs STP
transcript_id	baseMean	log2FoldChange	lfcSE	stat	pvalue	padj
MSTRG.518.1	264.607	0.782177	0.242857	3.22073	0.00127866	0.00445297
MSTRG.675.1	769.279	0.905451	0.117235	7.7234	1.1327e-14	1.4014e-13
MSTRG.936.1	143.621	1.60787	0.234093	6.86851	6.48759e-12	6.17071e-11
MSTRG.970.1	196.5	0.583641	0.185076	3.15353	0.0016131	0.00547854
MSTRG.973.1	140.984	0.738387	0.25357	2.91196	0.00359163	0.0113983
MSTRG.1344.1	304.262	0.81476	0.203748	3.99887	6.36466e-05	0.000284981
MSTRG.1448.1	140.35	2.03307	0.260265	7.81153	5.64958e-15	7.17868e-14
MSTRG.1470.5	79.2656	2.46182	0.514571	4.78421	1.71659e-06	9.82488e-06
MSTRG.1526.5	113.03	1.98254	0.440103	4.5047	6.64653e-06	3.45012e-05
MSTRG.1732.1	3.56059	5.12264	1.86312	2.74949	0.00596879	0.0181714
MSTRG.1783.4	33.9691	4.88759	0.798189	6.12334	9.1634e-10	7.26668e-09
MSTRG.1920.1	1578.21	0.50697	0.0827994	6.12287	9.19049e-10	7.27065e-09
MSTRG.1933.1	49.6606	1.00978	0.412758	2.44642	0.0144282	0.0396355
MSTRG.1934.1	149.758	1.53153	0.22417	6.83203	8.37238e-12	7.91767e-11
MSTRG.1998.1	292.718	1.25032	0.249865	5.004	5.61537e-07	3.41593e-06
MSTRG.2151.1	26.3514	2.61663	0.545148	4.79984	1.58789e-06	9.17544e-06
MSTRG.2208.1	80.4495	1.03163	0.316042	3.26424	0.00109759	0.00387987
MSTRG.2426.1	383.711	1.61077	0.202652	7.94843	1.88884e-15	2.49646e-14
MSTRG.2431.1	160.739	1.91681	0.29122	6.582	4.64168e-11	4.12859e-10
MSTRG.2514.1	201.869	1.34007	0.203	6.60134	4.07458e-11	3.64387e-10
MSTRG.2647.1	121.054	0.838416	0.253842	3.3029	0.000956903	0.00340819
MSTRG.2648.1	255.813	1.1098	0.160513	6.91408	4.70902e-12	4.55806e-11
MSTRG.2685.1	7.38243	3.62318	1.18125	3.06723	0.00216053	0.00718211
MSTRG.2727.1	17.684	2.93972	0.842453	3.48947	0.000483972	0.00183921
MSTRG.2740.4	460.548	0.683471	0.204579	3.34087	0.000835172	0.00301707
MSTRG.2751.1	23.6941	1.58796	0.519416	3.0572	0.00223416	0.00738216
MSTRG.2753.1	69.5722	2.57592	0.364989	7.05752	1.69503e-12	1.7378e-11
MSTRG.2755.1	159.071	3.71314	0.307183	12.0877	1.22629e-33	4.33948e-32
MSTRG.2767.1	30.815	1.7534	0.623838	2.81066	0.00494396	0.0152346
MSTRG.2768.1	28.6272	1.56824	0.488376	3.21113	0.00132215	0.00457059
MSTRG.2771.1	102.177	1.7586	0.270852	6.49284	8.42315e-11	7.33348e-10
MSTRG.2779.1	50.5039	1.32307	0.38918	3.39963	0.000674782	0.00247847
MSTRG.2804.1	130.165	0.760928	0.229069	3.32183	0.000894287	0.0032025
MSTRG.2805.1	278.111	0.907508	0.21654	4.19095	2.77794e-05	0.000130977
MSTRG.2903.1	5.70556	5.80434	1.55632	3.72953	0.000191841	0.000791163
MSTRG.2925.1	39.5986	4.6762	1.56791	2.98245	0.00285956	0.00927613
MSTRG.2935.1	359.01	4.01475	0.228395	17.5781	3.62449e-69	3.31339e-67
MSTRG.2941.1	3.10453	4.92499	1.86009	2.64772	0.00810371	0.0238119
MSTRG.3003.1	27.6485	3.65723	0.667311	5.48055	4.24013e-08	2.84781e-07
MSTRG.3013.1	198.868	1.49324	0.202516	7.37348	1.66234e-13	1.84823e-12
MSTRG.3032.1	78.9518	1.09515	0.319835	3.42412	0.00061679	0.00228587
MSTRG.3044.1	19.0419	2.4379	0.662973	3.67722	0.000235791	0.000954475
MSTRG.3056.1	795.312	0.507567	0.135527	3.74513	0.000180301	0.000747319
MSTRG.3078.1	174.904	0.974543	0.244312	3.98894	6.63705e-05	0.000296371
MSTRG.3107.1	59.6501	2.82131	0.413225	6.82754	8.63852e-12	8.14595e-11
MSTRG.3151.1	69.9588	2.09029	0.328168	6.36958	1.89549e-10	1.58327e-09
MSTRG.3202.1	68.9104	3.46363	0.411679	8.41343	3.98193e-17	5.92965e-16
MSTRG.3246.1	84.2769	1.72098	0.299016	5.75549	8.63903e-09	6.33208e-08
MSTRG.3248.1	2.90047	4.82946	1.86053	2.59574	0.00943874	0.0272482
MSTRG.3255.1	649.941	0.733908	0.146874	4.99687	5.82696e-07	3.53159e-06
MSTRG.9382.1	940.792	0.964144	0.1448	6.65846	2.76718e-11	2.50187e-10
MSTRG.9385.1	68.6993	1.54064	0.367252	4.19504	2.7282e-05	0.000129187
MSTRG.9387.1	368.951	1.5283	0.170293	8.97455	2.84519e-19	4.85157e-18
MSTRG.9411.1	111.272	0.898549	0.253271	3.54778	0.000388495	0.00150239
MSTRG.9488.1	15.3777	2.30211	0.715726	3.21646	0.00129781	0.00451013
MSTRG.9540.1	7.03979	3.54898	1.30167	2.72649	0.00640123	0.0193462
MSTRG.9539.1	337.202	2.62324	0.253123	10.3635	3.63366e-25	8.92416e-24
MSTRG.9556.1	3.14934	4.94955	1.93916	2.55242	0.0106977	0.0305079
MSTRG.9555.1	295.844	1.44348	0.155186	9.30161	1.38334e-20	2.60147e-19
MSTRG.9611.1	609.511	1.15399	0.141082	8.17956	2.84872e-16	4.00647e-15
MSTRG.9635.1	19.4719	3.25496	0.702039	4.63644	3.54467e-06	1.91552e-05
MSTRG.9636.1	5.45453	3.78379	1.38835	2.72538	0.00642275	0.0193742
MSTRG.9637.1	5.91997	3.90223	1.41388	2.75994	0.00578119	0.0176656
MSTRG.9672.1	10.1292	3.66001	1.17446	3.11634	0.00183114	0.00616815
MSTRG.9699.1	25.1862	7.94653	1.29056	6.15744	7.39297e-10	5.91977e-09
MSTRG.9700.1	283.151	8.57552	0.751585	11.4099	3.73096e-30	1.15836e-28
MSTRG.9727.1	138.293	3.06166	0.257764	11.8778	1.54468e-32	5.24078e-31
MSTRG.9769.1	4.91245	5.58984	1.72634	3.23797	0.00120384	0.00421473
MSTRG.9846.1	31.8892	8.28653	1.27035	6.52303	6.88997e-11	6.04664e-10
MSTRG.9848.1	33.6559	1.82704	0.487347	3.74896	0.00017757	0.000737858
MSTRG.9877.1	530.599	2.59754	0.168496	15.416	1.27758e-53	8.24415e-52
MSTRG.9893.1	30.8969	3.8247	0.65885	5.80511	6.43227e-09	4.77846e-08
MSTRG.9946.1	1056.23	0.998468	0.0968555	10.3088	6.42708e-25	1.54391e-23
MSTRG.10133.1	27.2755	2.02871	0.548666	3.69753	0.000217708	0.00088783
MSTRG.10366.1	12.3767	3.09475	0.861654	3.59163	0.00032861	0.00129516
MSTRG.10409.1	100.541	1.41838	0.279332	5.07777	3.8189e-07	2.36241e-06
MSTRG.10445.1	24.3069	4.14737	0.790096	5.2492	1.52763e-07	9.83844e-07
MSTRG.10662.1	36.8268	2.28254	0.462583	4.93434	8.0422e-07	4.80343e-06
MSTRG.10970.1	18.0989	7.46921	1.33763	5.58393	2.35148e-08	1.62497e-07
MSTRG.11032.4	473.242	0.764593	0.177122	4.31677	1.58329e-05	7.82371e-05
MSTRG.11191.1	592.817	0.752301	0.14794	5.08516	3.67317e-07	2.27654e-06
MSTRG.11192.1	45.2743	1.20506	0.395362	3.04799	0.00230378	0.00758175
MSTRG.11417.1	146.836	0.73373	0.290437	2.5263	0.0115271	0.0326176
MSTRG.11686.1	142.4	3.12982	0.263559	11.8752	1.59265e-32	5.34836e-31
MSTRG.11915.3	83.5865	3.71624	0.389756	9.53477	1.50216e-21	2.99613e-20
MSTRG.11945.1	11.357	4.89638	1.25674	3.89611	9.77492e-05	0.000423838
MSTRG.12107.1	89.3475	1.29587	0.434315	2.9837	0.00284789	0.00925211
MSTRG.12212.2	38.5688	1.44881	0.470801	3.07734	0.00208857	0.00696403
MSTRG.12288.1	24.9703	2.00127	0.585599	3.41747	0.000632051	0.00233193
MSTRG.12289.1	6.72078	4.1042	1.4206	2.88905	0.00386404	0.0121689
MSTRG.12325.1	141.951	1.27725	0.293622	4.35	1.36138e-05	6.81931e-05
MSTRG.12335.1	387.661	0.842571	0.184963	4.55534	5.23004e-06	2.76721e-05
MSTRG.12454.1	13.833	2.11847	0.741741	2.85607	0.00428914	0.0133544
MSTRG.12455.1	115.79	0.987044	0.285111	3.46197	0.000536236	0.00201686
MSTRG.12497.1	103.815	1.29321	0.331733	3.89835	9.68501e-05	0.000421048
MSTRG.12530.1	22.4848	1.48599	0.519271	2.86168	0.00421398	0.0131827
MSTRG.12540.1	64.8819	2.87877	0.378815	7.5994	2.97506e-14	3.57318e-13
MSTRG.12552.1	25.2281	1.58775	0.551595	2.87848	0.00399595	0.0125364
MSTRG.12553.1	34.3556	1.77414	0.449878	3.94359	8.02692e-05	0.000353163
MSTRG.12592.1	19.4839	1.5341	0.630836	2.43185	0.0150218	0.0411631
MSTRG.12723.1	36.1365	1.42747	0.490075	2.91276	0.00358246	0.0113802
MSTRG.12762.1	4.27311	5.38632	1.69784	3.17246	0.00151155	0.00516029
MSTRG.12774.1	389.705	0.61345	0.16163	3.79539	0.000147409	0.000621157
MSTRG.12792.1	10.2202	2.36517	0.952963	2.48192	0.0130678	0.036415
MSTRG.12800.1	1099.73	1.56104	0.128056	12.1903	3.50189e-34	1.28052e-32
MSTRG.12801.1	25.1039	6.06565	1.1467	5.28968	1.22533e-07	7.9538e-07
MSTRG.12860.1	51.8488	1.17761	0.349984	3.36474	0.000766162	0.00277998
MSTRG.12862.1	52.7096	1.2855	0.43326	2.96704	0.00300681	0.00970138
MSTRG.12967.1	129.774	1.76067	0.239308	7.35735	1.87595e-13	2.07173e-12
MSTRG.12972.1	407.771	0.542752	0.205865	2.63645	0.00837784	0.0244645
MSTRG.12976.1	279.703	1.87978	0.18522	10.1489	3.35047e-24	7.55232e-23
MSTRG.13008.1	692.253	0.866415	0.14791	5.85773	4.69247e-09	3.52578e-08
MSTRG.13042.1	33.5666	1.96746	0.476674	4.12748	3.66753e-05	0.000170478
MSTRG.13068.1	95.0619	2.71523	0.378817	7.16766	7.62932e-13	7.99621e-12
MSTRG.13267.1	21.1359	4.78261	0.902934	5.29674	1.17887e-07	7.6673e-07
MSTRG.13292.1	70.545	2.07849	0.365635	5.68461	1.31109e-08	9.37996e-08
MSTRG.13345.1	593.077	2.80473	0.231981	12.0903	1.18803e-33	4.2498e-32
MSTRG.13341.1	268.913	7.32725	0.507273	14.4444	2.7201e-47	1.46752e-45
MSTRG.13342.1	2933.1	10.4924	0.448067	23.4171	2.86129e-121	6.27768e-119
MSTRG.13343.1	143.858	3.55489	0.41238	8.62042	6.67079e-18	1.04045e-16
MSTRG.13546.2	57.8052	1.0408	0.386508	2.69283	0.00708487	0.0211199
MSTRG.13851.1	27.757	3.39993	0.620308	5.48104	4.22842e-08	2.84781e-07
MSTRG.13868.3	519.598	0.503443	0.139946	3.59741	0.000321404	0.00127285
MSTRG.13918.1	7.43601	2.51484	1.02168	2.46148	0.0138364	0.0382011
MSTRG.14031.1	272.279	0.742794	0.188112	3.94868	7.85837e-05	0.00034621
MSTRG.14094.1	241.065	1.24485	0.20668	6.02306	1.7115e-09	1.33157e-08
MSTRG.14208.1	440.764	0.83681	0.175451	4.76948	1.84702e-06	1.04984e-05
MSTRG.14224.1	4.46379	5.45238	1.68313	3.23943	0.00119767	0.00419759
MSTRG.14398.1	21.5911	4.81401	0.974124	4.94188	7.73726e-07	4.63813e-06
MSTRG.14868.1	264.818	0.622131	0.163981	3.79392	0.00014829	0.000624069
MSTRG.14876.1	45.5917	1.16201	0.432501	2.68672	0.00721573	0.0214526
MSTRG.15167.1	16.1585	5.41657	1.21417	4.46112	8.15335e-06	4.18606e-05
MSTRG.15193.1	34.1139	4.46395	0.643745	6.93434	4.08113e-12	3.96195e-11
MSTRG.15317.1	25.0956	6.97028	1.27971	5.44676	5.12947e-08	3.41032e-07
MSTRG.15319.1	15.7185	6.28739	1.33541	4.7082	2.49909e-06	1.3846e-05
MSTRG.15321.1	5.02213	5.61911	1.64291	3.42022	0.000625709	0.00231632
MSTRG.15322.1	13.0542	6.01607	1.34574	4.47045	7.80561e-06	4.01379e-05
MSTRG.15323.1	5.24626	5.68378	1.60066	3.55089	0.000383934	0.00148825
MSTRG.15325.1	467.688	0.599468	0.147918	4.05271	5.06277e-05	0.000229498
MSTRG.15331.1	7.95657	6.28563	1.4948	4.20501	2.61072e-05	0.000123802
MSTRG.15356.1	29.9753	2.67074	0.523417	5.10251	3.35184e-07	2.08919e-06
MSTRG.15367.1	165.462	4.23992	0.292491	14.4959	1.2862e-47	7.17437e-46
MSTRG.15443.1	280.222	1.10529	0.166858	6.62417	3.49216e-11	3.13153e-10
MSTRG.15450.1	12.9617	3.17403	0.928584	3.41814	0.000630516	0.00233033
MSTRG.15451.1	109.057	3.28158	0.308329	10.6431	1.8773e-26	4.86472e-25
MSTRG.15476.1	283.26	1.45473	0.256977	5.66093	1.50555e-08	1.07015e-07
MSTRG.15515.1	1013.03	1.05843	0.120586	8.77742	1.67264e-18	2.69836e-17
MSTRG.15525.1	12.4149	3.35649	1.05664	3.17656	0.00149035	0.0050932
MSTRG.15528.3	113.564	1.56071	0.462048	3.37781	0.000730654	0.00266879
MSTRG.15536.1	181.221	0.684329	0.243222	2.8136	0.00489902	0.0151191
MSTRG.15551.1	416.902	1.32389	0.169234	7.82287	5.16337e-15	6.61192e-14
MSTRG.15563.1	8.40158	6.36542	1.56355	4.07114	4.67838e-05	0.000213207
MSTRG.15577.1	62.1482	2.11802	0.431678	4.90648	9.27273e-07	5.47874e-06
MSTRG.15579.1	63.4741	2.32739	0.414587	5.61376	1.97975e-08	1.38037e-07
MSTRG.15592.1	107.221	0.807258	0.2756	2.92909	0.00339955	0.0108515
MSTRG.15608.1	51.9808	3.1295	1.2697	2.46475	0.0137109	0.0379181
MSTRG.15723.4	66.3408	6.14553	0.728829	8.43206	3.39632e-17	5.08058e-16
MSTRG.15780.1	111.004	3.31058	0.307295	10.7733	4.60178e-27	1.23126e-25
MSTRG.15790.1	151.632	1.05785	0.219855	4.81157	1.49746e-06	8.69163e-06
MSTRG.15807.1	140.175	3.51612	0.313798	11.205	3.85179e-29	1.16296e-27
MSTRG.15820.1	203.464	0.99198	0.235831	4.20631	2.59572e-05	0.000123269
MSTRG.15843.1	58.2819	1.10513	0.370159	2.98556	0.00283062	0.0092051
MSTRG.15859.1	104.497	1.39062	0.270071	5.1491	2.61736e-07	1.63759e-06
MSTRG.15901.1	4.61301	5.49962	1.66795	3.29724	0.000976409	0.0034739
MSTRG.15997.4	118.523	1.16162	0.301069	3.8583	0.000114177	0.000489904
MSTRG.16026.1	440.745	0.667522	0.154743	4.31374	1.60513e-05	7.91334e-05
MSTRG.16050.1	77.5594	6.69776	0.773943	8.65407	4.96937e-18	7.82498e-17
MSTRG.16089.1	122.08	0.727339	0.279567	2.60166	0.00927743	0.0268136
MSTRG.16256.1	6.4779	5.98966	1.54213	3.88403	0.000102741	0.000444309
MSTRG.16264.1	20.7105	5.78044	1.17143	4.93452	8.03491e-07	4.80343e-06
MSTRG.16333.1	179.198	0.666028	0.229958	2.8963	0.00377594	0.0119257
MSTRG.16521.3	51.6467	1.99489	0.445433	4.47854	7.51558e-06	3.87677e-05
MSTRG.16556.1	2.70828	4.73255	1.99171	2.37613	0.0174954	0.047156
MSTRG.16588.1	37.985	1.70908	0.546147	3.12933	0.00175202	0.00592591
MSTRG.16717.5	218.491	0.604195	0.182269	3.31486	0.000916891	0.00327632
MSTRG.16953.1	6.52559	3.43186	1.42216	2.41313	0.0158162	0.0430175
MSTRG.17196.1	55.3379	9.08364	1.23728	7.34163	2.11008e-13	2.31476e-12
MSTRG.17197.1	41.1007	8.65359	1.23807	6.9896	2.75662e-12	2.7491e-11
MSTRG.17212.1	405.237	0.545274	0.183512	2.97132	0.00296526	0.00959553
MSTRG.17277.1	123.508	1.91196	0.287975	6.63932	3.15142e-11	2.84146e-10
MSTRG.17324.1	491.686	0.534215	0.154535	3.45692	0.000546377	0.00204798
MSTRG.17337.1	97.1348	2.65544	0.305183	8.70116	3.28518e-18	5.22296e-17
MSTRG.17476.1	28.1835	6.23461	1.12652	5.53438	3.12336e-08	2.14145e-07
MSTRG.17533.1	29.9492	4.47129	0.721116	6.20051	5.62806e-10	4.58464e-09
MSTRG.17534.1	968.552	2.49163	0.133142	18.714	3.80405e-78	4.03843e-76
MSTRG.17597.1	319.561	1.47231	0.162549	9.05761	1.33342e-19	2.32185e-18
MSTRG.17598.1	496.208	0.644782	0.138828	4.64447	3.40946e-06	1.85157e-05
MSTRG.17599.1	973.03	0.606813	0.23303	2.60401	0.00921388	0.0266692
MSTRG.17618.1	681.095	0.789707	0.113792	6.93995	3.92242e-12	3.83673e-11
MSTRG.17633.1	132.725	0.568796	0.217766	2.61196	0.00900237	0.0261029
MSTRG.17648.1	35.1776	2.00354	0.478547	4.18672	2.8301e-05	0.000133055
MSTRG.17655.1	18.6893	2.298	0.836446	2.74734	0.00600805	0.018274
MSTRG.17675.1	656.079	0.99858	0.228783	4.36475	1.27267e-05	6.43374e-05
MSTRG.17720.1	596.428	0.575677	0.120062	4.79483	1.62813e-06	9.36742e-06
MSTRG.17737.1	276.399	0.726361	0.204065	3.55946	0.000371616	0.00144904
MSTRG.17777.1	95.3714	0.826106	0.285716	2.89136	0.00383581	0.0121032
MSTRG.17787.1	17.3677	1.98418	0.71668	2.76856	0.0056304	0.0172369
MSTRG.17811.1	92.0614	1.86854	0.290779	6.42597	1.31033e-10	1.11429e-09
MSTRG.17834.1	84.8827	1.02891	0.28189	3.65005	0.000262193	0.00105101
MSTRG.17845.1	70.4283	1.22749	0.369472	3.32229	0.000892813	0.0032007
MSTRG.17846.1	59.3073	2.00465	0.407088	4.92435	8.46393e-07	5.01888e-06
MSTRG.17899.1	22.2856	1.79178	0.557349	3.21482	0.00130526	0.00452647
MSTRG.17942.1	753.273	0.636332	0.149378	4.25989	2.04527e-05	9.88396e-05
MSTRG.17980.1	29.1359	2.54673	0.552989	4.60539	4.11696e-06	2.21388e-05
MSTRG.17989.1	18.4244	3.51623	0.948594	3.70678	0.000209913	0.000860304
MSTRG.18004.1	10.129	4.1083	1.1559	3.55421	0.000379111	0.00147129
MSTRG.18005.1	56.0662	2.67779	0.388156	6.89875	5.24624e-12	5.03363e-11
MSTRG.18019.1	109.79	0.754407	0.293884	2.56703	0.0102575	0.0294054
MSTRG.18045.1	425.374	1.38082	0.148214	9.3164	1.20358e-20	2.3029e-19
MSTRG.18051.1	329.092	1.8242	0.162073	11.2554	2.17779e-29	6.69822e-28
MSTRG.18054.1	10.8602	2.47089	0.874982	2.82393	0.00474394	0.0147009
MSTRG.18200.1	87.4536	5.26386	0.515126	10.2186	1.63697e-24	3.76732e-23
MSTRG.18271.12	21.9207	3.02434	0.739031	4.09231	4.2709e-05	0.000196033
MSTRG.18271.11	8.48693	6.37727	1.46674	4.34793	1.37429e-05	6.87355e-05
MSTRG.18271.14	9.04671	5.47846	1.52794	3.58551	0.000336414	0.00132433
MSTRG.18271.15	13.2728	7.02281	1.35295	5.19074	2.09463e-07	1.33078e-06
MSTRG.18271.18	2.62151	4.68299	1.9086	2.45363	0.0141422	0.03898
MSTRG.18430.1	56.3831	3.68669	0.522604	7.05446	1.73278e-12	1.77098e-11
MSTRG.18432.1	11.2357	4.27234	1.1882	3.59563	0.000323605	0.00127849
MSTRG.18433.1	10.1114	2.55297	1.0566	2.41622	0.0156824	0.0427285
MSTRG.18469.1	29.7045	7.21332	1.26744	5.69123	1.26125e-08	9.08268e-08
MSTRG.18551.1	428.589	1.81332	0.158752	11.4223	3.23422e-30	1.02345e-28
MSTRG.18552.1	1203.85	0.672269	0.111966	6.00424	1.92231e-09	1.49206e-08
MSTRG.18622.1	508.592	0.774319	0.140869	5.49673	3.86889e-08	2.63068e-07
MSTRG.18623.1	203.855	0.613963	0.211578	2.90183	0.00370995	0.0117286
MSTRG.18965.2	15.7914	4.34963	0.960005	4.53084	5.87502e-06	3.07877e-05
MSTRG.18982.1	5.23653	5.68141	1.58719	3.57953	0.00034421	0.00135178
MSTRG.19022.1	6.06928	4.88978	1.54846	3.15783	0.0015895	0.00541013
MSTRG.19069.1	2858.07	0.621923	0.109971	5.65534	1.55537e-08	1.09844e-07
MSTRG.19071.1	2051.86	0.714516	0.100937	7.07885	1.45356e-12	1.50904e-11
MSTRG.19082.1	5.06583	5.63427	1.62106	3.47568	0.000509565	0.00191874
MSTRG.19092.1	1420.46	1.07107	0.116988	9.15531	5.42025e-20	9.69459e-19
MSTRG.19165.1	8.28948	3.34859	1.12321	2.98128	0.00287043	0.00929782
MSTRG.19213.1	12.5439	2.36625	0.767628	3.08254	0.0020524	0.00685035
MSTRG.19214.1	23.1957	2.57804	0.765003	3.36997	0.000751766	0.00273983
MSTRG.19218.1	49.2725	4.06955	0.549067	7.41175	1.24639e-13	1.40475e-12
MSTRG.19226.1	503.717	1.05087	0.12933	8.12548	4.45609e-16	6.18775e-15
MSTRG.19245.1	208.287	1.64574	0.279776	5.88235	4.04482e-09	3.0531e-08
MSTRG.19251.1	94.9697	4.78494	1.29913	3.68318	0.000230338	0.000935856
MSTRG.19258.1	402.6	4.42161	0.210463	21.0089	5.43653e-98	7.45484e-96
MSTRG.19270.1	78.6391	1.36373	0.346352	3.93742	8.23638e-05	0.000361412
MSTRG.19319.1	16.4522	3.34081	0.752478	4.43974	9.0067e-06	4.5884e-05
MSTRG.19418.1	12.8482	3.4019	0.876955	3.87922	0.000104792	0.000452586
MSTRG.19476.1	39.11	2.38961	0.54892	4.35329	1.34109e-05	6.72792e-05
MSTRG.19477.1	11.4993	3.86417	1.05526	3.66183	0.000250419	0.00100873
MSTRG.19495.1	8.60715	6.39789	1.45552	4.39559	1.10472e-05	5.5933e-05
MSTRG.19535.1	50.4325	0.974328	0.340709	2.85971	0.0042403	0.0132399
MSTRG.19536.1	91.9395	2.636	0.350993	7.51013	5.90672e-14	6.89327e-13
MSTRG.19549.1	196.675	0.554138	0.179167	3.09286	0.00198237	0.00663681
MSTRG.19564.1	76.0009	2.25538	0.405391	5.56348	2.64452e-08	1.82074e-07
MSTRG.19584.1	25.4185	1.60599	0.632029	2.54101	0.0110532	0.0314671
MSTRG.19699.1	5.92432	5.86019	1.59336	3.67788	0.000235183	0.000953186
MSTRG.19758.1	904.268	0.692847	0.125407	5.5248	3.29853e-08	2.24751e-07
MSTRG.19787.1	215.763	1.92652	0.208476	9.24098	2.44261e-20	4.48883e-19
MSTRG.19799.1	86.7736	0.672597	0.283198	2.37501	0.0175485	0.0472603
MSTRG.19811.1	7.83302	2.60082	1.04181	2.49644	0.0125447	0.035106
MSTRG.19869.1	539.606	2.50574	0.137289	18.2516	2.0099e-74	2.06706e-72
MSTRG.19870.1	939.369	2.05347	0.143438	14.316	1.73731e-46	9.0754e-45
MSTRG.19908.1	140.867	1.23495	0.245343	5.03359	4.8138e-07	2.94465e-06
MSTRG.19922.1	140.953	1.24759	0.23844	5.23228	1.67436e-07	1.07624e-06
MSTRG.19923.1	193.228	2.55568	0.233691	10.9361	7.74185e-28	2.14105e-26
MSTRG.19936.1	10.0691	3.29856	1.11963	2.94612	0.00321789	0.0103016
MSTRG.20018.2	9.24192	2.87296	1.20368	2.38682	0.0169949	0.0459951
MSTRG.20018.3	7.81962	6.25853	1.60244	3.90562	9.39857e-05	0.000409136
MSTRG.20131.1	53.3088	1.3789	0.357766	3.8542	0.000116109	0.000497543
MSTRG.20303.1	219.555	3.4744	0.284372	12.2178	2.49796e-34	9.23683e-33
MSTRG.20674.1	69.783	3.94408	0.473835	8.32375	8.5223e-17	1.24653e-15
MSTRG.20675.1	79.2189	2.4545	0.536919	4.57144	4.84381e-06	2.57945e-05
MSTRG.20907.1	163.592	0.761276	0.21127	3.60333	0.000314161	0.00124868
MSTRG.20950.1	10.6287	2.84417	0.97303	2.923	0.00346672	0.0110338
MSTRG.21380.1	17.1971	4.13243	0.992601	4.16324	3.13765e-05	0.000147094
MSTRG.21391.1	105.726	2.68712	0.360697	7.4498	9.34822e-14	1.06823e-12
MSTRG.21392.1	98.2994	1.84497	0.34898	5.28673	1.24521e-07	8.06689e-07
MSTRG.21411.1	680.029	1.32952	0.132193	10.0574	8.52127e-24	1.89483e-22
MSTRG.21482.1	472.236	2.50348	0.164301	15.2371	2.00495e-52	1.24496e-50
MSTRG.21559.1	254.768	0.790536	0.191785	4.12198	3.75634e-05	0.000174114
MSTRG.21547.1	519.006	1.30575	0.218424	5.97804	2.25838e-09	1.74059e-08
MSTRG.21550.1	42.6126	8.70558	1.24564	6.98882	2.77201e-12	2.7561e-11
MSTRG.21551.1	3344.08	9.01001	0.265332	33.9575	9.44296e-253	1.55384e-249
MSTRG.21553.1	45.5729	8.80368	1.25512	7.01419	2.31287e-12	2.32772e-11
MSTRG.21591.1	14.1529	5.22047	1.23821	4.21613	2.4853e-05	0.000118367
MSTRG.21592.1	120.655	4.2313	0.41197	10.2709	9.53164e-25	2.27309e-23
MSTRG.21593.1	2254.45	1.27911	0.0908878	14.0735	5.52285e-45	2.75389e-43
MSTRG.21618.1	24.2708	2.08813	0.527216	3.96067	7.47397e-05	0.000331048
MSTRG.21670.1	4.44554	5.44689	1.70224	3.19983	0.00137509	0.00472874
MSTRG.21746.1	301.249	1.04298	0.179633	5.80616	6.39234e-09	4.75954e-08
MSTRG.21762.1	113.325	0.899768	0.252212	3.56751	0.000360389	0.0014086
MSTRG.21791.1	143.072	0.731624	0.235952	3.10073	0.00193047	0.00646963
MSTRG.21836.1	10.3349	4.13262	1.20387	3.43277	0.000597443	0.00221917
MSTRG.21944.1	25.4655	1.44143	0.536598	2.68624	0.0072261	0.0214631
MSTRG.21974.1	133.47	0.834873	0.258596	3.22848	0.00124448	0.00434775
MSTRG.21996.1	86.8962	0.982885	0.287564	3.41797	0.000630911	0.00233033
MSTRG.22017.1	158.048	0.608903	0.251275	2.42326	0.0153821	0.0421152
MSTRG.22053.1	720.628	1.37646	0.150007	9.17598	4.475e-20	8.04767e-19
MSTRG.22068.1	46.9038	1.62533	0.397251	4.09145	4.28686e-05	0.000196491
MSTRG.22158.1	119.291	0.706124	0.257589	2.74128	0.00612006	0.0185975
MSTRG.22161.1	8.95151	5.46208	1.41103	3.87099	0.000108395	0.000466921
MSTRG.22166.1	545.659	0.515836	0.140158	3.6804	0.000232869	0.00094497
MSTRG.22185.1	62.3322	0.85372	0.321938	2.65182	0.00800601	0.0235458
MSTRG.22187.1	203.557	3.08352	0.331401	9.30451	1.34611e-20	2.546e-19
MSTRG.22188.1	8.55244	2.25809	0.902972	2.50073	0.0123936	0.0347719
MSTRG.22189.1	12.5522	3.12176	0.8533	3.65846	0.000253737	0.0010196
MSTRG.22251.1	136.498	6.3388	0.569196	11.1364	8.34066e-29	2.45081e-27
MSTRG.22263.1	616.142	0.561021	0.151868	3.69415	0.000220627	0.000898617
MSTRG.22387.1	24.6462	1.8508	0.610682	3.0307	0.00243984	0.00799753
MSTRG.22404.1	5.68276	4.79035	1.5307	3.12951	0.00175097	0.00592591
MSTRG.22425.1	158.818	4.47326	0.358244	12.4866	8.82944e-36	3.33996e-34
MSTRG.22429.1	60.5162	2.04067	0.360918	5.6541	1.56669e-08	1.10406e-07
MSTRG.22433.1	31.3934	8.2653	1.25447	6.58868	4.43751e-11	3.95768e-10
MSTRG.22434.1	104.118	1.74896	0.269984	6.47799	9.29501e-11	8.00782e-10
MSTRG.22442.1	593.973	1.18916	0.172804	6.88157	5.91973e-12	5.66332e-11
MSTRG.22526.1	110.107	3.13318	0.347677	9.01174	2.02817e-19	3.4764e-18
MSTRG.22531.1	17.6959	2.4322	0.691805	3.51573	0.000438547	0.00168408
MSTRG.22532.1	59.7717	1.31087	0.40794	3.2134	0.00131174	0.00454414
MSTRG.22533.1	2.77822	4.76619	1.91652	2.4869	0.0128861	0.0360001
MSTRG.22570.1	29.1922	4.65868	0.757573	6.14948	7.77353e-10	6.20939e-09
MSTRG.22609.1	25.9262	1.94088	0.538929	3.60137	0.000316548	0.00125664
MSTRG.22611.1	11.8187	3.27186	0.876471	3.73299	0.000189219	0.000782312
MSTRG.22666.1	385.977	0.776933	0.197567	3.9325	8.40676e-05	0.000368398
MSTRG.22883.1	15.9412	2.77849	0.907088	3.06309	0.00219064	0.0072602
MSTRG.22916.1	37.6146	4.80941	0.679116	7.08187	1.42219e-12	1.48114e-11
MSTRG.23132.1	25.1346	4.19541	0.901168	4.65553	3.23151e-06	1.76075e-05
MSTRG.23267.1	100.441	1.25937	0.444567	2.83279	0.00461431	0.0143126
MSTRG.23342.1	18.2357	3.15351	0.880483	3.58157	0.000341542	0.00134291
MSTRG.23386.1	2489.08	1.45315	0.109292	13.296	2.44163e-40	1.03018e-38
MSTRG.23648.1	647.373	1.06341	0.115082	9.24043	2.45515e-20	4.48883e-19
MSTRG.23735.1	77.9666	3.70546	0.429916	8.61904	6.75172e-18	1.04531e-16
MSTRG.23748.1	846.658	3.8914	0.142841	27.2428	2.02134e-163	1.1087e-160
MSTRG.23750.1	120.694	3.8624	0.338246	11.4189	3.36416e-30	1.05442e-28
MSTRG.23751.1	88.0983	3.89508	0.368386	10.5734	3.95989e-26	9.94808e-25
MSTRG.23780.1	7.00522	3.54164	1.20511	2.93885	0.00329428	0.0105359
MSTRG.23789.1	31.9996	1.02592	0.430442	2.38342	0.0171525	0.0463837
MSTRG.23798.1	22.5916	7.78943	1.29828	5.99978	1.97581e-09	1.52997e-08
MSTRG.23834.1	184.605	1.11918	0.220594	5.07349	3.90593e-07	2.4072e-06
MSTRG.23836.1	5.44019	3.77269	1.45016	2.60156	0.00928007	0.0268136
MSTRG.23783.1	28.4189	3.00941	0.566242	5.3147	1.06831e-07	6.96199e-07
MSTRG.23931.1	7.8126	2.59993	1.09307	2.37856	0.0173803	0.0469609
MSTRG.23946.1	784.721	0.503943	0.106932	4.71274	2.44404e-06	1.35867e-05
MSTRG.23987.1	58.8353	1.22808	0.377116	3.25652	0.00112787	0.00398263
MSTRG.24226.1	130.998	0.510493	0.215677	2.36693	0.0179363	0.0481952
MSTRG.24413.1	25.8673	2.75628	0.710898	3.87718	0.000105673	0.000455794
MSTRG.24415.1	78.5934	1.48125	0.352018	4.20787	2.57784e-05	0.000122597
MSTRG.24416.1	415.593	0.697057	0.161862	4.30649	1.65865e-05	8.11089e-05
MSTRG.24431.1	85.3764	2.10495	0.325896	6.45895	1.05435e-10	9.05972e-10
MSTRG.24432.1	89.1508	1.96965	0.278664	7.0682	1.56959e-12	1.61422e-11
MSTRG.24438.1	14.0663	2.56774	0.815158	3.14999	0.00163278	0.00553965
MSTRG.24439.1	24.6136	1.91166	0.556256	3.43666	0.000588937	0.00219005
MSTRG.24457.1	183.445	2.10587	0.206051	10.2201	1.61146e-24	3.73473e-23
MSTRG.24485.1	57.8574	1.87724	0.372657	5.03744	4.71794e-07	2.89678e-06
MSTRG.24486.1	117.013	1.19967	0.297185	4.03678	5.41901e-05	0.000244636
MSTRG.24574.1	101.777	1.62153	0.322556	5.02715	4.97835e-07	3.03403e-06
MSTRG.24584.1	102.153	1.83564	0.337251	5.44295	5.24067e-08	3.47722e-07
MSTRG.24585.1	258.254	1.4809	0.198669	7.45408	9.04954e-14	1.0377e-12
MSTRG.24598.1	920.413	0.90704	0.112753	8.04451	8.65909e-16	1.17757e-14
MSTRG.24668.1	18.9605	2.6595	0.648537	4.10077	4.11774e-05	0.000189531
MSTRG.24697.1	178.469	1.8176	0.261913	6.93972	3.92883e-12	3.83673e-11
MSTRG.24748.1	534.328	0.837621	0.148691	5.63331	1.76788e-08	1.23789e-07
MSTRG.24754.1	187.938	1.46688	0.227161	6.45745	1.06482e-10	9.12585e-10
MSTRG.24845.1	190.466	2.88476	0.324922	8.87832	6.78754e-19	1.13968e-17
MSTRG.24896.1	8.583	3.40352	1.11276	3.05864	0.00222346	0.00735419
MSTRG.24920.1	172.921	1.70969	0.208796	8.18836	2.64812e-16	3.74033e-15
MSTRG.24935.1	5.34915	5.71289	1.59784	3.57538	0.00034972	0.00137179
MSTRG.24936.1	136.253	2.8236	0.343256	8.22594	1.93662e-16	2.75905e-15
MSTRG.25203.1	9.17872	3.16066	1.09483	2.88689	0.00389072	0.0122413
MSTRG.25287.1	1322	0.597584	0.0933354	6.40255	1.52807e-10	1.28946e-09
MSTRG.25618.4	9.54077	6.5458	1.45616	4.49525	6.94898e-06	3.59577e-05
MSTRG.25949.1	283.215	4.22269	0.299951	14.0779	5.19054e-45	2.62801e-43
MSTRG.25981.1	29.8871	1.15608	0.467438	2.47322	0.0133901	0.0371558
MSTRG.26139.1	86.8917	0.804321	0.32461	2.47781	0.0132193	0.0367749
MSTRG.26182.4	62.266	0.945235	0.365822	2.58387	0.00976998	0.0281524
MSTRG.26345.1	75.6518	1.9333	0.361885	5.34231	9.17696e-08	6.00425e-07
MSTRG.26357.1	126.805	3.25389	0.292581	11.1213	9.87831e-29	2.87695e-27
MSTRG.26357.2	156.961	3.38959	0.308576	10.9846	4.53023e-28	1.27427e-26
MSTRG.26392.1	16.1939	2.66175	0.914867	2.90943	0.00362084	0.0114689
MSTRG.26443.1	44.8882	0.942232	0.390137	2.41513	0.0157295	0.042817
MSTRG.26444.1	5.37288	3.11382	1.30085	2.39369	0.0166798	0.0451796
MSTRG.26474.1	178.486	0.927345	0.306334	3.02724	0.00246798	0.00807369
MSTRG.26481.1	3.35876	5.04015	1.87999	2.68095	0.00734134	0.0217308
MSTRG.26486.4	3251.97	0.903232	0.332738	2.71455	0.00663665	0.0198918
MSTRG.26498.1	122.281	0.854469	0.312036	2.73837	0.0061745	0.0187457
MSTRG.26500.1	914.682	0.622242	0.14011	4.44108	8.95066e-06	4.57401e-05
MSTRG.26548.1	48.9801	1.39154	0.471692	2.9501	0.00317669	0.0101796
MSTRG.26572.1	610.156	0.710762	0.140684	5.0522	4.3676e-07	2.68668e-06
MSTRG.26590.1	17.7042	5.54836	1.18422	4.68526	2.79607e-06	1.53109e-05
MSTRG.26597.1	109.06	1.14145	0.241927	4.71814	2.38007e-06	1.32759e-05
MSTRG.26617.1	20.0722	1.89753	0.597215	3.17729	0.0014866	0.00508564
MSTRG.26660.1	164.025	1.07359	0.280354	3.8294	0.000128456	0.000545482
MSTRG.26738.1	267.67	0.559576	0.191282	2.9254	0.00344016	0.0109705
MSTRG.26752.1	127.537	2.29102	0.246175	9.30646	1.32168e-20	2.51424e-19
MSTRG.26801.1	22.5144	2.10386	0.597875	3.5189	0.000433341	0.00166603
MSTRG.26803.1	47.1139	2.14464	0.425827	5.03641	4.74345e-07	2.90702e-06
MSTRG.26804.1	80.7925	1.16028	0.276932	4.18976	2.79245e-05	0.000131473
MSTRG.26822.1	2.91872	4.83773	1.89227	2.55658	0.0105708	0.0301983
MSTRG.26870.1	294.087	0.815438	0.228424	3.56984	0.000357197	0.00139778
MSTRG.26953.1	1529.06	2.60515	0.100393	25.9495	1.84424e-148	8.67055e-146
MSTRG.26987.1	22.8351	2.04973	0.592746	3.45803	0.000544139	0.00204192
MSTRG.27412.1	20.4105	3.67397	0.915685	4.01227	6.01383e-05	0.000270376
MSTRG.27748.1	57.5031	1.75457	0.412965	4.2487	2.15014e-05	0.000103452
MSTRG.27749.1	90.0902	1.5677	0.307381	5.10019	3.39309e-07	2.1109e-06
MSTRG.27750.1	275.609	1.30811	0.188512	6.93915	3.94462e-12	3.84075e-11
MSTRG.27754.1	34.0494	2.61046	0.662901	3.93793	8.21875e-05	0.00036112
MSTRG.3938.1	72.3296	1.41234	0.362413	3.89704	9.73748e-05	0.000422771
MSTRG.3989.14	234.764	1.16098	0.222944	5.2075	1.914e-07	1.22073e-06
MSTRG.3993.1	42.706	3.56229	0.542923	6.56133	5.33308e-11	4.70541e-10
MSTRG.4021.1	90.1957	7.92389	1.08321	7.3152	2.56992e-13	2.79129e-12
MSTRG.4061.1	7.59651	3.20931	1.10246	2.91105	0.00360216	0.0114207
MSTRG.4116.1	11.7475	2.25104	0.794252	2.83416	0.00459461	0.014265
MSTRG.4119.1	24.0971	2.6393	0.60476	4.36421	1.27584e-05	6.43984e-05
MSTRG.4133.1	11.458	3.21596	0.964893	3.33297	0.000859233	0.00308368
MSTRG.4139.1	31.4628	1.43134	0.537564	2.66264	0.00775293	0.0228833
MSTRG.4175.1	274.077	0.694995	0.187891	3.69893	0.000216512	0.000884045
MSTRG.4208.1	522.944	0.552726	0.147173	3.75562	0.00017291	0.000720313
MSTRG.4233.1	6.22509	2.89563	1.18477	2.44404	0.0145238	0.0398646
MSTRG.4242.1	1090.9	1.34912	0.125631	10.7388	6.69439e-27	1.77671e-25
MSTRG.4254.1	22.8247	2.55964	0.891132	2.87234	0.0040744	0.0127703
MSTRG.4372.1	56.0223	9.09994	1.25219	7.26723	3.66931e-13	3.92068e-12
MSTRG.4507.1	1065.54	0.889332	0.116488	7.63456	2.26599e-14	2.76199e-13
MSTRG.4554.1	18.4377	7.49654	1.31351	5.70726	1.14807e-08	8.30393e-08
MSTRG.4557.1	11.7041	4.93913	1.2822	3.85208	0.000117118	0.000500566
MSTRG.4698.1	93.1049	2.75552	0.353896	7.78625	6.90264e-15	8.67046e-14
MSTRG.4699.2	21.3959	2.86119	0.620731	4.60939	4.03851e-06	2.17524e-05
MSTRG.4728.1	4.38999	5.42614	1.66672	3.25558	0.00113159	0.0039915
MSTRG.4821.1	2593.13	0.782477	0.0983174	7.95868	1.73878e-15	2.30739e-14
MSTRG.4825.1	55.2648	7.21287	1.07116	6.73368	1.65421e-11	1.52493e-10
MSTRG.4833.1	209.566	1.01173	0.236895	4.2708	1.94769e-05	9.46639e-05
MSTRG.4972.1	1355.05	2.60732	0.1101	23.6814	5.60554e-124	1.41906e-121
MSTRG.5016.1	318.81	4.72044	0.295092	15.9965	1.35171e-57	1.03453e-55
MSTRG.5017.1	48.8078	8.90118	1.22916	7.24166	4.43225e-13	4.6902e-12
MSTRG.5041.1	6.43294	4.97489	1.48929	3.34046	0.000836412	0.00301824
MSTRG.5046.1	190.537	1.19112	0.217121	5.48598	4.11188e-08	2.77869e-07
MSTRG.5051.1	99.0429	2.32611	0.295455	7.87297	3.46318e-15	4.50487e-14
MSTRG.5054.1	194.709	2.17209	0.24591	8.83286	1.02036e-18	1.67064e-17
MSTRG.5059.1	545.525	0.633468	0.163035	3.88546	0.000102135	0.000442271
MSTRG.5074.1	58.8319	3.21161	0.40866	7.85887	3.876e-15	5.00232e-14
MSTRG.5079.1	392.805	1.53832	0.147718	10.4139	2.14282e-25	5.30227e-24
MSTRG.5094.1	152.748	1.61689	0.222156	7.27818	3.3836e-13	3.63903e-12
MSTRG.5160.1	503.794	1.28101	0.134905	9.49563	2.18877e-21	4.33931e-20
MSTRG.5344.1	385.435	0.984877	0.174306	5.65029	1.60175e-08	1.12636e-07
MSTRG.5367.1	39.4002	1.90061	0.640053	2.96946	0.00298328	0.0096438
MSTRG.5407.1	62.2279	1.11761	0.409615	2.72843	0.00636359	0.0192664
MSTRG.5476.1	114.317	0.738512	0.279259	2.64454	0.00818017	0.0240151
MSTRG.5471.5	76.837	0.69013	0.278735	2.47594	0.0132887	0.0369367
MSTRG.5505.1	561.965	0.900054	0.130391	6.90273	5.10131e-12	4.90889e-11
MSTRG.5562.1	111.671	2.26538	0.355083	6.37986	1.77256e-10	1.48435e-09
MSTRG.5559.1	404.978	0.66084	0.188888	3.49858	0.000467741	0.00178993
MSTRG.5563.1	177.4	1.13205	0.26505	4.27107	1.94537e-05	9.46639e-05
MSTRG.5595.1	600.874	0.525598	0.156016	3.36887	0.000754782	0.00274778
MSTRG.5646.1	3.89298	5.25484	1.72365	3.04867	0.00229855	0.00757209
MSTRG.5653.1	18.0213	7.46346	1.31972	5.65534	1.55535e-08	1.09844e-07
MSTRG.5654.1	16.3175	7.31972	1.33419	5.48625	4.10557e-08	2.77869e-07
MSTRG.5886.1	31.7046	5.80742	0.985567	5.89246	3.80485e-09	2.87857e-08
MSTRG.5903.4	8.44009	6.36786	1.49112	4.27051	1.95023e-05	9.46639e-05
MSTRG.6072.1	5.40855	3.77012	1.47199	2.56124	0.0104299	0.0298477
MSTRG.6156.1	213.606	3.67261	0.233991	15.6955	1.62331e-55	1.11299e-53
MSTRG.6153.1	21.2297	2.33553	0.635586	3.67461	0.000238212	0.00096191
MSTRG.6324.1	96.4263	0.949326	0.378206	2.51007	0.0120706	0.0339235
MSTRG.6325.1	90.0401	1.17093	0.431672	2.71254	0.00667701	0.0199946
MSTRG.6357.1	114.813	0.907699	0.239776	3.78562	0.000153326	0.000642798
MSTRG.6439.1	29.3245	2.6375	0.57843	4.55976	5.12125e-06	2.71401e-05
MSTRG.6453.1	80.0531	1.50218	0.337091	4.4563	8.3385e-06	4.27445e-05
MSTRG.6486.1	48.538	8.89281	1.23855	7.18001	6.97053e-13	7.32907e-12
MSTRG.6491.1	49.3516	2.15542	0.498431	4.32442	1.52936e-05	7.57999e-05
MSTRG.6500.1	88.9761	5.169	0.50043	10.3291	5.20421e-25	1.25934e-23
MSTRG.6545.1	30.7641	6.36263	1.11881	5.68695	1.29327e-08	9.27684e-08
MSTRG.6548.1	26.8807	1.70473	0.61093	2.79039	0.00526443	0.0161616
MSTRG.6588.1	2.70828	4.73255	1.99171	2.37613	0.0174954	0.047156
MSTRG.6604.1	427.561	2.29261	0.182769	12.5437	4.30275e-36	1.64655e-34
MSTRG.6628.1	385.204	0.536756	0.167094	3.21229	0.00131679	0.00455686
MSTRG.6658.1	147.26	1.65468	0.237169	6.97682	3.01943e-12	2.99305e-11
MSTRG.6676.1	846.137	1.59583	0.237303	6.72487	1.75751e-11	1.60666e-10
MSTRG.6720.1	60.3925	1.74522	0.409994	4.25671	2.07456e-05	0.000100108
MSTRG.6768.1	56.2334	0.902222	0.355303	2.5393	0.0111073	0.0315667
MSTRG.6774.1	20.8476	2.49193	0.70034	3.55818	0.000373438	0.00145442
MSTRG.6816.1	15.797	2.91676	0.716979	4.06812	4.73933e-05	0.00021543
MSTRG.6848.1	51.2282	1.65038	0.404601	4.07902	4.52255e-05	0.000207006
MSTRG.6854.1	25.9942	3.55691	0.711234	5.00104	5.70227e-07	3.46239e-06
MSTRG.6895.1	173.658	1.62513	0.235317	6.90611	4.98119e-12	4.80736e-11
MSTRG.6901.1	315.169	1.31378	0.187552	7.00489	2.47188e-12	2.47263e-11
MSTRG.6932.1	14.8858	2.98855	0.792979	3.76876	0.000164058	0.000686042
MSTRG.6966.1	222.957	1.53371	0.275927	5.55839	2.72279e-08	1.87071e-07
MSTRG.6967.1	51.5002	1.68744	0.448737	3.76041	0.000169634	0.000708458
MSTRG.6969.1	22.6896	2.11356	0.664393	3.18119	0.00146673	0.0050229
MSTRG.6970.1	143.012	0.930664	0.219318	4.24345	2.20113e-05	0.00010553
MSTRG.6992.1	244.189	0.569528	0.197358	2.88576	0.00390468	0.0122735
MSTRG.6994.1	253.372	1.08857	0.223241	4.8762	1.0815e-06	6.32189e-06
MSTRG.7035.1	303.967	0.855084	0.152257	5.61605	1.9537e-08	1.3651e-07
MSTRG.7070.1	42.8014	3.24873	0.476934	6.81169	9.64609e-12	9.07008e-11
MSTRG.7074.1	3.3533	5.03811	1.8483	2.7258	0.00641455	0.0193672
MSTRG.7083.1	14.9539	2.38283	0.714379	3.33553	0.000851366	0.00306548
MSTRG.7142.1	252.982	1.3724	0.183648	7.47298	7.83981e-14	9.05292e-13
MSTRG.7161.1	14.7636	2.23204	0.756584	2.95015	0.00317618	0.0101796
MSTRG.7197.1	80.2078	9.61902	1.22299	7.86516	3.68635e-15	4.77629e-14
MSTRG.7198.1	39.3472	8.58974	1.27711	6.72593	1.74478e-11	1.60393e-10
MSTRG.7228.1	3.58066	5.13497	1.79618	2.85883	0.00425206	0.013264
MSTRG.7272.1	885.282	1.40054	0.124848	11.218	3.32895e-29	1.01441e-27
MSTRG.7383.1	6.75513	6.04745	1.52063	3.97694	6.98066e-05	0.000310871
MSTRG.7399.1	3.27949	5.00339	1.90053	2.63262	0.00847279	0.0247198
MSTRG.7410.1	144.995	8.61097	1.04262	8.25894	1.46971e-16	2.12141e-15
MSTRG.7411.1	181.725	2.8864	0.240331	12.0101	3.14589e-33	1.1014e-31
MSTRG.7407.1	4.38138	5.42358	1.65862	3.26993	0.00107575	0.00380676
MSTRG.7606.1	2.97366	4.86225	1.91952	2.53305	0.0113075	0.0320801
MSTRG.7607.1	9.68694	3.24501	0.987773	3.28518	0.00101917	0.00362211
MSTRG.7635.1	10.1651	2.77353	1.07213	2.58693	0.00968346	0.0279301
MSTRG.7662.1	67.8347	5.1576	0.540636	9.53987	1.43017e-21	2.86993e-20
MSTRG.8084.1	14.3621	4.20449	1.01305	4.15035	3.31973e-05	0.000155188
MSTRG.8106.1	8.42955	4.44503	1.32059	3.36593	0.000762869	0.00277108
MSTRG.8131.1	128.006	9.32819	1.20382	7.7488	9.27634e-15	1.16078e-13
MSTRG.8166.1	840.891	0.765456	0.109257	7.00598	2.45255e-12	2.46077e-11
MSTRG.8197.1	327.77	0.96451	0.201229	4.79309	1.64232e-06	9.43258e-06
MSTRG.8235.1	107.103	2.21234	0.356987	6.19727	5.74512e-10	4.66844e-09
MSTRG.8327.1	81.2741	1.08232	0.347743	3.11241	0.00185567	0.00623165
MSTRG.8332.1	9.70468	4.65403	1.2801	3.63569	0.000277242	0.00110594
MSTRG.8356.6	74.4985	1.02172	0.29989	3.40699	0.00065683	0.00241793
MSTRG.8380.1	214.658	0.85263	0.234698	3.63288	0.000280272	0.00111668
MSTRG.8441.1	448.574	0.544407	0.191411	2.84418	0.00445258	0.0138371
MSTRG.8445.1	69.6935	1.35493	0.342665	3.95408	7.68285e-05	0.000339842
MSTRG.8446.1	191.252	1.68013	0.209421	8.02274	1.03414e-15	1.39481e-14
MSTRG.8456.1	18.9468	7.53738	1.3151	5.73142	9.95922e-09	7.25128e-08
MSTRG.8457.1	3.72228	5.19093	1.79562	2.89089	0.00384154	0.0121097
MSTRG.8468.1	177.729	1.48537	0.20062	7.40392	1.32223e-13	1.48514e-12
MSTRG.8473.1	398.887	0.528344	0.135013	3.91327	9.10549e-05	0.000397429
MSTRG.8474.1	64.1339	1.14399	0.362309	3.1575	0.00159126	0.00541013
MSTRG.8491.1	8.36104	6.35756	1.49114	4.26354	2.01211e-05	9.73801e-05
MSTRG.8492.1	16.1539	7.30654	1.32058	5.53282	3.15126e-08	2.15609e-07
MSTRG.8493.1	11.61	6.83159	1.44345	4.73283	2.21407e-06	1.2392e-05
MSTRG.8494.1	2.9392	4.84678	1.85357	2.61483	0.00892729	0.025908
MSTRG.8554.1	43.2702	2.19185	0.648164	3.38163	0.000720581	0.00263492
MSTRG.8586.1	20.7708	4.14703	0.865607	4.7909	1.66039e-06	9.51974e-06
MSTRG.8597.1	579.491	1.09401	0.163712	6.68251	2.34884e-11	2.14128e-10
MSTRG.8598.1	124.479	0.842574	0.222308	3.79011	0.00015058	0.000632089
MSTRG.8602.1	7.48607	2.52262	0.988935	2.55084	0.0107463	0.03062
MSTRG.8611.1	50.8192	1.69494	0.476827	3.55463	0.000378514	0.00147071
MSTRG.8612.1	78.0077	1.84436	0.412003	4.47658	7.58486e-06	3.90638e-05
MSTRG.8617.1	478.344	0.690937	0.193313	3.57419	0.000351309	0.00137638
MSTRG.8638.1	61.518	1.06172	0.422466	2.51314	0.0119663	0.033659
MSTRG.8678.1	205.728	3.67491	0.401828	9.14547	5.93689e-20	1.05613e-18
MSTRG.8681.1	32.7731	2.12683	0.467512	4.54925	5.38368e-06	2.83937e-05
MSTRG.8709.1	7.24719	3.13856	1.24685	2.51719	0.0118296	0.0333031
MSTRG.8723.1	4.64311	5.50822	1.63269	3.37371	0.000741631	0.00270588
MSTRG.8724.1	33.7978	8.37083	1.25357	6.67762	2.42855e-11	2.20784e-10
MSTRG.8743.1	1130.76	0.535543	0.0957206	5.59486	2.20802e-08	1.53304e-07
MSTRG.8843.1	167.689	1.42016	0.294146	4.82808	1.37853e-06	8.01546e-06
MSTRG.8887.1	27.6665	1.30943	0.506826	2.5836	0.00977764	0.0281524
MSTRG.9041.1	726.285	1.14508	0.132859	8.61881	6.76546e-18	1.04531e-16
MSTRG.9201.1	11.6155	6.83229	1.42938	4.77991	1.75372e-06	1.00199e-05
MSTRG.9267.1	40.7875	1.84634	0.483876	3.81574	0.000135778	0.000575832
