# Supplementary material for: Transcriptomic landscapes of tissue-specific color transition in eggplant reveal regulatory roles of lncRNAs and alternative splicing in anthocyanin biosynthesis
Source: Front Plant Sci. 2026 May 28;17:1832029. doi: 10.3389/fpls.2026.1832029 (PMC13253822; doi:10.3389/fpls.2026.1832029)
Supplement: Supplementary file 11 [file Table7.xlsx]

## Sheet: DSE
																											AS event type	Alternative spliced genes in peel and corolla	Genes function	Stage of developement
																											SE	BB_01g010210.1	FACT complex subunit SPT16-like (Solanum verrucosum)	ST2, G
																											A3	BB_01g021080.1	Vacuolar protein sorting-associated protein like (Actinidia chinensis var. chinensis)	ST2, G
																											RI	BB_01g027700.1	Phytochrome B (Solanum dulcamara)	ST3, G
																											SE	BB_02g002150.1	Auxin response factor 8-like isoform X2 (Solanum tuberosum)	ST2, G
																											AL	BB_02g004020.1	Transcription factor bHLH93 (Solanum stenotomum)	ST1, P
																											SE	BB_02g022080.1	AP2-like ethylene-responsive transcription factor ANT (Solanum dulcamara)	ST1, G
																											A3	BB_02g024780.1	Zinc finger protein CONSTANS-LIKE 2-like (Solanum stenotomum)	ST2, P
																											A3	BB_03g028630.1	Zinc finger protein CONSTANS-LIKE 16-like (Solanum dulcamara)	ST2, P
																											A3	BB_04g009590.1	Beta-galactosidase 16-like isoform X1 (Solanum tuberosum)	ST2, P
																											A3	BB_04g014200.1	Cryptochrome 1 isoform X1 (Solanum lycopersicum)	ST2, G, P
																											RI	BB_04g016570.1	AP2-like ethylene-responsive transcription factor ANT (Solanum dulcamara)	ST3, G
																											A5	BB_06g000720.1	bZIP transcription factor 53-like (Solanum pennellii)	ST3, P
																											A5	BB_06g012820.1	4-coumarate--CoA ligase 2-like (Arachis duranensis)	ST3, G, P
																											A3	BB_07g009650.1	Auxin response factor 6-like isoform X1 (Solanum pennellii)	ST2, P
																											AL	BB_07g013420.1	Transcription factor MYB15-like (Solanum lycopersicum)	ST3,P
																											A3	BB_08g009610.1	Transcription factor HY5 isoform X2 (Nicotiana tomentosiformis)	ST1, G, P
																											AF	BB_11g027020.1	Lysine-specific demethylase JMJ18 (Solanum dulcamara)	ST3, G

## Sheet: DSE_A3
	Stage 1				Stage 2				Stage 3				Stage G				Stage P
	transcript_id	gene_id	gene_function		transcript_id	gene_id	gene_function		transcript_id	gene_id	gene_function		transcript_id	gene_id	gene_function		transcript_id	gene_id	gene_function
vs G	MSTRG.20948.2	BB_06g025220.1	Name:"SimilartoXP_049343174.1ABC transporter G family member 3-like (Solanum verrucosum)" seq_id=6 type=cds	vs ST1	MSTRG.18871.2	BB_06g001240.1	Name:"SimilartoXP_015160132.1PREDICTED: putative lysine-specific demethylase JMJ16 isoform X2 (Solanum tuberosum)" seq	vs ST2	MSTRG.16310.4	BB_04g016570.1	Name:"SimilartoXP_055834795.1AP2-like ethylene-responsive transcription factor ANT (Solanum dulcamara)" seq_id=4 type=	vs P	MSTRG.14512.1	BB_03g028650.1	Name:"SimilartoXP_055826080.1carbon catabolite repressor protein 4 homolog 5 isoform X1 (Solanum dulcamara)" seq_id=3	vs g	MSTRG.11554.1	BB_02g024780.1	Name:"SimilartoXP_049382228.1zinc finger protein CONSTANS-LIKE 2-like (Solanum stenotomum)" seq_id=2 type=cds
	MSTRG.25667.2	BB_08g023290.1	Name:"SimilartoXP_015162617.1PREDICTED: protein SPA1-RELATED 2 isoform X1 (Solanum tuberosum)" seq_id=8 type=cds		MSTRG.18871.4	BB_06g001240.1	Name:"SimilartoXP_015160132.1PREDICTED: putative lysine-specific demethylase JMJ16 isoform X2 (Solanum tuberosum)" seq		MSTRG.20695.3	BB_06g022410.1	Name:"SimilartoPSR96317.1 Myb-like protein (Actinidia chinensis var. chinensis)" seq_id=6 type=cds		MSTRG.14851.4	BB_04g000340.1	Name:"SimilartoXP_055807096.1protein SUPPRESSOR OF PHYA-105 1-like isoform X1 (Solanum dulcamara)" seq_id=4 type=cds		MSTRG.11554.9	BB_02g024780.1	Name:"SimilartoXP_049382228.1zinc finger protein CONSTANS-LIKE 2-like (Solanum stenotomum)" seq_id=2 type=cds
vs ST2	MSTRG.24419.4	BB_08g009610.1	Name:"SimilartoXP_009588348.1transcription factor HY5 isoform X2 (Nicotiana tomentosiformis)" seq_id=8 type=cds		MSTRG.3297.3	BB_01g034100.1	Name:"SimilartoXP_049382219.1histone acetyltransferase HAC1-like isoform X2 (Solanum stenotomum)" seq_id=1 type=cds		MSTRG.20838.1	BB_06g023950.1	Name:"SimilartoXP_015170625.1PREDICTED: beta-glucosidase BoGH3B-like (Solanum tuberosum)" seq_id=6 type=cds		MSTRG.14851.5	BB_04g000340.1	Name:"SimilartoXP_055807096.1protein SUPPRESSOR OF PHYA-105 1-like isoform X1 (Solanum dulcamara)" seq_id=4 type=cds		MSTRG.14510.2	BB_03g028630.1	Name:"SimilartoXP_055828339.1zinc finger protein CONSTANS-LIKE 16-like (Solanum dulcamara)" seq_id=3 type=cds
	MSTRG.25667.2	BB_08g023290.1	Name:"SimilartoXP_015162617.1PREDICTED: protein SPA1-RELATED 2 isoform X1 (Solanum tuberosum)" seq_id=8 type=cds		MSTRG.3297.4	BB_01g034100.1	Name:"SimilartoXP_049382219.1histone acetyltransferase HAC1-like isoform X2 (Solanum stenotomum)" seq_id=1 type=cds		MSTRG.20838.2	BB_06g023950.1	Name:"SimilartoXP_015170625.1PREDICTED: beta-glucosidase BoGH3B-like (Solanum tuberosum)" seq_id=6 type=cds		MSTRG.15430.4	BB_04g007200.1	Name:"SimilartoXP_049364068.1phytochrome A (Solanum verrucosum)" seq_id=4 type=cds		MSTRG.15688.2	BB_04g009590.1	Name:"SimilartoXP_006351141.1PREDICTED: beta-galactosidase 16-like isoform X1 (Solanum tuberosum)" seq_id=4 type=cds
					MSTRG.3297.5	BB_01g034100.1	Name:"SimilartoXP_049382219.1histone acetyltransferase HAC1-like isoform X2 (Solanum stenotomum)" seq_id=1 type=cds		MSTRG.20838.3	BB_06g023950.1	Name:"SimilartoXP_015170625.1PREDICTED: beta-glucosidase BoGH3B-like (Solanum tuberosum)" seq_id=6 type=cds		MSTRG.16086.3	BB_04g014200.1	Name:"SimilartoXP_025886216.1cryptochrome 1 isoform X1 (Solanum lycopersicum)" seq_id=4 type=cds		MSTRG.15688.3	BB_04g009590.1	Name:"SimilartoXP_006351141.1PREDICTED: beta-galactosidase 16-like isoform X1 (Solanum tuberosum)" seq_id=4 type=cds
					MSTRG.6373.3	BB_11g008850.1	Name:"SimilartoPSS26691.1 Spatacsin like (Actinidia chinensis var. chinensis)" seq_id=11 type=cds		MSTRG.20838.4	BB_06g023950.1	Name:"SimilartoXP_015170625.1PREDICTED: beta-glucosidase BoGH3B-like (Solanum tuberosum)" seq_id=6 type=cds		MSTRG.2062.1	BB_01g021080.1	Name:"SimilartoPSR92472.1 Vacuolar protein sorting-associated protein like (Actinidia chinensis var. chinensis)" seq_id		MSTRG.15688.5	BB_04g009590.1	Name:"SimilartoXP_006351141.1PREDICTED: beta-galactosidase 16-like isoform X1 (Solanum tuberosum)" seq_id=4 type=cds
					MSTRG.6373.6	BB_11g008850.1	Name:"SimilartoPSS26691.1 Spatacsin like (Actinidia chinensis var. chinensis)" seq_id=11 type=cds		MSTRG.20838.7	BB_06g023950.1	Name:"SimilartoXP_015170625.1PREDICTED: beta-glucosidase BoGH3B-like (Solanum tuberosum)" seq_id=6 type=cds		MSTRG.2062.2	BB_01g021080.1	Name:"SimilartoPSR92472.1 Vacuolar protein sorting-associated protein like (Actinidia chinensis var. chinensis)" seq_id		MSTRG.2536.3	BB_01g026120.1	Name:"SimilartoXP_055818233.1bifunctional 3-dehydroquinate dehydratase/shikimate dehydrogenase, chloroplastic isoform
					MSTRG.6373.7	BB_11g008850.1	Name:"SimilartoPSS26691.1 Spatacsin like (Actinidia chinensis var. chinensis)" seq_id=11 type=cds		MSTRG.20838.8	BB_06g023950.1	Name:"SimilartoXP_015170625.1PREDICTED: beta-glucosidase BoGH3B-like (Solanum tuberosum)" seq_id=6 type=cds		MSTRG.2062.5	BB_01g021080.1	Name:"SimilartoPSR92472.1 Vacuolar protein sorting-associated protein like (Actinidia chinensis var. chinensis)" seq_id		MSTRG.2536.4	BB_01g026120.1	Name:"SimilartoXP_055818233.1bifunctional 3-dehydroquinate dehydratase/shikimate dehydrogenase, chloroplastic isoform
				vs g	MSTRG.11748.2	BB_02g024780.1	Name:"SimilartoXP_049382228.1zinc finger protein CONSTANS-LIKE 2-like (Solanum stenotomum)" seq_id=2 type=cds		MSTRG.25448.3	BB_08g020390.1	Name:"SimilartoXP_055821352.1flavonoid 3'-monooxygenase CYP75B137-like (Solanum dulcamara)" seq_id=8 type=cds		MSTRG.26884.2	BB_09g011750.1	Name:"SimilartoXP_049406470.1auxin-responsive protein IAA13-like (Solanum stenotomum)" seq_id=9 type=cds		MSTRG.2536.5	BB_01g026120.1	Name:"SimilartoXP_055818233.1bifunctional 3-dehydroquinate dehydratase/shikimate dehydrogenase, chloroplastic isoform
					MSTRG.11796.2	BB_02g024780.1	Name:"SimilartoXP_049382228.1zinc finger protein CONSTANS-LIKE 2-like (Solanum stenotomum)" seq_id=2 type=cds	vs p	MSTRG.11232.2	BB_02g021140.1	Name:"SimilartoXP_049357937.1nuclear transcription factor Y subunit C-4-like isoform X2 (Solanum verrucosum)" seq_id=2	vs ST1	MSTRG.26926.1	BB_09g012190.1	Name:"SimilartoXP_049348999.1transcription factor BHLH42 (Solanum verrucosum)" seq_id=9 type=cds		MSTRG.2536.6	BB_01g026120.1	Name:"SimilartoXP_055818233.1bifunctional 3-dehydroquinate dehydratase/shikimate dehydrogenase, chloroplastic isoform
					MSTRG.1528.4	BB_03g028630.1	Name:"SimilartoXP_055828339.1zinc finger protein CONSTANS-LIKE 16-like (Solanum dulcamara)" seq_id=3 type=cds		MSTRG.11812.1	BB_02g027560.1	Name:"SimilartoXP_055804495.1glycosyltransferase BC10 isoform X1 (Solanum dulcamara)" seq_id=2 type=cds		MSTRG.26926.11	BB_09g012190.1	Name:"SimilartoXP_049348999.1transcription factor BHLH42 (Solanum verrucosum)" seq_id=9 type=cds	vs ST2	MSTRG.11554.1	BB_02g024780.1	Name:"SimilartoXP_049382228.1zinc finger protein CONSTANS-LIKE 2-like (Solanum stenotomum)" seq_id=2 type=cds
					MSTRG.18142.3	BB_04g009590.1	Name:"SimilartoXP_006351141.1PREDICTED: beta-galactosidase 16-like isoform X1 (Solanum tuberosum)" seq_id=4 type=cds		MSTRG.19864.3	BB_06g012530.1	Name:"SimilartoXP_049411290.1E3 ubiquitin-protein ligase MIEL1 isoform X2 (Solanum stenotomum)" seq_id=6 type=cds		MSTRG.26926.2	BB_09g012190.1	Name:"SimilartoXP_049348999.1transcription factor BHLH42 (Solanum verrucosum)" seq_id=9 type=cds		MSTRG.11554.9	BB_02g024780.1	Name:"SimilartoXP_049382228.1zinc finger protein CONSTANS-LIKE 2-like (Solanum stenotomum)" seq_id=2 type=cds
					MSTRG.18339.3	BB_04g009590.1	Name:"SimilartoXP_006351141.1PREDICTED: beta-galactosidase 16-like isoform X1 (Solanum tuberosum)" seq_id=4 type=cds		MSTRG.23369.1	BB_07g022390.1	Name:"SimilartoXP_055823120.1probable WRKY transcription factor 2 isoform X2 (Solanum dulcamara)" seq_id=7 type=cds		MSTRG.26926.3	BB_09g012190.1	Name:"SimilartoXP_049348999.1transcription factor BHLH42 (Solanum verrucosum)" seq_id=9 type=cds		MSTRG.15688.2	BB_04g009590.1	Name:"SimilartoXP_006351141.1PREDICTED: beta-galactosidase 16-like isoform X1 (Solanum tuberosum)" seq_id=4 type=cds
					MSTRG.18650.2	BB_04g009590.1	Name:"SimilartoXP_006351141.1PREDICTED: beta-galactosidase 16-like isoform X1 (Solanum tuberosum)" seq_id=4 type=cds		MSTRG.26947.4	BB_09g012380.1	Name:"SimilartoXP_015088267.1COMPASS-like H3K4 histone methylase component WDR5B (Solanum pennellii)" seq_id=9 type=cd		MSTRG.26926.6	BB_09g012190.1	Name:"SimilartoXP_049348999.1transcription factor BHLH42 (Solanum verrucosum)" seq_id=9 type=cds		MSTRG.15688.3	BB_04g009590.1	Name:"SimilartoXP_006351141.1PREDICTED: beta-galactosidase 16-like isoform X1 (Solanum tuberosum)" seq_id=4 type=cds
					MSTRG.18650.3	BB_04g014200.1	Name:"SimilartoXP_025886216.1cryptochrome 1 isoform X1 (Solanum lycopersicum)" seq_id=4 type=cds		MSTRG.5431.5	BB_10g010960.1	Name:"SimilartoXP_055810116.1transcription factor MYB124-like (Solanum dulcamara)" seq_id=10 type=cds		MSTRG.27464.2	BB_09g019170.1	Name:"SimilartoXP_055813725.1COP1-interacting protein 7 (Solanum dulcamara)" seq_id=9 type=cds		MSTRG.15688.5	BB_04g009590.1	Name:"SimilartoXP_006351141.1PREDICTED: beta-galactosidase 16-like isoform X1 (Solanum tuberosum)" seq_id=4 type=cds
					MSTRG.23546.3	BB_01g021080.1	Name:"SimilartoPSR92472.1 Vacuolar protein sorting-associated protein like (Actinidia chinensis var. chinensis)" seq_id					vs ST2	MSTRG.10328.1	BB_02g010320.1	Name:"SimilartoXP_049371185.1vacuolar protein sorting-associated protein 54, chloroplastic-like (Solanum verrucosum)"		MSTRG.22267.1	BB_07g009650.1	Name:"SimilartoXP_015082267.1auxin response factor 6-like isoform X1 (Solanum pennellii)" seq_id=7 type=cds
					MSTRG.23647.4	BB_01g021080.1	Name:"SimilartoPSR92472.1 Vacuolar protein sorting-associated protein like (Actinidia chinensis var. chinensis)" seq_id						MSTRG.16086.3	BB_04g014200.1	Name:"SimilartoXP_025886216.1cryptochrome 1 isoform X1 (Solanum lycopersicum)" seq_id=4 type=cds		MSTRG.22267.3	BB_07g009650.1	Name:"SimilartoXP_015082267.1auxin response factor 6-like isoform X1 (Solanum pennellii)" seq_id=7 type=cds
					MSTRG.24411.1	BB_01g021080.1	Name:"SimilartoPSR92472.1 Vacuolar protein sorting-associated protein like (Actinidia chinensis var. chinensis)" seq_id						MSTRG.24419.4	BB_08g009610.1	Name:"SimilartoXP_009588348.1transcription factor HY5 isoform X2 (Nicotiana tomentosiformis)" seq_id=8 type=cds		MSTRG.24419.4	BB_08g009610.1	Name:"SimilartoXP_009588348.1transcription factor HY5 isoform X2 (Nicotiana tomentosiformis)" seq_id=8 type=cds
					MSTRG.25168.3	BB_07g009650.1	Name:"SimilartoXP_015082267.1auxin response factor 6-like isoform X1 (Solanum pennellii)" seq_id=7 type=cds						MSTRG.26884.2	BB_09g011750.1	Name:"SimilartoXP_049406470.1auxin-responsive protein IAA13-like (Solanum stenotomum)" seq_id=9 type=cds		MSTRG.27464.2	BB_09g019170.1	Name:"SimilartoXP_055813725.1COP1-interacting protein 7 (Solanum dulcamara)" seq_id=9 type=cds
					MSTRG.25168.4	BB_07g009650.1	Name:"SimilartoXP_015082267.1auxin response factor 6-like isoform X1 (Solanum pennellii)" seq_id=7 type=cds										MSTRG.4656.1	BB_10g020820.1	Name:"SimilartoXP_049402184.1myb-related protein 2-like isoform X3 (Solanum stenotomum)" seq_id=10 type=cds
				vs p	MSTRG.10497.2	BB_02g012440.1	Name:"SimilartoXP_055803371.1auxin response factor 3-like isoform X2 (Solanum dulcamara)" seq_id=2 type=cds										MSTRG.4656.3	BB_10g020820.1	Name:"SimilartoXP_049402184.1myb-related protein 2-like isoform X3 (Solanum stenotomum)" seq_id=10 type=cds
					MSTRG.10497.4	BB_02g012440.1	Name:"SimilartoXP_055803371.1auxin response factor 3-like isoform X2 (Solanum dulcamara)" seq_id=2 type=cds									vs ST3	MSTRG.15621.2	BB_04g008820.1	Name:"SimilartoXP_055834041.1histone acetyltransferase of the MYST family 1-like (Solanum dulcamara)" seq_id=4 type=cd
					MSTRG.7884.2	BB_12g000340.1	Name:"SimilartoXP_055836381.1auxin response factor 6-like isoform X1 (Solanum dulcamara)" seq_id=12 type=cds										MSTRG.16086.5	BB_04g014200.1	Name:"SimilartoXP_025886216.1cryptochrome 1 isoform X1 (Solanum lycopersicum)" seq_id=4 type=cds
					MSTRG.7884.4	BB_12g000340.1	Name:"SimilartoXP_055836381.1auxin response factor 6-like isoform X1 (Solanum dulcamara)" seq_id=12 type=cds										MSTRG.22179.1	BB_07g008790.1	Name:"SimilartoXP_006353789.1PREDICTED: auxin response factor 7-like (Solanum tuberosum)" seq_id=7 type=cds
				vs ST3	MSTRG.16086.5	BB_04g014200.1	Name:"SimilartoXP_025886216.1cryptochrome 1 isoform X1 (Solanum lycopersicum)" seq_id=4 type=cds										MSTRG.22267.1	BB_07g009650.1	Name:"SimilartoXP_015082267.1auxin response factor 6-like isoform X1 (Solanum pennellii)" seq_id=7 type=cds
																	MSTRG.22267.3	BB_07g009650.1	Name:"SimilartoXP_015082267.1auxin response factor 6-like isoform X1 (Solanum pennellii)" seq_id=7 type=cds

## Sheet: DSE_A5
	Stage 1				Stage 2				Stage 3				Stage G				Stage P
	transcript_id	gene_id	gene_function		transcript_id	gene_id	gene_function		transcript_id	gene_id	gene_function		transcript_id	gene_id	gene_function		transcript_id	gene_id	gene_function
vs G	MSTRG.10597.3	BB_02g013650.1	Name:"SimilartoXP_006347089.1PREDICTED: lysine-specific demethylase JMJ25 isoform X1 (Solanum tuberosum)" seq_id=2 typ	vs ST1	MSTRG.22179.1	BB_07g008790.1	Name:"SimilartoXP_006353789.1PREDICTED: auxin response factor 7-like (Solanum tuberosum)" seq_id=7 type=cds	vs ST2	MSTRG.18845.3	BB_06g000720.1	Name:"SimilartoXP_015079463.1bZIP transcription factor 53-like (Solanum pennellii)" seq_id=6 type=cds	vs P	MSTRG.19899.3	BB_06g012820.1	Name:"SimilartoXP_052114802.14-coumarate--CoA ligase 2-like (Arachis duranensis)" seq_id=6 type=cds	vs G	MSTRG.18845.3	BB_06g000720.1	Name:"SimilartoXP_015079463.1bZIP transcription factor 53-like (Solanum pennellii)" seq_id=6 type=cds
	MSTRG.10597.4	BB_02g013650.1	Name:"SimilartoXP_006347089.1PREDICTED: lysine-specific demethylase JMJ25 isoform X1 (Solanum tuberosum)" seq_id=2 typ		MSTRG.22179.2	BB_07g008790.1	Name:"SimilartoXP_006353789.1PREDICTED: auxin response factor 7-like (Solanum tuberosum)" seq_id=7 type=cds		MSTRG.19899.3	BB_06g012820.1	Name:"SimilartoXP_052114802.14-coumarate--CoA ligase 2-like (Arachis duranensis)" seq_id=6 type=cds		MSTRG.19899.4	BB_06g012820.1	Name:"SimilartoXP_052114802.14-coumarate--CoA ligase 2-like (Arachis duranensis)" seq_id=6 type=cds	vs ST2	MSTRG.19899.3	BB_06g012820.1	Name:"SimilartoXP_052114802.14-coumarate--CoA ligase 2-like (Arachis duranensis)" seq_id=6 type=cds
	MSTRG.16424.3	BB_04g017880.1	Name:"SimilartoXP_016568773.2ABSCISIC ACID-INSENSITIVE 5-like protein 5 isoform X2 (Capsicum annuum)" seq_id=4 type=cd	vs G	MSTRG.16424.3	BB_04g017880.1	Name:"SimilartoXP_016568773.2ABSCISIC ACID-INSENSITIVE 5-like protein 5 isoform X2 (Capsicum annuum)" seq_id=4 type=cd		MSTRG.19899.4	BB_06g012820.1	Name:"SimilartoXP_052114802.14-coumarate--CoA ligase 2-like (Arachis duranensis)" seq_id=6 type=cds	vs ST2	MSTRG.19899.3	BB_06g012820.1	Name:"SimilartoXP_052114802.14-coumarate--CoA ligase 2-like (Arachis duranensis)" seq_id=6 type=cds		MSTRG.19899.4	BB_06g012820.1	Name:"SimilartoXP_052114802.14-coumarate--CoA ligase 2-like (Arachis duranensis)" seq_id=6 type=cds
	MSTRG.20837.2	BB_06g023930.1	Name:"SimilartoXP_055830134.1protein ETHYLENE INSENSITIVE 3-like (Solanum dulcamara)" seq_id=6 type=cds		MSTRG.20837.2	BB_06g023930.1	Name:"SimilartoXP_055830134.1protein ETHYLENE INSENSITIVE 3-like (Solanum dulcamara)" seq_id=6 type=cds	vs P	MSTRG.16424.3	BB_04g017880.1	Name:"SimilartoXP_016568773.2ABSCISIC ACID-INSENSITIVE 5-like protein 5 isoform X2 (Capsicum annuum)" seq_id=4 type=cd		MSTRG.19899.4	BB_06g012820.1	Name:"SimilartoXP_052114802.14-coumarate--CoA ligase 2-like (Arachis duranensis)" seq_id=6 type=cds	vs ST3	MSTRG.14652.2	BB_03g030270.1	Name:"SimilartoXP_055827887.1auxin-responsive protein IAA26-like (Solanum dulcamara)" seq_id=3 type=cds
vs ST2	MSTRG.10597.3	BB_02g013650.1	Name:"SimilartoXP_006347089.1PREDICTED: lysine-specific demethylase JMJ25 isoform X1 (Solanum tuberosum)" seq_id=2 typ		MSTRG.22179.1	BB_07g008790.1	Name:"SimilartoXP_006353789.1PREDICTED: auxin response factor 7-like (Solanum tuberosum)" seq_id=7 type=cds		MSTRG.18845.3	BB_06g000720.1	Name:"SimilartoXP_015079463.1bZIP transcription factor 53-like (Solanum pennellii)" seq_id=6 type=cds						MSTRG.4928.2	BB_10g017300.1	Name:"SimilartoXP_055807951.1auxin response factor 18-like (Solanum dulcamara)" seq_id=10 type=cds
	MSTRG.10597.4	BB_02g013650.1	Name:"SimilartoXP_006347089.1PREDICTED: lysine-specific demethylase JMJ25 isoform X1 (Solanum tuberosum)" seq_id=2 typ		MSTRG.22179.2	BB_07g008790.1	Name:"SimilartoXP_006353789.1PREDICTED: auxin response factor 7-like (Solanum tuberosum)" seq_id=7 type=cds		MSTRG.22179.1	BB_07g008790.1	Name:"SimilartoXP_006353789.1PREDICTED: auxin response factor 7-like (Solanum tuberosum)" seq_id=7 type=cds
	MSTRG.19899.3	BB_06g012820.1	Name:"SimilartoXP_052114802.14-coumarate--CoA ligase 2-like (Arachis duranensis)" seq_id=6 type=cds	vs P	MSTRG.15430.3	BB_04g007200.1	Name:"SimilartoXP_049364068.1phytochrome A (Solanum verrucosum)" seq_id=4 type=cds		MSTRG.22179.2	BB_07g008790.1	Name:"SimilartoXP_006353789.1PREDICTED: auxin response factor 7-like (Solanum tuberosum)" seq_id=7 type=cds
	MSTRG.19899.4	BB_06g012820.1	Name:"SimilartoXP_052114802.14-coumarate--CoA ligase 2-like (Arachis duranensis)" seq_id=6 type=cds		MSTRG.15430.7	BB_04g007200.1	Name:"SimilartoXP_049364068.1phytochrome A (Solanum verrucosum)" seq_id=4 type=cds		MSTRG.8833.1	BB_12g009960.1	Name:"SimilartoXP_015056835.1transcription factor MYB48 (Solanum pennellii)" seq_id=12 type=cds
					MSTRG.16424.3	BB_04g017880.1	Name:"SimilartoXP_016568773.2ABSCISIC ACID-INSENSITIVE 5-like protein 5 isoform X2 (Capsicum annuum)" seq_id=4 type=cd
					MSTRG.20837.2	BB_06g023930.1	Name:"SimilartoXP_055830134.1protein ETHYLENE INSENSITIVE 3-like (Solanum dulcamara)" seq_id=6 type=cds
					MSTRG.22179.1	BB_07g008790.1	Name:"SimilartoXP_006353789.1PREDICTED: auxin response factor 7-like (Solanum tuberosum)" seq_id=7 type=cds
					MSTRG.22179.2	BB_07g008790.1	Name:"SimilartoXP_006353789.1PREDICTED: auxin response factor 7-like (Solanum tuberosum)" seq_id=7 type=cds
				vs ST3	MSTRG.15430.3	BB_04g007200.1	Name:"SimilartoXP_049364068.1phytochrome A (Solanum verrucosum)" seq_id=4 type=cds
					MSTRG.15430.7	BB_04g007200.1	Name:"SimilartoXP_049364068.1phytochrome A (Solanum verrucosum)" seq_id=4 type=cds
					MSTRG.20837.2	BB_06g023930.1	Name:"SimilartoXP_055830134.1protein ETHYLENE INSENSITIVE 3-like (Solanum dulcamara)" seq_id=6 type=cds

## Sheet: DSE_AF
	Stage 1				Stage 2				Stage 3				Stage G				Stage P
	transcript_id	gene_id	gene_function		transcript_id	gene_id	gene_function		transcript_id	gene_id	gene_function		transcript_id	gene_id	gene_function		transcript_id	gene_id	gene_function
	/	/	/	vs P	MSTRG.10319.3	BB_02g010230.1	Name:"SimilartoXP_055806071.1lysine-specific demethylase JMJ18-like (Solanum dulcamara)" seq_id=2 type=cds	vs ST2	MSTRG.7838.4	BB_11g027020.1	Name:"SimilartoXP_055800524.1lysine-specific demethylase JMJ18 (Solanum dulcamara)" seq_id=11 type=cds	vs ST2	MSTRG.7838.4	BB_11g027020.1	Name:"SimilartoXP_055800524.1lysine-specific demethylase JMJ18 (Solanum dulcamara)" seq_id=11 type=cds	vs ST3	MSTRG.22636.3	BB_07g013420.1	Name:"SimilartoXP_025887851.1transcription factor MYB15-like (Solanum lycopersicum)" seq_id=7 type=cds
					MSTRG.10319.6	BB_02g010230.1	Name:"SimilartoXP_055806071.1lysine-specific demethylase JMJ18-like (Solanum dulcamara)" seq_id=2 type=cds									vs ST2	MSTRG.22636.3	BB_07g013420.1	Name:"SimilartoXP_025887851.1transcription factor MYB15-like (Solanum lycopersicum)" seq_id=7 type=cds

## Sheet: DSE_AL
	Stage 1				Stage 2				Stage 3				Stage G				Stage P
	transcript_id	gene_id	gene_function		transcript_id	gene_id	gene_function		transcript_id	gene_id	gene_function		transcript_id	gene_id	gene_function		transcript_id	gene_id	gene_function
vs ST2	MSTRG.9763.1	BB_02g004020.1	Name:"SimilartoXP_049383826.1transcription factor bHLH93 (Solanum stenotomum)" seq_id=2 type=cds		/	/	/	vs ST2	MSTRG.22636.4	BB_07g013420.1	Name:"SimilartoXP_025887851.1transcription factor MYB15-like (Solanum lycopersicum)" seq_id=7 type=cds		/	/	/	vs ST2	MSTRG.22636.4	BB_07g013420.1	Name:"SimilartoXP_025887851.1transcription factor MYB15-like (Solanum lycopersicum)" seq_id=7 type=cds
	MSTRG.9763.2	BB_02g004020.1	Name:"SimilartoXP_049383826.1transcription factor bHLH93 (Solanum stenotomum)" seq_id=2 type=cds													vs ST3	MSTRG.9763.1	BB_02g004020.1	Name:"SimilartoXP_049383826.1transcription factor bHLH93 (Solanum stenotomum)" seq_id=2 type=cds
																	MSTRG.9763.2	BB_02g004020.1	Name:"SimilartoXP_049383826.1transcription factor bHLH93 (Solanum stenotomum)" seq_id=2 type=cds

## Sheet: DSE_MX
	Stage 1				Stage 2				Stage 3				Stage G				Stage P
	transcript_id	gene_id	gene_function		transcript_id	gene_id	gene_function		transcript_id	gene_id	gene_function		transcript_id	gene_id	gene_function		transcript_id	gene_id	gene_function
	/	/	/		/	/	/		/	/	/	vs ST1	MSTRG.9548.11	BB_02g002210.1	Name:"SimilartoXP_006350439.1PREDICTED: WD repeat-containing protein 55 (Solanum tuberosum)" seq_id=2 type=cds		/	/	/
													MSTRG.9548.7	BB_02g002210.1	Name:"SimilartoXP_006350439.1PREDICTED: WD repeat-containing protein 55 (Solanum tuberosum)" seq_id=2 type=cds

## Sheet: DSE_RI
	Stage 1				Stage 2				Stage 3				Stage G				Stage P
	transcript_id	gene_id	gene_function		transcript_id	gene_id	gene_function		transcript_id	gene_id	gene_function		transcript_id	gene_id	gene_function		transcript_id	gene_id	gene_function
vs ST2	MSTRG.23643.4	BB_08g003180.1	Name:"SimilartoXP_055819762.1lysine-specific demethylase JMJ13-like (Solanum dulcamara)" seq_id=8 type=cds	vs G	MSTRG.15430.2	BB_04g007200.1	Name:"SimilartoXP_049364068.1phytochrome A (Solanum verrucosum)" seq_id=4 type=cds	vs ST2	MSTRG.16310.4	BB_04g016570.1	Name:"SimilartoXP_055834795.1AP2-like ethylene-responsive transcription factor ANT (Solanum dulcamara)" seq_id=4 type=	vs P	MSTRG.16310.4	BB_04g016570.1	Name:"SimilartoXP_055834795.1AP2-like ethylene-responsive transcription factor ANT (Solanum dulcamara)" seq_id=4 type=	vs G	MSTRG.16086.5	BB_04g014200.1	Name:"SimilartoXP_025886216.1cryptochrome 1 isoform X1 (Solanum lycopersicum)" seq_id=4 type=cds
					MSTRG.15430.3	BB_04g007200.1	Name:"SimilartoXP_049364068.1phytochrome A (Solanum verrucosum)" seq_id=4 type=cds	vs P	MSTRG.1895.2	BB_01g019000.1	Name:"SimilartoXP_055817511.1squamosa promoter-binding-like protein 8 (Solanum dulcamara)" seq_id=1 type=cds		MSTRG.23545.2	BB_08g001730.1	Name:"SimilartoXP_027774702.1long chain acyl-CoA synthetase 4-like isoform X1 (Solanum pennellii)" seq_id=8 type=cds		MSTRG.17118.3	BB_05g003840.1	Name:"SimilartoXP_049365976.1phytochrome B-like (Solanum verrucosum)" seq_id=5 type=cds
					MSTRG.15430.5	BB_04g007200.1	Name:"SimilartoXP_049364068.1phytochrome A (Solanum verrucosum)" seq_id=4 type=cds		MSTRG.2719.3	BB_01g027700.1	Name:"SimilartoXP_055818407.1phytochrome B (Solanum dulcamara)" seq_id=1 type=cds		MSTRG.2719.3	BB_01g027700.1	Name:"SimilartoXP_055818407.1phytochrome B (Solanum dulcamara)" seq_id=1 type=cds		MSTRG.26076.2	BB_09g003610.1	Name:"SimilartoXP_004246701.1ethylene-responsive transcription factor RAP2-7-like (Solanum lycopersicum)" seq_id=9 typ
					MSTRG.15430.6	BB_04g007200.1	Name:"SimilartoXP_049364068.1phytochrome A (Solanum verrucosum)" seq_id=4 type=cds						MSTRG.7679.1	BB_11g024370.1	Name:"SimilartoXP_055801262.1transcription factor MYB20-like (Solanum dulcamara)" seq_id=11 type=cds		MSTRG.26076.3	BB_09g003610.1	Name:"SimilartoXP_004246701.1ethylene-responsive transcription factor RAP2-7-like (Solanum lycopersicum)" seq_id=9 typ
					MSTRG.16086.5	BB_04g014200.1	Name:"SimilartoXP_025886216.1cryptochrome 1 isoform X1 (Solanum lycopersicum)" seq_id=4 type=cds						MSTRG.8476.2	BB_12g006690.1	Name:"SimilartoXP_055834020.1ABSCISIC ACID-INSENSITIVE 5-like protein 7 isoform X3 (Solanum dulcamara)" seq_id=12 type		MSTRG.4761.3	BB_10g019560.1	Name:"SimilartoXP_055808756.1WRKY transcription factor 44 isoform X2 (Solanum dulcamara)" seq_id=10 type=cds
					MSTRG.20695.2	BB_06g022410.1	Name:"SimilartoPSR96317.1 Myb-like protein (Actinidia chinensis var. chinensis)" seq_id=6 type=cds					vs ST1	MSTRG.16310.4	BB_04g016570.1	Name:"SimilartoXP_055834795.1AP2-like ethylene-responsive transcription factor ANT (Solanum dulcamara)" seq_id=4 type=		MSTRG.4939.1	BB_10g017150.1	Name:"SimilartoNP_001305538.1transcription factor MYB113-like (Solanum tuberosum)" seq_id=10 type=cds
					MSTRG.20695.4	BB_06g022410.1	Name:"SimilartoPSR96317.1 Myb-like protein (Actinidia chinensis var. chinensis)" seq_id=6 type=cds						MSTRG.2719.3	BB_01g027700.1	Name:"SimilartoXP_055818407.1phytochrome B (Solanum dulcamara)" seq_id=1 type=cds		MSTRG.8476.4	BB_12g006690.1	Name:"SimilartoXP_055834020.1ABSCISIC ACID-INSENSITIVE 5-like protein 7 isoform X3 (Solanum dulcamara)" seq_id=12 type
					MSTRG.4761.3	BB_10g019560.1	Name:"SimilartoXP_055808756.1WRKY transcription factor 44 isoform X2 (Solanum dulcamara)" seq_id=10 type=cds					vs ST2	MSTRG.11069.2	BB_02g019210.1	Name:"SimilartoXP_055806202.1GATA transcription factor 5-like (Solanum dulcamara)" seq_id=2 type=cds	vs ST2	MSTRG.11671.1	BB_02g026100.1	Name:"SimilartoXP_055804699.1myb-related protein 306-like (Solanum dulcamara)" seq_id=2 type=cds
				vs P	MSTRG.15430.2	BB_04g007200.1	Name:"SimilartoXP_049364068.1phytochrome A (Solanum verrucosum)" seq_id=4 type=cds						MSTRG.16310.4	BB_04g016570.1	Name:"SimilartoXP_055834795.1AP2-like ethylene-responsive transcription factor ANT (Solanum dulcamara)" seq_id=4 type=		MSTRG.26076.2	BB_09g003610.1	Name:"SimilartoXP_004246701.1ethylene-responsive transcription factor RAP2-7-like (Solanum lycopersicum)" seq_id=9 typ
					MSTRG.15430.3	BB_04g007200.1	Name:"SimilartoXP_049364068.1phytochrome A (Solanum verrucosum)" seq_id=4 type=cds										MSTRG.26076.3	BB_09g003610.1	Name:"SimilartoXP_004246701.1ethylene-responsive transcription factor RAP2-7-like (Solanum lycopersicum)" seq_id=9 typ
					MSTRG.15430.5	BB_04g007200.1	Name:"SimilartoXP_049364068.1phytochrome A (Solanum verrucosum)" seq_id=4 type=cds									vs ST3	MSTRG.14317.4	BB_03g026360.1	Name:"SimilartoXP_055825394.1topless-related protein 1-like (Solanum dulcamara)" seq_id=3 type=cds
					MSTRG.15766.4	BB_04g010510.1	Name:"SimilartoXP_015168278.1PREDICTED: target of Myb protein 1 (Solanum tuberosum)" seq_id=4 type=cds										MSTRG.17118.3	BB_05g003840.1	Name:"SimilartoXP_049365976.1phytochrome B-like (Solanum verrucosum)" seq_id=5 type=cds
				vs ST3	MSTRG.15430.2	BB_04g007200.1	Name:"SimilartoXP_049364068.1phytochrome A (Solanum verrucosum)" seq_id=4 type=cds
					MSTRG.15430.3	BB_04g007200.1	Name:"SimilartoXP_049364068.1phytochrome A (Solanum verrucosum)" seq_id=4 type=cds
					MSTRG.15430.5	BB_04g007200.1	Name:"SimilartoXP_049364068.1phytochrome A (Solanum verrucosum)" seq_id=4 type=cds
					MSTRG.15430.6	BB_04g007200.1	Name:"SimilartoXP_049364068.1phytochrome A (Solanum verrucosum)" seq_id=4 type=cds

## Sheet: DSE_SE
	Stage 1				Stage 2				Stage 3				Stage G				Stage P
	transcript_id	gene_id	gene_function		transcript_id	gene_id	gene_function		transcript_id	gene_id	gene_function		transcript_id	gene_id	gene_function		transcript_id	gene_id	gene_function
vs G	MSTRG.10497.2	BB_02g012440.1	Name:"SimilartoXP_055803371.1auxin response factor 3-like isoform X2 (Solanum dulcamara)" seq_id=2 type=cds	vs ST1	MSTRG.1180.3	BB_01g010210.1	Name:"SimilartoXP_049350917.1FACT complex subunit SPT16-like (Solanum verrucosum)" seq_id=1 type=cds	vs P	MSTRG.14851.3	BB_04g000340.1	Name:"SimilartoXP_055807096.1protein SUPPRESSOR OF PHYA-105 1-like isoform X1 (Solanum dulcamara)" seq_id=4 type=cds	vs P	MSTRG.1180.3	BB_01g010210.1	Name:"SimilartoXP_049350917.1FACT complex subunit SPT16-like (Solanum verrucosum)" seq_id=1 type=cds	vs G	MSTRG.19925.6	BB_06g013230.1	Name:"SimilartoXP_055832971.1histone-lysine N-methyltransferase ASHH2-like (Solanum dulcamara)" seq_id=6 type=cds
	MSTRG.10497.4	BB_02g012440.1	Name:"SimilartoXP_055803371.1auxin response factor 3-like isoform X2 (Solanum dulcamara)" seq_id=2 type=cds		MSTRG.9542.2	BB_02g002150.1	Name:"SimilartoXP_006350452.1PREDICTED: auxin response factor 8-like isoform X2 (Solanum tuberosum)" seq_id=2 type=cds		MSTRG.14851.4	BB_04g000340.1	Name:"SimilartoXP_055807096.1protein SUPPRESSOR OF PHYA-105 1-like isoform X1 (Solanum dulcamara)" seq_id=4 type=cds	vs ST1	MSTRG.1180.3	BB_01g010210.1	Name:"SimilartoXP_049350917.1FACT complex subunit SPT16-like (Solanum verrucosum)" seq_id=1 type=cds	vs ST2	MSTRG.19925.6	BB_06g013230.1	Name:"SimilartoXP_055832971.1histone-lysine N-methyltransferase ASHH2-like (Solanum dulcamara)" seq_id=6 type=cds
	MSTRG.24027.2	BB_08g009280.1	Name:"SimilartoXP_055820278.1CHD3-type chromatin-remodeling factor PICKLE-like (Solanum dulcamara)" seq_id=8 type=cds	vs G	MSTRG.10497.2	BB_02g012440.1	Name:"SimilartoXP_055803371.1auxin response factor 3-like isoform X2 (Solanum dulcamara)" seq_id=2 type=cds		MSTRG.14851.6	BB_04g000340.1	Name:"SimilartoXP_055807096.1protein SUPPRESSOR OF PHYA-105 1-like isoform X1 (Solanum dulcamara)" seq_id=4 type=cds		MSTRG.9542.2	BB_02g002150.1	Name:"SimilartoXP_006350452.1PREDICTED: auxin response factor 8-like isoform X2 (Solanum tuberosum)" seq_id=2 type=cds		MSTRG.23799.3	BB_08g005290.1	Name:"SimilartoXP_006355785.1PREDICTED: transcription factor bHLH113-like (Solanum tuberosum)" seq_id=8 type=cds
vs ST2	MSTRG.11313.2	BB_02g022080.1	Name:"SimilartoXP_055806436.1AP2-like ethylene-responsive transcription factor ANT (Solanum dulcamara)" seq_id=2 type=		MSTRG.10497.4	BB_02g012440.1	Name:"SimilartoXP_055803371.1auxin response factor 3-like isoform X2 (Solanum dulcamara)" seq_id=2 type=cds	vs ST2	MSTRG.15766.6	BB_04g010510.1	Name:"SimilartoXP_015168278.1PREDICTED: target of Myb protein 1 (Solanum tuberosum)" seq_id=4 type=cds	vs ST2	MSTRG.11313.2	BB_02g022080.1	Name:"SimilartoXP_055806436.1AP2-like ethylene-responsive transcription factor ANT (Solanum dulcamara)" seq_id=2 type=	vs ST3	MSTRG.10196.3	BB_02g008920.1	Name:"SimilartoXP_049371414.1probable methyltransferase At1g29790 (Solanum verrucosum)" seq_id=2 type=cds
					MSTRG.9542.2	BB_02g002150.1	Name:"SimilartoXP_006350452.1PREDICTED: auxin response factor 8-like isoform X2 (Solanum tuberosum)" seq_id=2 type=cds						MSTRG.1180.3	BB_01g010210.1	Name:"SimilartoXP_049350917.1FACT complex subunit SPT16-like (Solanum verrucosum)" seq_id=1 type=cds
				vs P	MSTRG.10497.2	BB_02g012440.1	Name:"SimilartoXP_055803371.1auxin response factor 3-like isoform X2 (Solanum dulcamara)" seq_id=2 type=cds						MSTRG.23799.3	BB_08g005290.1	Name:"SimilartoXP_006355785.1PREDICTED: transcription factor bHLH113-like (Solanum tuberosum)" seq_id=8 type=cds
					MSTRG.10497.4	BB_02g012440.1	Name:"SimilartoXP_055803371.1auxin response factor 3-like isoform X2 (Solanum dulcamara)" seq_id=2 type=cds
				vs ST3	MSTRG.10497.2	BB_02g012440.1	Name:"SimilartoXP_055803371.1auxin response factor 3-like isoform X2 (Solanum dulcamara)" seq_id=2 type=cds
					MSTRG.10497.4	BB_02g012440.1	Name:"SimilartoXP_055803371.1auxin response factor 3-like isoform X2 (Solanum dulcamara)" seq_id=2 type=cds
					MSTRG.1180.3	BB_01g010210.1	Name:"SimilartoXP_049350917.1FACT complex subunit SPT16-like (Solanum verrucosum)" seq_id=1 type=cds
					MSTRG.12418.5	BB_03g006180.1	Name:"SimilartoXP_055810641.1squamosa promoter-binding-like protein 12 (Solanum dulcamara)" seq_id=3 type=cds
					MSTRG.24027.2	BB_08g009280.1	Name:"SimilartoXP_055820278.1CHD3-type chromatin-remodeling factor PICKLE-like (Solanum dulcamara)" seq_id=8 type=cds
					MSTRG.9542.2	BB_02g002150.1	Name:"SimilartoXP_006350452.1PREDICTED: auxin response factor 8-like isoform X2 (Solanum tuberosum)" seq_id=2 type=cds

## Sheet:  Common DSE
		AS event type	Alternative spliced genes in peel and corolla	Genes function	Stage of developement
		SE	BB_01g010210.1	FACT complex subunit SPT16-like (Solanum verrucosum)	ST2, G
		A3	BB_01g021080.1	Vacuolar protein sorting-associated protein like (Actinidia chinensis var. chinensis)	ST2, G
		RI	BB_01g027700.1	Phytochrome B (Solanum dulcamara)	ST3, G
		SE	BB_02g002150.1	Auxin response factor 8-like isoform X2 (Solanum tuberosum)	ST2, G
		AL	BB_02g004020.1	Transcription factor bHLH93 (Solanum stenotomum)	ST1, P
		SE	BB_02g022080.1	AP2-like ethylene-responsive transcription factor ANT (Solanum dulcamara)	ST1, G
		A3	BB_02g024780.1	Zinc finger protein CONSTANS-LIKE 2-like (Solanum stenotomum)	ST2, P
		A3	BB_03g028630.1	Zinc finger protein CONSTANS-LIKE 16-like (Solanum dulcamara)	ST2, P
		A3	BB_04g009590.1	Beta-galactosidase 16-like isoform X1 (Solanum tuberosum)	ST2, P
		A3	BB_04g014200.1	Cryptochrome 1 isoform X1 (Solanum lycopersicum)	ST2, G, P
		RI	BB_04g016570.1	AP2-like ethylene-responsive transcription factor ANT (Solanum dulcamara)	ST3, G
		A5	BB_06g000720.1	bZIP transcription factor 53-like (Solanum pennellii)	ST3, P
		A5	BB_06g012820.1	4-coumarate--CoA ligase 2-like (Arachis duranensis)	ST3, G, P
		A3	BB_07g009650.1	Auxin response factor 6-like isoform X1 (Solanum pennellii)	ST2, P
		AL	BB_07g013420.1	Transcription factor MYB15-like (Solanum lycopersicum)	ST3,P
		A3	BB_08g009610.1	Transcription factor HY5 isoform X2 (Nicotiana tomentosiformis)	ST1, G, P
		AF	BB_11g027020.1	Lysine-specific demethylase JMJ18 (Solanum dulcamara)	ST3, G
