# Supplementary material for: Transcriptomic landscapes of tissue-specific color transition in eggplant reveal regulatory roles of lncRNAs and alternative splicing in anthocyanin biosynthesis
Source: Front Plant Sci. 2026 May 28;17:1832029. doi: 10.3389/fpls.2026.1832029 (PMC13253822; doi:10.3389/fpls.2026.1832029)
Supplement: Supplementary file 12 [file Table8.xlsx]

## Sheet: Peel_lncRNAs_IDs
IDs of lncRNA correlated to EIL	EIL gene-ID	EIL A5 ID
MSTRG.1010.1	BB_06g023930.1	MSTRG.20837.2
MSTRG.10133.1
MSTRG.12343.1
MSTRG.12373.1
MSTRG.12723.1
MSTRG.12904.1
MSTRG.13009.1
MSTRG.13193.1
MSTRG.13341.1
MSTRG.13342.1
MSTRG.13343.1
MSTRG.13851.1
MSTRG.15356.1
MSTRG.15390.1
MSTRG.15450.1
MSTRG.15544.1
MSTRG.15737.1
MSTRG.15780.1
MSTRG.16034.1
MSTRG.16564.1
MSTRG.17497.1
MSTRG.17533.1
MSTRG.1783.4
MSTRG.17980.1
MSTRG.18054.1
MSTRG.18200.1
MSTRG.18616.1
MSTRG.18632.1
MSTRG.19069.1
MSTRG.19071.1
MSTRG.19619.1
MSTRG.19683.1
MSTRG.19870.1
MSTRG.19978.1
MSTRG.20821.1
MSTRG.21391.1
MSTRG.21392.1
MSTRG.21560.2
MSTRG.22065.1
MSTRG.22263.1
MSTRG.22348.1
MSTRG.22491.1
MSTRG.23164.1
MSTRG.23386.1
MSTRG.23998.1
MSTRG.24478.1
MSTRG.24479.1
MSTRG.24668.1
MSTRG.24683.1
MSTRG.24774.1
MSTRG.24845.1
MSTRG.24979.1
MSTRG.2591.1
MSTRG.25949.1
MSTRG.26429.1
MSTRG.26481.1
MSTRG.26715.1
MSTRG.26752.1
MSTRG.26757.1
MSTRG.26899.1
MSTRG.26908.1
MSTRG.2702.1
MSTRG.2859.1
MSTRG.2880.1
MSTRG.3245.1
MSTRG.3246.1
MSTRG.3938.1
MSTRG.4036.1
MSTRG.4175.1
MSTRG.4186.1
MSTRG.4228.1
MSTRG.5006.1
MSTRG.5094.1
MSTRG.5505.1
MSTRG.5727.4
MSTRG.5972.1
MSTRG.6057.1
MSTRG.6512.1
MSTRG.6578.1
MSTRG.6854.1
MSTRG.6932.1
MSTRG.7662.1
MSTRG.8240.1
MSTRG.8356.6
MSTRG.8359.1
MSTRG.8405.1
MSTRG.8571.1
MSTRG.8581.1
MSTRG.8587.1
MSTRG.8628.1
MSTRG.8720.1
MSTRG.8843.1
MSTRG.9578.1
MSTRG.9967.1

## Sheet: EIL-lncRNAs_interactions
Gene ID and AS type	LncRNA ID	E (kcal/mol)		E -30 treshold
BB_06g023930.1	MSTRG.3938.1	-88.55
BB_06g023930.1_a5	MSTRG.3938.1	-88.55
BB_06g023930.1_a5	MSTRG.19619.1	-75.77
BB_06g023930.1	MSTRG.19619.1	-61.06
BB_06g023930.1	MSTRG.21391.1	-59.18
BB_06g023930.1_a5	MSTRG.21391.1	-59.18
BB_06g023930.1	MSTRG.26715.1	-57.37
BB_06g023930.1_a5	MSTRG.26715.1	-57.37
BB_06g023930.1	MSTRG.8240.1	-57.12
BB_06g023930.1_a5	MSTRG.8240.1	-57.12
BB_06g023930.1	MSTRG.22348.1	-53.35
BB_06g023930.1_a5	MSTRG.22348.1	-53.35
BB_06g023930.1	MSTRG.5972.1	-53.17
BB_06g023930.1_a5	MSTRG.5972.1	-53.17
BB_06g023930.1	MSTRG.7662.1	-52.92
BB_06g023930.1_a5	MSTRG.7662.1	-52.92
BB_06g023930.1	MSTRG.15450.1	-52.86
BB_06g023930.1_a5	MSTRG.15450.1	-52.86
BB_06g023930.1	MSTRG.16564.1	-52.79
BB_06g023930.1_a5	MSTRG.16564.1	-52.79
BB_06g023930.1	MSTRG.8571.1	-52.19
BB_06g023930.1_a5	MSTRG.8571.1	-52.19
BB_06g023930.1	MSTRG.15544.1	-52.07
BB_06g023930.1_a5	MSTRG.15544.1	-52.07
BB_06g023930.1	MSTRG.26429.1	-51.89
BB_06g023930.1_a5	MSTRG.26429.1	-51.89
BB_06g023930.1_a5	MSTRG.22491.1	-50.31
BB_06g023930.1	MSTRG.9967.1	-50.1
BB_06g023930.1_a5	MSTRG.9967.1	-50.1
BB_06g023930.1	MSTRG.4036.1	-49.92
BB_06g023930.1_a5	MSTRG.4036.1	-49.92
BB_06g023930.1	MSTRG.13009.1	-49.63
BB_06g023930.1_a5	MSTRG.13009.1	-49.63
BB_06g023930.1	MSTRG.12373.1	-49.21
BB_06g023930.1_a5	MSTRG.12373.1	-49.21
BB_06g023930.1	MSTRG.6932.1	-47.83
BB_06g023930.1_a5	MSTRG.6932.1	-47.83
BB_06g023930.1	MSTRG.13193.1	-47.56
BB_06g023930.1_a5	MSTRG.13193.1	-47.56
BB_06g023930.1	MSTRG.24845.1	-47.33
BB_06g023930.1_a5	MSTRG.24845.1	-47.33
BB_06g023930.1	MSTRG.17980.1	-46.06
BB_06g023930.1_a5	MSTRG.17980.1	-46.06
BB_06g023930.1	MSTRG.21560.2	-45.89
BB_06g023930.1_a5	MSTRG.21560.2	-45.89
BB_06g023930.1	MSTRG.26908.1	-45.45
BB_06g023930.1_a5	MSTRG.26908.1	-45.45
BB_06g023930.1	MSTRG.23164.1	-45.39
BB_06g023930.1_a5	MSTRG.23164.1	-45.39
BB_06g023930.1	MSTRG.22065.1	-44.91
BB_06g023930.1_a5	MSTRG.22065.1	-44.91
BB_06g023930.1	MSTRG.4228.1	-44.78
BB_06g023930.1_a5	MSTRG.4228.1	-44.78
BB_06g023930.1	MSTRG.6578.1	-44.55
BB_06g023930.1_a5	MSTRG.6578.1	-44.55
BB_06g023930.1	MSTRG.22491.1	-44.3
BB_06g023930.1_a5	MSTRG.19071.1	-43.93
BB_06g023930.1	MSTRG.23998.1	-43.53
BB_06g023930.1_a5	MSTRG.23998.1	-43.53
BB_06g023930.1	MSTRG.25949.1	-43.01
BB_06g023930.1_a5	MSTRG.25949.1	-43.01
BB_06g023930.1_a5	MSTRG.24979.1	-42.69
BB_06g023930.1_a5	MSTRG.15737.1	-41.79
BB_06g023930.1	MSTRG.8356.6	-40.97
BB_06g023930.1_a5	MSTRG.8356.6	-40.97
BB_06g023930.1_a5	MSTRG.8628.1	-40.84
BB_06g023930.1	MSTRG.5505.1	-40.46
BB_06g023930.1_a5	MSTRG.5505.1	-40.46
BB_06g023930.1	MSTRG.19683.1	-40.41
BB_06g023930.1_a5	MSTRG.19683.1	-40.41
BB_06g023930.1	MSTRG.19069.1	-40.06
BB_06g023930.1_a5	MSTRG.19069.1	-40.06
BB_06g023930.1	MSTRG.6057.1	-40
BB_06g023930.1_a5	MSTRG.6057.1	-40
BB_06g023930.1	MSTRG.15737.1	-39.95
BB_06g023930.1	MSTRG.19870.1	-39.93
BB_06g023930.1_a5	MSTRG.19870.1	-39.93
BB_06g023930.1	MSTRG.8628.1	-39.25
BB_06g023930.1	MSTRG.13342.1	-39.02
BB_06g023930.1_a5	MSTRG.13342.1	-39.02
BB_06g023930.1	MSTRG.15390.1	-38.77
BB_06g023930.1_a5	MSTRG.15390.1	-38.77
BB_06g023930.1	MSTRG.1783.4	-38.61
BB_06g023930.1_a5	MSTRG.1783.4	-38.61
BB_06g023930.1	MSTRG.24774.1	-38.37
BB_06g023930.1_a5	MSTRG.24774.1	-38.37
BB_06g023930.1	MSTRG.17533.1	-37.7
BB_06g023930.1_a5	MSTRG.17533.1	-37.7
BB_06g023930.1_a5	MSTRG.13341.1	-37.54
BB_06g023930.1	MSTRG.15780.1	-37.44
BB_06g023930.1_a5	MSTRG.15780.1	-37.44
BB_06g023930.1	MSTRG.18200.1	-36.9
BB_06g023930.1_a5	MSTRG.18200.1	-36.9
BB_06g023930.1	MSTRG.24979.1	-36.36
BB_06g023930.1	MSTRG.4175.1	-35.89
BB_06g023930.1_a5	MSTRG.4175.1	-35.89
BB_06g023930.1	MSTRG.2702.1	-35.86
BB_06g023930.1_a5	MSTRG.2702.1	-35.86
BB_06g023930.1	MSTRG.19071.1	-35.84
BB_06g023930.1	MSTRG.5727.4	-35.83
BB_06g023930.1_a5	MSTRG.5727.4	-35.83
BB_06g023930.1	MSTRG.8843.1	-35.62
BB_06g023930.1_a5	MSTRG.8843.1	-35.62
BB_06g023930.1	MSTRG.24668.1	-35.45
BB_06g023930.1_a5	MSTRG.24668.1	-35.45
BB_06g023930.1	MSTRG.10133.1	-35.09
BB_06g023930.1	MSTRG.10133.1	-35.09
BB_06g023930.1	MSTRG.15356.1	-34.44
BB_06g023930.1	MSTRG.15356.1	-34.44
BB_06g023930.1	MSTRG.18054.1	-34.27
BB_06g023930.1	MSTRG.19978.1	-34.09
BB_06g023930.1	MSTRG.19978.1	-34.09
BB_06g023930.1	MSTRG.21392.1	-33.77
BB_06g023930.1	MSTRG.21392.1	-33.77
BB_06g023930.1	MSTRG.6854.1	-33.66
BB_06g023930.1	MSTRG.18632.1	-33.57
BB_06g023930.1	MSTRG.18632.1	-33.57
BB_06g023930.1	MSTRG.8581.1	-33.43
BB_06g023930.1	MSTRG.8581.1	-33.43
BB_06g023930.1	MSTRG.8359.1	-33.19
BB_06g023930.1	MSTRG.17497.1	-33.16
BB_06g023930.1	MSTRG.17497.1	-33.16
BB_06g023930.1	MSTRG.12723.1	-33.09
BB_06g023930.1	MSTRG.12723.1	-33.09
BB_06g023930.1	MSTRG.3245.1	-32.74
BB_06g023930.1	MSTRG.3245.1	-32.74
BB_06g023930.1	MSTRG.20821.1	-32.62
BB_06g023930.1	MSTRG.20821.1	-32.62
BB_06g023930.1	MSTRG.13341.1	-32.61
BB_06g023930.1	MSTRG.2591.1	-32.56
BB_06g023930.1	MSTRG.1010.1	-32.39
BB_06g023930.1	MSTRG.1010.1	-32.39
BB_06g023930.1	MSTRG.5094.1	-32.04
BB_06g023930.1	MSTRG.13851.1	-31.61
BB_06g023930.1	MSTRG.13851.1	-31.61
BB_06g023930.1	MSTRG.18054.1	-31.33
BB_06g023930.1	MSTRG.13343.1	-31.28
BB_06g023930.1	MSTRG.13343.1	-31.28
BB_06g023930.1	MSTRG.3246.1	-30.97
BB_06g023930.1	MSTRG.26481.1	-30.78
BB_06g023930.1	MSTRG.8359.1	-30.5
BB_06g023930.1	MSTRG.24479.1	-30.02
BB_06g023930.1	MSTRG.24479.1	-30.02
BB_06g023930.1	MSTRG.16034.1	-28.82
BB_06g023930.1	MSTRG.16034.1	-28.82
BB_06g023930.1	MSTRG.12904.1	-28.77
BB_06g023930.1	MSTRG.12904.1	-28.77
BB_06g023930.1	MSTRG.12343.1	-28.6
BB_06g023930.1	MSTRG.12343.1	-28.6
BB_06g023930.1	MSTRG.6854.1	-28.57
BB_06g023930.1	MSTRG.3246.1	-28.27
BB_06g023930.1	MSTRG.23386.1	-28.22
BB_06g023930.1	MSTRG.22263.1	-28.08
BB_06g023930.1	MSTRG.26481.1	-28.04
BB_06g023930.1	MSTRG.18616.1	-28
BB_06g023930.1	MSTRG.18616.1	-28
BB_06g023930.1	MSTRG.8405.1	-28
BB_06g023930.1	MSTRG.8405.1	-28
BB_06g023930.1	MSTRG.24478.1	-27.85
BB_06g023930.1	MSTRG.24478.1	-27.85
BB_06g023930.1	MSTRG.23386.1	-27.52
BB_06g023930.1	MSTRG.4186.1	-27.18
BB_06g023930.1	MSTRG.4186.1	-27.18
BB_06g023930.1	MSTRG.26752.1	-27.15
BB_06g023930.1	MSTRG.26752.1	-27.15
BB_06g023930.1	MSTRG.9578.1	-26.8
BB_06g023930.1	MSTRG.9578.1	-26.8
BB_06g023930.1	MSTRG.26757.1	-26.23
BB_06g023930.1	MSTRG.2591.1	-25.93
BB_06g023930.1	MSTRG.5094.1	-25.28
BB_06g023930.1	MSTRG.26757.1	-25.15
BB_06g023930.1	MSTRG.8587.1	-25.04
BB_06g023930.1	MSTRG.8587.1	-25.04
BB_06g023930.1	MSTRG.24683.1	-24.84
BB_06g023930.1	MSTRG.24683.1	-24.84
BB_06g023930.1	MSTRG.26899.1	-24.74
BB_06g023930.1	MSTRG.2880.1	-23.85
BB_06g023930.1	MSTRG.2880.1	-23.85
BB_06g023930.1	MSTRG.22263.1	-23.85
BB_06g023930.1	MSTRG.5006.1	-23.44
BB_06g023930.1	MSTRG.8720.1	-23.1
BB_06g023930.1	MSTRG.26899.1	-22.86
BB_06g023930.1	MSTRG.8720.1	-22.7
BB_06g023930.1	MSTRG.6512.1	-21.56
BB_06g023930.1	MSTRG.6512.1	-21.56
BB_06g023930.1	MSTRG.2859.1	-21.52
BB_06g023930.1	MSTRG.2859.1	-21.52
BB_06g023930.1	MSTRG.5006.1	-19.91

## Sheet: Corolla_lncRNAs_IDs
IDs of lncRNAs commonly correlated to MYB75, CONSTANS16-like and IAA13	MYB75 gene-ID	CONSTANS16-like gene-ID	IAA13 gene-ID	MYB75 RI-ID	CONSTANS16-like A3-ID	IAA13 A3-ID
MSTRG.1010.1	BB_10g017150.1	BB_03g028630.1	BB_09g011750.1	MSTRG.4939.1	MSTRG.14510.2	MSTRG.26884.2
MSTRG.12553.1
MSTRG.12854.1
MSTRG.13096.1
MSTRG.14335.1
MSTRG.15411.1
MSTRG.16565.1
MSTRG.16588.1
MSTRG.17277.1
MSTRG.17525.1
MSTRG.19258.1
MSTRG.1933.1
MSTRG.19378.1
MSTRG.19595.1
MSTRG.19936.1
MSTRG.20126.1
MSTRG.21912.1
MSTRG.22611.1
MSTRG.23751.1
MSTRG.23987.1
MSTRG.24416.1
MSTRG.26138.1
MSTRG.26253.1
MSTRG.27412.1
MSTRG.2771.1
MSTRG.2804.1
MSTRG.2925.1
MSTRG.2935.1
MSTRG.5051.1
MSTRG.6932.1
MSTRG.7128.1
MSTRG.7161.1
MSTRG.7635.1
MSTRG.8332.1
MSTRG.834.1
MSTRG.8473.1
MSTRG.9637.1
MSTRG.9672.1
MSTRG.970.1

## Sheet: MYB75-lncRNAs_interactions
Gene ID and AS type	LncRNA ID	E (kcal/mol)		E -30 treshold
BB_10g017160.1_ri	MSTRG.970.1	-57.22
MSTRG.14510.2_a3	MSTRG.23987.1	-54.57
MSTRG.14510.2_a3	MSTRG.19258.1	-54.24
BB_03g028630.1	MSTRG.23987.1	-52.82
MSTRG.14510.2_a3	MSTRG.16565.1	-50.32
MSTRG.14510.2_a3	MSTRG.22611.1	-50.2
MSTRG.14510.2_a3	MSTRG.2925.1	-49.26
BB_03g028630.1	MSTRG.26138.1	-47.66
MSTRG.14510.2_a3	MSTRG.26138.1	-47.66
MSTRG.14510.2_a3	MSTRG.7128.1	-47.58
MSTRG.14510.2_a3	MSTRG.6932.1	-47.33
MSTRG.14510.2_a3	MSTRG.26253.1	-46.84
MSTRG.14510.2_a3	MSTRG.19378.1	-44.5
BB_03g028630.1	MSTRG.7128.1	-44.01
BB_03g028630.1	MSTRG.16565.1	-43.82
MSTRG.26884.2_a3	MSTRG.14335.1	-43.35
BB_03g028630.1	MSTRG.22611.1	-42.82
MSTRG.26884.2_a3	MSTRG.15411.1	-42.55
MSTRG.14510.2_a3	MSTRG.8473.1	-42.33
MSTRG.26884.2_a3	MSTRG.19936.1	-42.2
MSTRG.14510.2_a3	MSTRG.970.1	-41.58
MSTRG.14510.2_a3	MSTRG.2771.1	-41.46
MSTRG.14510.2_a3	MSTRG.14335.1	-41.41
MSTRG.14510.2_a3	MSTRG.1933.1	-40.88
BB_03g028630.1	MSTRG.19258.1	-40.81
MSTRG.4939.1_ri	MSTRG.14335.1	-40.72
MSTRG.4939.1_ri	MSTRG.15411.1	-40.52
MSTRG.14510.2_a3	MSTRG.24416.1	-39.76
BB_03g028630.1	MSTRG.2925.1	-39.5
BB_10g017160.1	MSTRG.24416.1	-39.49
MSTRG.4939.1_ri	MSTRG.2804.1	-38.65
MSTRG.4939.1_ri	MSTRG.8332.1	-38.45
MSTRG.4939.1_ri	MSTRG.26138.1	-38.43
BB_03g028630.1	MSTRG.26253.1	-38.42
BB_03g028630.1	MSTRG.970.1	-37.97
MSTRG.14510.2_a3	MSTRG.19936.1	-37.85
BB_03g028630.1	MSTRG.6932.1	-37.48
BB_03g028630.1	MSTRG.24416.1	-36.79
MSTRG.14510.2_a3	MSTRG.2804.1	-36.69
MSTRG.14510.2_a3	MSTRG.12553.1	-36.49
MSTRG.26884.2_a3	MSTRG.26138.1	-36.27
BB_03g028630.1	MSTRG.14335.1	-36.18
MSTRG.14510.2_a3	MSTRG.13096.1	-36.17
MSTRG.14510.2_a3	MSTRG.1010.1	-36.06
BB_09g011750.1	MSTRG.14335.1	-36.02
BB_09g011750.1	MSTRG.26253.1	-35.76
MSTRG.26884.2_a3	MSTRG.23751.1	-35.67
MSTRG.14510.2_a3	MSTRG.27412.1	-35.6
BB_03g028630.1	MSTRG.19378.1	-35.33
BB_10g017160.1	MSTRG.2925.1	-35.19
BB_03g028630.1	MSTRG.19936.1	-34.39
MSTRG.14510.2_a3	MSTRG.17277.1	-34.01
BB_03g028630.1	MSTRG.12553.1	-34
BB_03g028630.1	MSTRG.2771.1	-33.87
BB_03g028630.1	MSTRG.8473.1	-33.86
BB_03g028630.1	MSTRG.2804.1	-33.64
BB_10g017160.1	MSTRG.26138.1	-33.61
BB_03g028630.1	MSTRG.27412.1	-33.61
BB_03g028630.1	MSTRG.1933.1	-33.49
BB_09g011750.1	MSTRG.8473.1	-33.08
MSTRG.26884.2_a3	MSTRG.8473.1	-33.08
BB_10g017160.1	MSTRG.23987.1	-32.98
BB_09g011750.1	MSTRG.15411.1	-32.67
BB_03g028630.1	MSTRG.1010.1	-32.54
BB_09g011750.1	MSTRG.16565.1	-32.47
MSTRG.26884.2_a3	MSTRG.16565.1	-32.47
MSTRG.14510.2_a3	MSTRG.21912.1	-32.41
MSTRG.26884.2_a3	MSTRG.970.1	-32.01
BB_09g011750.1	MSTRG.6932.1	-31.94
MSTRG.26884.2_a3	MSTRG.6932.1	-31.94
BB_10g017160.1	MSTRG.22611.1	-31.93
BB_03g028630.1	MSTRG.19595.1	-31.92
MSTRG.14510.2_a3	MSTRG.19595.1	-31.71
MSTRG.4939.1_ri	MSTRG.20126.1	-31.67
BB_03g028630.1	MSTRG.21912.1	-31.67
MSTRG.4939.1_ri	MSTRG.19595.1	-31.6
BB_09g011750.1	MSTRG.2771.1	-31.5
MSTRG.14510.2_a3	MSTRG.17525.1	-31.39
BB_09g011750.1	MSTRG.23987.1	-31.32
MSTRG.26884.2_a3	MSTRG.23987.1	-31.32
BB_09g011750.1	MSTRG.970.1	-31.18
MSTRG.26884.2_a3	MSTRG.26253.1	-31.18
MSTRG.14510.2_a3	MSTRG.16588.1	-31.1
MSTRG.4939.1_ri	MSTRG.23987.1	-31.09
MSTRG.26884.2_a3	MSTRG.17525.1	-31.08
MSTRG.4939.1_ri	MSTRG.23751.1	-30.97
MSTRG.14510.2_a3	MSTRG.7635.1	-30.95
BB_03g028630.1	MSTRG.13096.1	-30.73
BB_10g017160.1	MSTRG.17277.1	-30.5
BB_03g028630.1	MSTRG.7635.1	-30.46
BB_10g017160.1	MSTRG.2771.1	-30.45
BB_10g017160.1	MSTRG.16565.1	-30.31
BB_10g017160.1	MSTRG.19258.1	-30.05
MSTRG.26884.2_a3	MSTRG.20126.1	-29.83
MSTRG.26884.2_a3	MSTRG.17277.1	-29.79
BB_09g011750.1	MSTRG.19378.1	-29.67
MSTRG.26884.2_a3	MSTRG.19378.1	-29.67
MSTRG.26884.2_a3	MSTRG.19258.1	-29.54
MSTRG.14510.2_a3	MSTRG.15411.1	-29.53
MSTRG.26884.2_a3	MSTRG.21912.1	-29.48
BB_10g017160.1	MSTRG.26253.1	-29.47
BB_03g028630.1	MSTRG.5051.1	-29.32
MSTRG.4939.1_ri	MSTRG.16565.1	-29.26
MSTRG.4939.1_ri	MSTRG.17525.1	-29.13
MSTRG.4939.1_ri	MSTRG.26253.1	-28.72
BB_03g028630.1	MSTRG.17277.1	-28.64
BB_10g017160.1	MSTRG.970.1	-28.62
BB_09g011750.1	MSTRG.23751.1	-28.43
MSTRG.26884.2_a3	MSTRG.22611.1	-28.4
MSTRG.14510.2_a3	MSTRG.2935.1	-28.33
BB_03g028630.1	MSTRG.2935.1	-28.19
BB_10g017160.1	MSTRG.23751.1	-28.17
BB_09g011750.1	MSTRG.17277.1	-27.99
BB_09g011750.1	MSTRG.19936.1	-27.78
MSTRG.26884.2_a3	MSTRG.2804.1	-27.66
BB_09g011750.1	MSTRG.2804.1	-27.59
MSTRG.14510.2_a3	MSTRG.5051.1	-27.45
BB_03g028630.1	MSTRG.23751.1	-27.36
MSTRG.14510.2_a3	MSTRG.23751.1	-27.36
MSTRG.4939.1_ri	MSTRG.834.1	-27.27
BB_09g011750.1	MSTRG.22611.1	-26.99
BB_09g011750.1	MSTRG.26138.1	-26.98
BB_09g011750.1	MSTRG.8332.1	-26.81
MSTRG.26884.2_a3	MSTRG.8332.1	-26.81
BB_03g028630.1	MSTRG.834.1	-26.72
MSTRG.14510.2_a3	MSTRG.834.1	-26.72
BB_09g011750.1	MSTRG.19258.1	-26.69
BB_09g011750.1	MSTRG.1933.1	-26.68
BB_10g017160.1	MSTRG.19595.1	-26.3
MSTRG.26884.2_a3	MSTRG.1933.1	-26.25
MSTRG.26884.2_a3	MSTRG.24416.1	-26.15
MSTRG.26884.2_a3	MSTRG.27412.1	-26.13
MSTRG.26884.2_a3	MSTRG.19595.1	-26.12
MSTRG.26884.2_a3	MSTRG.7128.1	-26.08
BB_09g011750.1	MSTRG.13096.1	-25.94
BB_03g028630.1	MSTRG.8332.1	-25.92
MSTRG.14510.2_a3	MSTRG.8332.1	-25.92
BB_03g028630.1	MSTRG.15411.1	-25.84
BB_10g017160.1	MSTRG.6932.1	-25.77
BB_03g028630.1	MSTRG.16588.1	-25.72
MSTRG.26884.2_a3	MSTRG.2771.1	-25.61
BB_10g017160.1	MSTRG.1933.1	-25.55
MSTRG.4939.1_ri	MSTRG.19936.1	-25.44
MSTRG.4939.1_ri	MSTRG.8473.1	-25.34
BB_10g017160.1	MSTRG.2804.1	-25.26
BB_09g011750.1	MSTRG.24416.1	-25.22
BB_09g011750.1	MSTRG.834.1	-25.19
MSTRG.26884.2_a3	MSTRG.834.1	-25.19
MSTRG.26884.2_a3	MSTRG.13096.1	-25.12
BB_10g017160.1	MSTRG.8473.1	-25.03
MSTRG.4939.1_ri	MSTRG.2925.1	-24.94
BB_03g028630.1	MSTRG.17525.1	-24.85
MSTRG.4939.1_ri	MSTRG.13096.1	-24.74
MSTRG.4939.1_ri	MSTRG.12854.1	-24.57
MSTRG.26884.2_a3	MSTRG.2925.1	-24.46
MSTRG.4939.1_ri	MSTRG.7128.1	-23.94
BB_10g017160.1	MSTRG.19378.1	-23.82
BB_09g011750.1	MSTRG.17525.1	-23.68
BB_09g011750.1	MSTRG.16588.1	-23.65
MSTRG.26884.2_a3	MSTRG.16588.1	-23.65
BB_10g017160.1	MSTRG.7128.1	-23.54
BB_09g011750.1	MSTRG.7128.1	-23.43
BB_10g017160.1	MSTRG.5051.1	-23.29
MSTRG.4939.1_ri	MSTRG.21912.1	-23.15
MSTRG.14510.2_a3	MSTRG.9637.1	-23.12
BB_03g028630.1	MSTRG.20126.1	-22.96
MSTRG.14510.2_a3	MSTRG.20126.1	-22.96
MSTRG.26884.2_a3	MSTRG.1010.1	-22.82
BB_10g017160.1	MSTRG.19936.1	-22.81
BB_10g017160.1	MSTRG.13096.1	-22.79
MSTRG.4939.1_ri	MSTRG.9672.1	-22.68
MSTRG.14510.2_a3	MSTRG.12854.1	-22.68
MSTRG.4939.1_ri	MSTRG.27412.1	-22.6
BB_10g017160.1	MSTRG.27412.1	-22.4
BB_09g011750.1	MSTRG.21912.1	-22.35
MSTRG.26884.2_a3	MSTRG.2935.1	-22.21
MSTRG.4939.1_ri	MSTRG.7635.1	-22.12
BB_10g017160.1	MSTRG.2935.1	-22.07
BB_10g017160.1	MSTRG.17525.1	-21.96
BB_09g011750.1	MSTRG.2935.1	-21.82
BB_10g017160.1	MSTRG.15411.1	-21.77
BB_10g017160.1	MSTRG.14335.1	-21.5
BB_09g011750.1	MSTRG.2925.1	-21.49
BB_10g017160.1	MSTRG.12553.1	-21.47
MSTRG.26884.2_a3	MSTRG.12854.1	-21.37
BB_10g017160.1	MSTRG.7161.1	-21.32
BB_09g011750.1	MSTRG.7635.1	-21.2
MSTRG.26884.2_a3	MSTRG.7635.1	-21.2
BB_10g017160.1	MSTRG.16588.1	-21.07
BB_09g011750.1	MSTRG.1010.1	-21.04
BB_09g011750.1	MSTRG.9637.1	-20.9
MSTRG.26884.2_a3	MSTRG.9637.1	-20.9
MSTRG.26884.2_a3	MSTRG.9672.1	-20.88
MSTRG.26884.2_a3	MSTRG.7161.1	-20.75
BB_09g011750.1	MSTRG.7161.1	-20.74
BB_10g017160.1	MSTRG.834.1	-20.66
BB_03g028630.1	MSTRG.9637.1	-20.64
BB_10g017160.1	MSTRG.21912.1	-20.64
BB_10g017160.1	MSTRG.7635.1	-20.49
MSTRG.26884.2_a3	MSTRG.5051.1	-20.3
MSTRG.4939.1_ri	MSTRG.24416.1	-20.09
BB_09g011750.1	MSTRG.27412.1	-19.76
BB_03g028630.1	MSTRG.12854.1	-19.72
BB_09g011750.1	MSTRG.20126.1	-19.68
MSTRG.14510.2_a3	MSTRG.7161.1	-19.63
BB_10g017160.1	MSTRG.8332.1	-19.51
MSTRG.4939.1_ri	MSTRG.19258.1	-19.16
BB_09g011750.1	MSTRG.19595.1	-19.13
MSTRG.4939.1_ri	MSTRG.16588.1	-19
BB_09g011750.1	MSTRG.12854.1	-18.99
MSTRG.4939.1_ri	MSTRG.17277.1	-18.83
MSTRG.4939.1_ri	MSTRG.2771.1	-18.71
MSTRG.4939.1_ri	MSTRG.5051.1	-18.67
MSTRG.4939.1_ri	MSTRG.2935.1	-18.51
BB_10g017160.1	MSTRG.20126.1	-18.49
MSTRG.4939.1_ri	MSTRG.1010.1	-18.31
BB_10g017160.1	MSTRG.1010.1	-18.25
BB_03g028630.1	MSTRG.7161.1	-17.84
MSTRG.26884.2_a3	MSTRG.12553.1	-17.63
BB_10g017160.1	MSTRG.9672.1	-17.57
BB_09g011750.1	MSTRG.12553.1	-17.33
BB_09g011750.1	MSTRG.5051.1	-17.21
BB_09g011750.1	MSTRG.9672.1	-17.06
MSTRG.4939.1_ri	MSTRG.9637.1	-16.94
MSTRG.4939.1_ri	MSTRG.12553.1	-16.61
MSTRG.4939.1_ri	MSTRG.22611.1	-15.92
MSTRG.14510.2_a3	MSTRG.9672.1	-15.76
MSTRG.4939.1_ri	MSTRG.19378.1	-15.66
BB_10g017160.1	MSTRG.12854.1	-15.55
MSTRG.4939.1_ri	MSTRG.7161.1	-15.15
BB_10g017160.1	MSTRG.9637.1	-15.12
MSTRG.4939.1_ri	MSTRG.1933.1	-14.11
BB_03g028630.1	MSTRG.9672.1	-13.67
MSTRG.4939.1_ri	MSTRG.6932.1	-12.93
