# Supplementary material for: Transcriptomic landscapes of tissue-specific color transition in eggplant reveal regulatory roles of lncRNAs and alternative splicing in anthocyanin biosynthesis
Source: Front Plant Sci. 2026 May 28;17:1832029. doi: 10.3389/fpls.2026.1832029 (PMC13253822; doi:10.3389/fpls.2026.1832029)
Supplement: Supplementary file 13 [file Table9.xlsx]

## Sheet: Peel corr DSE and DElncRNAs
source	target	correlation	pval
BB_02g022080.1	MSTRG.1010.1	-0.932337317478614	0.000248220898149132
BB_04g016570.1	MSTRG.1010.1	-0.983192080250175	1.99397e+08
BB_06g023930.1	MSTRG.1010.1	0.915385729888094	0.000533716892663794
BB_04g016570.1	MSTRG.1011.1	-0.966240492659655	2.25207e+09
BB_02g022080.1	MSTRG.10133.1	0.9	0.000943062322340316
BB_06g023930.1	MSTRG.10133.1	-0.9	0.000943062322340316
BB_02g004020.1	MSTRG.10183.2	-0.920510149631295	0.000431100224198122
BB_03g028630.1	MSTRG.10183.2	0.912141875543738	0.000606850679471638
BB_02g013650.1	MSTRG.10216.1	0.916666666666667	0.000506619066305225
BB_11g027020.1	MSTRG.10216.1	0.966666666666667	2.15503e+09
BB_02g004020.1	MSTRG.10570.3	-0.916666666666667	0.000506619066305225
BB_02g013650.1	MSTRG.10570.3	0.933333333333333	0.000235899812159435
BB_03g028630.1	MSTRG.10970.1	-0.932337317478614	0.000248220898149132
BB_04g010510.1	MSTRG.11008.1	-0.9	0.000943062322340316
BB_10g010960.1	MSTRG.11191.1	0.933333333333333	0.000235899812159435
BB_02g002150.1	MSTRG.11658.1	-0.916666666666667	0.000506619066305225
BB_12g000340.1	MSTRG.11658.1	-0.933333333333333	0.000235899812159435
BB_04g016570.1	MSTRG.11686.1	0.95	8.76252e+09
BB_02g013650.1	MSTRG.11915.3	-0.9	0.000943062322340316
BB_08g023290.1	MSTRG.11915.3	-0.933333333333333	0.000235899812159435
BB_11g027020.1	MSTRG.11915.3	-0.95	8.76252e+09
BB_10g010960.1	MSTRG.12091.1	0.945614971893967	0.000117091459441054
BB_01g027700.1	MSTRG.12107.1	-0.916666666666667	0.000506619066305225
BB_11g027020.1	MSTRG.12234.1	0.933333333333333	0.000235899812159435
BB_02g013650.1	MSTRG.12282.1	0.9	0.000943062322340316
BB_08g023290.1	MSTRG.12282.1	0.933333333333333	0.000235899812159435
BB_11g027020.1	MSTRG.12282.1	0.95	8.76252e+09
BB_02g004020.1	MSTRG.12288.1	-0.983333333333333	1.9362e+08
BB_04g016570.1	MSTRG.12325.1	0.95	8.76252e+09
BB_02g022080.1	MSTRG.12343.1	0.949288905069135	9.20002e+09
BB_04g016570.1	MSTRG.12343.1	0.932337317478614	0.000248220898149132
BB_06g023930.1	MSTRG.12343.1	-0.949288905069135	9.20002e+09
BB_02g013650.1	MSTRG.12373.1	0.916666666666667	0.000506619066305225
BB_02g024780.1	MSTRG.12373.1	0.9	0.000943062322340316
BB_04g010510.1	MSTRG.12373.1	0.916666666666667	0.000506619066305225
BB_06g023930.1	MSTRG.12373.1	0.9	0.000943062322340316
BB_07g022390.1	MSTRG.12373.1	0.916666666666667	0.000506619066305225
BB_08g023290.1	MSTRG.12373.1	0.983333333333333	1.9362e+08
BB_11g027020.1	MSTRG.12373.1	0.916666666666667	0.000506619066305225
BB_08g020390.1	MSTRG.12405.1	-0.933333333333333	0.000235899812159435
BB_02g022080.1	MSTRG.12530.1	0.916666666666667	0.000506619066305225
BB_04g016570.1	MSTRG.12530.1	0.95	8.76252e+09
BB_02g002150.1	MSTRG.12540.1	0.933333333333333	0.000235899812159435
BB_08g003180.1	MSTRG.12540.1	0.933333333333333	0.000235899812159435
BB_12g000340.1	MSTRG.12540.1	0.983333333333333	1.9362e+08
BB_02g022080.1	MSTRG.12723.1	0.916666666666667	0.000506619066305225
BB_04g016570.1	MSTRG.12723.1	0.933333333333333	0.000235899812159435
BB_06g023930.1	MSTRG.12723.1	-0.9	0.000943062322340316
BB_02g012440.1	MSTRG.12728.1	-0.9	0.000943062322340316
BB_02g004020.1	MSTRG.12767.1	-0.916666666666667	0.000506619066305225
BB_02g022080.1	MSTRG.12792.1	0.916666666666667	0.000506619066305225
BB_04g016570.1	MSTRG.12792.1	0.933333333333333	0.000235899812159435
BB_01g027700.1	MSTRG.12817.1	0.9	0.000943062322340316
BB_02g027560.1	MSTRG.12835.1	0.9	0.000943062322340316
BB_07g022390.1	MSTRG.12835.1	0.9	0.000943062322340316
BB_08g023290.1	MSTRG.12835.1	0.95	8.76252e+09
BB_11g027020.1	MSTRG.12835.1	0.933333333333333	0.000235899812159435
BB_02g004020.1	MSTRG.12841.1	-0.916666666666667	0.000506619066305225
BB_02g013650.1	MSTRG.12900.1	0.9	0.000943062322340316
BB_11g027020.1	MSTRG.12900.1	0.916666666666667	0.000506619066305225
BB_02g027560.1	MSTRG.12904.1	-0.915385729888094	0.000533716892663794
BB_04g010510.1	MSTRG.12904.1	-0.915385729888094	0.000533716892663794
BB_04g016570.1	MSTRG.12904.1	0.915385729888094	0.000533716892663794
BB_06g023930.1	MSTRG.12904.1	-0.966240492659655	2.25207e+09
BB_07g022390.1	MSTRG.12904.1	-0.915385729888094	0.000533716892663794
BB_04g010510.1	MSTRG.12976.1	-0.9	0.000943062322340316
BB_02g027560.1	MSTRG.13009.1	0.916666666666667	0.000506619066305225
BB_06g023930.1	MSTRG.13009.1	0.9	0.000943062322340316
BB_02g022080.1	MSTRG.13013.1	0.95	8.76252e+09
BB_11g027020.1	MSTRG.13023.1	0.95	8.76252e+09
BB_11g027020.1	MSTRG.13027.1	0.9	0.000943062322340316
BB_02g013650.1	MSTRG.13073.1	0.916666666666667	0.000506619066305225
BB_11g027020.1	MSTRG.13073.1	0.966666666666667	2.15503e+09
BB_02g013650.1	MSTRG.13173.1	0.9	0.000943062322340316
BB_11g027020.1	MSTRG.13173.1	0.916666666666667	0.000506619066305225
BB_02g027560.1	MSTRG.13193.1	-0.933333333333333	0.000235899812159435
BB_04g010510.1	MSTRG.13193.1	-0.916666666666667	0.000506619066305225
BB_06g023930.1	MSTRG.13193.1	-0.966666666666667	2.15503e+09
BB_07g022390.1	MSTRG.13193.1	-0.916666666666667	0.000506619066305225
BB_11g027020.1	MSTRG.13273.1	0.9	0.000943062322340316
BB_02g027560.1	MSTRG.13341.1	-0.916666666666667	0.000506619066305225
BB_06g023930.1	MSTRG.13341.1	-0.933333333333333	0.000235899812159435
BB_04g010510.1	MSTRG.13342.1	-0.966666666666667	2.15503e+09
BB_04g016570.1	MSTRG.13342.1	0.916666666666667	0.000506619066305225
BB_06g023930.1	MSTRG.13342.1	-0.966666666666667	2.15503e+09
BB_07g022390.1	MSTRG.13342.1	-0.966666666666667	2.15503e+09
BB_02g022080.1	MSTRG.13343.1	0.9	0.000943062322340316
BB_02g027560.1	MSTRG.13343.1	-0.916666666666667	0.000506619066305225
BB_04g010510.1	MSTRG.13343.1	-0.933333333333333	0.000235899812159435
BB_06g023930.1	MSTRG.13343.1	-0.983333333333333	1.9362e+08
BB_07g022390.1	MSTRG.13343.1	-0.933333333333333	0.000235899812159435
BB_02g027560.1	MSTRG.13345.1	-0.916666666666667	0.000506619066305225
BB_02g013650.1	MSTRG.13617.1	0.916666666666667	0.000506619066305225
BB_04g010510.1	MSTRG.13851.1	-0.903773601456181	0.000827411222685814
BB_06g023930.1	MSTRG.13851.1	-0.903773601456181	0.000827411222685814
BB_11g027020.1	MSTRG.13880.1	0.916666666666667	0.000506619066305225
BB_04g016570.1	MSTRG.14224.1	0.903773601456181	0.000827411222685814
BB_03g028630.1	MSTRG.14398.1	-0.933333333333333	0.000235899812159435
BB_12g009960.1	MSTRG.14450.1	0.9	0.000943062322340316
BB_10g010960.1	MSTRG.1448.1	0.916666666666667	0.000506619066305225
BB_02g004020.1	MSTRG.14516.1	-0.9	0.000943062322340316
BB_04g009590.1	MSTRG.15193.1	0.9	0.000943062322340316
BB_04g016570.1	MSTRG.15193.1	0.933333333333333	0.000235899812159435
BB_02g027560.1	MSTRG.15259.1	0.916666666666667	0.000506619066305225
BB_12g009960.1	MSTRG.15259.1	0.916666666666667	0.000506619066305225
BB_02g004020.1	MSTRG.15293.1	0.916666666666667	0.000506619066305225
BB_02g013650.1	MSTRG.15336.1	0.9	0.000943062322340316
BB_10g010960.1	MSTRG.15336.1	0.9	0.000943062322340316
BB_04g010510.1	MSTRG.15356.1	-0.983333333333333	1.9362e+08
BB_06g023930.1	MSTRG.15356.1	-0.983333333333333	1.9362e+08
BB_07g022390.1	MSTRG.15356.1	-0.95	8.76252e+09
BB_08g023290.1	MSTRG.15356.1	-0.916666666666667	0.000506619066305225
BB_02g022080.1	MSTRG.15390.1	0.9	0.000943062322340316
BB_06g023930.1	MSTRG.15390.1	-0.9	0.000943062322340316
BB_08g023290.1	MSTRG.15407.1	0.9	0.000943062322340316
BB_11g027020.1	MSTRG.15407.1	0.933333333333333	0.000235899812159435
BB_12g009960.1	MSTRG.15424.1	0.916666666666667	0.000506619066305225
BB_02g022080.1	MSTRG.15450.1	0.95	8.76252e+09
BB_04g016570.1	MSTRG.15450.1	0.916666666666667	0.000506619066305225
BB_06g023930.1	MSTRG.15450.1	-0.916666666666667	0.000506619066305225
BB_02g022080.1	MSTRG.15451.1	0.9	0.000943062322340316
BB_04g010510.1	MSTRG.15468.1	0.9	0.000943062322340316
BB_07g022390.1	MSTRG.15468.1	0.916666666666667	0.000506619066305225
BB_08g023290.1	MSTRG.15468.1	0.933333333333333	0.000235899812159435
BB_02g027560.1	MSTRG.15544.1	0.983333333333333	1.9362e+08
BB_06g023930.1	MSTRG.15544.1	0.916666666666667	0.000506619066305225
BB_07g022390.1	MSTRG.15544.1	0.916666666666667	0.000506619066305225
BB_04g010510.1	MSTRG.15545.1	-0.916666666666667	0.000506619066305225
BB_02g004020.1	MSTRG.15569.1	-0.916666666666667	0.000506619066305225
BB_01g027700.1	MSTRG.15577.1	0.9	0.000943062322340316
BB_04g010510.1	MSTRG.15585.1	-0.920510149631295	0.000431100224198122
BB_04g016570.1	MSTRG.15585.1	0.945614971893967	0.000117091459441054
BB_02g027560.1	MSTRG.15656.1	0.912141875543738	0.000606850679471638
BB_04g016570.1	MSTRG.15657.1	-0.966240492659655	2.25207e+09
BB_04g010510.1	MSTRG.15737.1	0.95	8.76252e+09
BB_06g023930.1	MSTRG.15737.1	0.95	8.76252e+09
BB_07g022390.1	MSTRG.15737.1	0.95	8.76252e+09
BB_08g023290.1	MSTRG.15737.1	0.966666666666667	2.15503e+09
BB_02g022080.1	MSTRG.15757.1	0.966666666666667	2.15503e+09
BB_04g016570.1	MSTRG.15757.1	0.9	0.000943062322340316
BB_08g023290.1	MSTRG.15765.1	0.9	0.000943062322340316
BB_11g027020.1	MSTRG.15765.1	0.9	0.000943062322340316
BB_04g009590.1	MSTRG.15780.1	0.933333333333333	0.000235899812159435
BB_04g010510.1	MSTRG.15780.1	-0.916666666666667	0.000506619066305225
BB_04g016570.1	MSTRG.15780.1	0.966666666666667	2.15503e+09
BB_06g023930.1	MSTRG.15780.1	-0.9	0.000943062322340316
BB_07g022390.1	MSTRG.15780.1	-0.9	0.000943062322340316
BB_12g000340.1	MSTRG.15807.1	0.916666666666667	0.000506619066305225
BB_02g022080.1	MSTRG.15836.1	0.915385729888094	0.000533716892663794
BB_04g016570.1	MSTRG.15843.1	0.95	8.76252e+09
BB_09g012380.1	MSTRG.15880.1	-0.916666666666667	0.000506619066305225
BB_02g022080.1	MSTRG.15996.1	0.916666666666667	0.000506619066305225
BB_02g027560.1	MSTRG.16034.1	-0.912141875543738	0.000606850679471638
BB_06g023930.1	MSTRG.16034.1	-0.920510149631295	0.000431100224198122
BB_04g009590.1	MSTRG.16090.1	0.915385729888094	0.000533716892663794
BB_02g022080.1	MSTRG.16314.1	0.95	8.76252e+09
BB_04g016570.1	MSTRG.16314.1	0.933333333333333	0.000235899812159435
BB_02g013650.1	MSTRG.16564.1	0.916666666666667	0.000506619066305225
BB_02g024780.1	MSTRG.16564.1	0.9	0.000943062322340316
BB_04g010510.1	MSTRG.16564.1	0.916666666666667	0.000506619066305225
BB_06g023930.1	MSTRG.16564.1	0.9	0.000943062322340316
BB_07g022390.1	MSTRG.16564.1	0.916666666666667	0.000506619066305225
BB_08g023290.1	MSTRG.16564.1	0.983333333333333	1.9362e+08
BB_11g027020.1	MSTRG.16564.1	0.916666666666667	0.000506619066305225
BB_02g004020.1	MSTRG.16565.1	-0.916666666666667	0.000506619066305225
BB_02g013650.1	MSTRG.16565.1	0.933333333333333	0.000235899812159435
BB_08g003180.1	MSTRG.16937.1	0.916666666666667	0.000506619066305225
BB_02g022080.1	MSTRG.17087.1	1	0
BB_04g016570.1	MSTRG.17087.1	0.933333333333333	0.000235899812159435
BB_02g013650.1	MSTRG.17185.1	0.9	0.000943062322340316
BB_08g023290.1	MSTRG.17185.1	0.933333333333333	0.000235899812159435
BB_11g027020.1	MSTRG.17185.1	0.95	8.76252e+09
BB_04g010510.1	MSTRG.17324.1	0.916666666666667	0.000506619066305225
BB_07g022390.1	MSTRG.17324.1	0.916666666666667	0.000506619066305225
BB_08g023290.1	MSTRG.17324.1	0.933333333333333	0.000235899812159435
BB_04g009590.1	MSTRG.17452.1	-0.916666666666667	0.000506619066305225
BB_02g013650.1	MSTRG.17466.1	0.933333333333333	0.000235899812159435
BB_08g023290.1	MSTRG.17466.1	0.966666666666667	2.15503e+09
BB_11g027020.1	MSTRG.17466.1	0.933333333333333	0.000235899812159435
BB_04g010510.1	MSTRG.17497.1	-0.93724669780641	0.00019163134226563
BB_04g016570.1	MSTRG.17497.1	0.912141875543738	0.000606850679471638
BB_06g023930.1	MSTRG.17497.1	-0.970719794156639	1.37442e+09
BB_07g022390.1	MSTRG.17497.1	-0.93724669780641	0.00019163134226563
BB_02g027560.1	MSTRG.17533.1	-0.916666666666667	0.000506619066305225
BB_06g023930.1	MSTRG.17533.1	-0.933333333333333	0.000235899812159435
BB_11g027020.1	MSTRG.17582.1	0.9	0.000943062322340316
BB_04g016570.1	MSTRG.17597.1	0.9	0.000943062322340316
BB_02g022080.1	MSTRG.17634.1	0.966666666666667	2.15503e+09
BB_04g016570.1	MSTRG.17634.1	0.983333333333333	1.9362e+08
BB_02g013650.1	MSTRG.17638.1	0.933333333333333	0.000235899812159435
BB_08g023290.1	MSTRG.17638.1	0.966666666666667	2.15503e+09
BB_11g027020.1	MSTRG.17638.1	0.933333333333333	0.000235899812159435
BB_08g023290.1	MSTRG.17640.1	0.9	0.000943062322340316
BB_11g027020.1	MSTRG.17640.1	0.933333333333333	0.000235899812159435
BB_03g028630.1	MSTRG.17655.1	0.916666666666667	0.000506619066305225
BB_02g013650.1	MSTRG.17658.1	0.95	8.76252e+09
BB_02g027560.1	MSTRG.17667.1	-0.9	0.000943062322340316
BB_07g022390.1	MSTRG.17667.1	-0.95	8.76252e+09
BB_12g009960.1	MSTRG.17667.1	-0.9	0.000943062322340316
BB_10g010960.1	MSTRG.17741.1	0.9	0.000943062322340316
BB_02g022080.1	MSTRG.1783.4	0.9	0.000943062322340316
BB_04g009590.1	MSTRG.1783.4	0.933333333333333	0.000235899812159435
BB_04g010510.1	MSTRG.1783.4	-0.916666666666667	0.000506619066305225
BB_04g016570.1	MSTRG.1783.4	0.966666666666667	2.15503e+09
BB_06g023930.1	MSTRG.1783.4	-0.916666666666667	0.000506619066305225
BB_07g022390.1	MSTRG.1783.4	-0.9	0.000943062322340316
BB_02g013650.1	MSTRG.17889.1	0.9	0.000943062322340316
BB_08g023290.1	MSTRG.17889.1	0.933333333333333	0.000235899812159435
BB_11g027020.1	MSTRG.17889.1	0.95	8.76252e+09
BB_01g027700.1	MSTRG.17899.1	0.933333333333333	0.000235899812159435
BB_02g002150.1	MSTRG.17899.1	0.916666666666667	0.000506619066305225
BB_04g009590.1	MSTRG.17899.1	0.933333333333333	0.000235899812159435
BB_04g000340.1	MSTRG.17914.1	0.933333333333333	0.000235899812159435
BB_08g023290.1	MSTRG.17914.1	0.933333333333333	0.000235899812159435
BB_11g027020.1	MSTRG.17914.1	0.966666666666667	2.15503e+09
BB_12g009960.1	MSTRG.17926.1	0.903773601456181	0.000827411222685814
BB_02g004020.1	MSTRG.17928.1	-0.916666666666667	0.000506619066305225
BB_02g022080.1	MSTRG.17980.1	0.9	0.000943062322340316
BB_06g023930.1	MSTRG.17980.1	-0.9	0.000943062322340316
BB_02g013650.1	MSTRG.17993.1	0.916666666666667	0.000506619066305225
BB_02g013650.1	MSTRG.17994.1	0.9	0.000943062322340316
BB_04g010510.1	MSTRG.17994.1	0.916666666666667	0.000506619066305225
BB_08g023290.1	MSTRG.17994.1	0.933333333333333	0.000235899812159435
BB_12g009960.1	MSTRG.18003.1	0.9	0.000943062322340316
BB_03g028630.1	MSTRG.18023.1	-0.933333333333333	0.000235899812159435
BB_06g023950.1	MSTRG.18046.1	-0.915385729888094	0.000533716892663794
BB_02g022080.1	MSTRG.18054.1	0.9	0.000943062322340316
BB_04g016570.1	MSTRG.18054.1	0.933333333333333	0.000235899812159435
BB_06g023930.1	MSTRG.18054.1	-0.933333333333333	0.000235899812159435
BB_11g027020.1	MSTRG.18081.1	0.95	8.76252e+09
BB_02g027560.1	MSTRG.18200.1	-0.95	8.76252e+09
BB_04g010510.1	MSTRG.18200.1	-0.95	8.76252e+09
BB_06g023930.1	MSTRG.18200.1	-0.95	8.76252e+09
BB_07g022390.1	MSTRG.18200.1	-0.983333333333333	1.9362e+08
BB_08g023290.1	MSTRG.18200.1	-0.9	0.000943062322340316
BB_09g012380.1	MSTRG.18271.14	0.916666666666667	0.000506619066305225
BB_04g000340.1	MSTRG.18274.1	0.916666666666667	0.000506619066305225
BB_08g023290.1	MSTRG.18274.1	0.916666666666667	0.000506619066305225
BB_11g027020.1	MSTRG.18274.1	0.983333333333333	1.9362e+08
BB_02g013650.1	MSTRG.18276.1	0.9	0.000943062322340316
BB_08g023290.1	MSTRG.18276.1	0.933333333333333	0.000235899812159435
BB_11g027020.1	MSTRG.18276.1	0.95	8.76252e+09
BB_02g004020.1	MSTRG.18380.1	-0.916666666666667	0.000506619066305225
BB_10g010960.1	MSTRG.18380.1	0.933333333333333	0.000235899812159435
BB_01g027700.1	MSTRG.18551.1	0.933333333333333	0.000235899812159435
BB_04g010510.1	MSTRG.18616.1	0.945614971893967	0.000117091459441054
BB_06g023930.1	MSTRG.18616.1	0.928878423718853	0.000294525764199083
BB_04g009590.1	MSTRG.18622.1	0.933333333333333	0.000235899812159435
BB_04g016570.1	MSTRG.18622.1	0.966666666666667	2.15503e+09
BB_02g027560.1	MSTRG.18632.1	-0.933333333333333	0.000235899812159435
BB_06g023930.1	MSTRG.18632.1	-0.916666666666667	0.000506619066305225
BB_07g022390.1	MSTRG.18632.1	-0.916666666666667	0.000506619066305225
BB_11g027020.1	MSTRG.18633.1	0.9	0.000943062322340316
BB_02g027560.1	MSTRG.19069.1	-0.916666666666667	0.000506619066305225
BB_04g010510.1	MSTRG.19069.1	-0.95	8.76252e+09
BB_06g023930.1	MSTRG.19069.1	-0.983333333333333	1.9362e+08
BB_07g022390.1	MSTRG.19069.1	-0.95	8.76252e+09
BB_04g010510.1	MSTRG.19071.1	-0.916666666666667	0.000506619066305225
BB_04g016570.1	MSTRG.19071.1	0.916666666666667	0.000506619066305225
BB_06g023930.1	MSTRG.19071.1	-0.95	8.76252e+09
BB_07g022390.1	MSTRG.19071.1	-0.916666666666667	0.000506619066305225
BB_04g016570.1	MSTRG.19082.1	0.95	8.76252e+09
BB_10g010960.1	MSTRG.19115.1	0.916666666666667	0.000506619066305225
BB_02g027560.1	MSTRG.19126.1	-0.9	0.000943062322340316
BB_02g002150.1	MSTRG.19214.1	0.916666666666667	0.000506619066305225
BB_12g000340.1	MSTRG.19214.1	0.95	8.76252e+09
BB_04g009590.1	MSTRG.19218.1	0.933333333333333	0.000235899812159435
BB_04g016570.1	MSTRG.19218.1	0.966666666666667	2.15503e+09
BB_02g013650.1	MSTRG.19243.1	0.933333333333333	0.000235899812159435
BB_08g023290.1	MSTRG.19243.1	0.966666666666667	2.15503e+09
BB_11g027020.1	MSTRG.19243.1	0.933333333333333	0.000235899812159435
BB_02g013650.1	MSTRG.19299.1	0.95	8.76252e+09
BB_11g027020.1	MSTRG.19299.1	0.9	0.000943062322340316
BB_02g027560.1	MSTRG.19323.1	0.915385729888094	0.000533716892663794
BB_12g009960.1	MSTRG.19323.1	0.915385729888094	0.000533716892663794
BB_02g022080.1	MSTRG.19477.1	0.9	0.000943062322340316
BB_04g016570.1	MSTRG.19477.1	0.916666666666667	0.000506619066305225
BB_01g027700.1	MSTRG.19525.1	-0.933333333333333	0.000235899812159435
BB_04g009590.1	MSTRG.19525.1	-0.983333333333333	1.9362e+08
BB_04g016570.1	MSTRG.19525.1	-0.916666666666667	0.000506619066305225
BB_01g027700.1	MSTRG.19584.1	0.983333333333333	1.9362e+08
BB_04g009590.1	MSTRG.19584.1	0.9	0.000943062322340316
BB_07g022390.1	MSTRG.19600.1	0.9	0.000943062322340316
BB_08g023290.1	MSTRG.19600.1	0.9	0.000943062322340316
BB_02g027560.1	MSTRG.19619.1	0.966666666666667	2.15503e+09
BB_04g010510.1	MSTRG.19619.1	0.916666666666667	0.000506619066305225
BB_06g023930.1	MSTRG.19619.1	0.933333333333333	0.000235899812159435
BB_07g022390.1	MSTRG.19619.1	0.983333333333333	1.9362e+08
BB_08g023290.1	MSTRG.19621.1	0.916666666666667	0.000506619066305225
BB_02g027560.1	MSTRG.19683.1	-0.95	8.76252e+09
BB_06g023930.1	MSTRG.19683.1	-0.95	8.76252e+09
BB_07g022390.1	MSTRG.19683.1	-0.916666666666667	0.000506619066305225
BB_02g004020.1	MSTRG.19698.1	-0.933333333333333	0.000235899812159435
BB_02g013650.1	MSTRG.19814.1	0.933333333333333	0.000235899812159435
BB_08g023290.1	MSTRG.19814.1	0.9	0.000943062322340316
BB_11g027020.1	MSTRG.19814.1	0.933333333333333	0.000235899812159435
BB_01g027700.1	MSTRG.19833.1	-0.95	8.76252e+09
BB_04g009590.1	MSTRG.19833.1	-0.933333333333333	0.000235899812159435
BB_08g023290.1	MSTRG.19851.1	0.95	8.76252e+09
BB_11g027020.1	MSTRG.19861.1	0.9	0.000943062322340316
BB_02g022080.1	MSTRG.19869.1	0.933333333333333	0.000235899812159435
BB_04g009590.1	MSTRG.19869.1	0.933333333333333	0.000235899812159435
BB_04g016570.1	MSTRG.19869.1	1	0
BB_06g023930.1	MSTRG.19870.1	-0.95	8.76252e+09
BB_02g022080.1	MSTRG.19917.1	0.95	8.76252e+09
BB_04g016570.1	MSTRG.19917.1	0.966666666666667	2.15503e+09
BB_03g006180.1	MSTRG.19923.1	0.966666666666667	2.15503e+09
BB_02g013650.1	MSTRG.19934.1	0.9	0.000943062322340316
BB_08g023290.1	MSTRG.19934.1	0.933333333333333	0.000235899812159435
BB_11g027020.1	MSTRG.19934.1	0.95	8.76252e+09
BB_02g013650.1	MSTRG.19960.1	0.9	0.000943062322340316
BB_11g027020.1	MSTRG.19960.1	0.916666666666667	0.000506619066305225
BB_04g010510.1	MSTRG.19978.1	-0.916666666666667	0.000506619066305225
BB_04g016570.1	MSTRG.19978.1	0.916666666666667	0.000506619066305225
BB_06g023930.1	MSTRG.19978.1	-0.916666666666667	0.000506619066305225
BB_02g004020.1	MSTRG.20018.2	-0.940019342160768	0.000164049441798486
BB_02g024780.1	MSTRG.20061.1	0.9	0.000943062322340316
BB_04g010510.1	MSTRG.20061.1	0.916666666666667	0.000506619066305225
BB_08g023290.1	MSTRG.20061.1	0.95	8.76252e+09
BB_02g027560.1	MSTRG.20218.1	0.9	0.000943062322340316
BB_07g022390.1	MSTRG.20218.1	0.9	0.000943062322340316
BB_08g023290.1	MSTRG.20218.1	0.95	8.76252e+09
BB_11g027020.1	MSTRG.20218.1	0.933333333333333	0.000235899812159435
BB_02g013650.1	MSTRG.20349.1	-0.983333333333333	1.9362e+08
BB_08g023290.1	MSTRG.20349.1	-0.916666666666667	0.000506619066305225
BB_10g010960.1	MSTRG.20516.1	0.9	0.000943062322340316
BB_07g008790.1	MSTRG.20517.1	0.916666666666667	0.000506619066305225
BB_10g010960.1	MSTRG.20517.1	0.916666666666667	0.000506619066305225
BB_03g028630.1	MSTRG.20792.1	0.915385729888094	0.000533716892663794
BB_04g010510.1	MSTRG.20821.1	-0.983333333333333	1.9362e+08
BB_06g023930.1	MSTRG.20821.1	-0.983333333333333	1.9362e+08
BB_07g022390.1	MSTRG.20821.1	-0.95	8.76252e+09
BB_08g023290.1	MSTRG.20821.1	-0.916666666666667	0.000506619066305225
BB_02g013650.1	MSTRG.20911.1	0.966666666666667	2.15503e+09
BB_08g023290.1	MSTRG.20911.1	0.933333333333333	0.000235899812159435
BB_11g027020.1	MSTRG.20911.1	0.916666666666667	0.000506619066305225
BB_04g009590.1	MSTRG.21391.1	0.933333333333333	0.000235899812159435
BB_04g010510.1	MSTRG.21391.1	-0.916666666666667	0.000506619066305225
BB_04g016570.1	MSTRG.21391.1	0.966666666666667	2.15503e+09
BB_06g023930.1	MSTRG.21391.1	-0.9	0.000943062322340316
BB_07g022390.1	MSTRG.21391.1	-0.9	0.000943062322340316
BB_04g010510.1	MSTRG.21392.1	-0.95	8.76252e+09
BB_06g023930.1	MSTRG.21392.1	-0.916666666666667	0.000506619066305225
BB_07g013420.1	MSTRG.21484.1	-0.95	8.76252e+09
BB_08g003180.1	MSTRG.21484.1	-0.916666666666667	0.000506619066305225
BB_12g000340.1	MSTRG.21484.1	-0.916666666666667	0.000506619066305225
BB_09g012380.1	MSTRG.2151.1	-0.9	0.000943062322340316
BB_01g027700.1	MSTRG.21551.1	0.9	0.000943062322340316
BB_04g016570.1	MSTRG.21560.2	-0.928878423718853	0.000294525764199083
BB_06g023930.1	MSTRG.21560.2	0.912141875543738	0.000606850679471638
BB_02g022080.1	MSTRG.21592.1	0.9	0.000943062322340316
BB_02g027560.1	MSTRG.21609.1	0.912141875543738	0.000606850679471638
BB_02g013650.1	MSTRG.21644.1	0.933333333333333	0.000235899812159435
BB_08g023290.1	MSTRG.21644.1	0.9	0.000943062322340316
BB_11g027020.1	MSTRG.21644.1	0.933333333333333	0.000235899812159435
BB_02g004020.1	MSTRG.21645.1	-0.9	0.000943062322340316
BB_02g013650.1	MSTRG.21645.1	0.916666666666667	0.000506619066305225
BB_11g027020.1	MSTRG.21645.1	0.916666666666667	0.000506619066305225
BB_02g013650.1	MSTRG.21661.1	0.933333333333333	0.000235899812159435
BB_02g024780.1	MSTRG.21661.1	0.916666666666667	0.000506619066305225
BB_04g010510.1	MSTRG.21661.1	0.9	0.000943062322340316
BB_08g023290.1	MSTRG.21661.1	0.966666666666667	2.15503e+09
BB_07g022390.1	MSTRG.21672.1	-0.905203810969629	0.00078629385551432
BB_02g013650.1	MSTRG.21738.1	0.933333333333333	0.000235899812159435
BB_02g004020.1	MSTRG.21743.1	-0.916666666666667	0.000506619066305225
BB_02g013650.1	MSTRG.21743.1	0.933333333333333	0.000235899812159435
BB_04g010510.1	MSTRG.21876.1	-0.9	0.000943062322340316
BB_02g013650.1	MSTRG.21893.1	-0.916666666666667	0.000506619066305225
BB_07g022390.1	MSTRG.21893.1	-0.9	0.000943062322340316
BB_08g023290.1	MSTRG.21893.1	-0.95	8.76252e+09
BB_11g027020.1	MSTRG.21893.1	-0.916666666666667	0.000506619066305225
BB_02g013650.1	MSTRG.21922.1	0.9	0.000943062322340316
BB_08g023290.1	MSTRG.21922.1	0.933333333333333	0.000235899812159435
BB_11g027020.1	MSTRG.21922.1	0.95	8.76252e+09
BB_02g013650.1	MSTRG.21970.1	0.966666666666667	2.15503e+09
BB_08g023290.1	MSTRG.21970.1	0.933333333333333	0.000235899812159435
BB_11g027020.1	MSTRG.21970.1	0.916666666666667	0.000506619066305225
BB_02g013650.1	MSTRG.21975.1	0.9	0.000943062322340316
BB_08g023290.1	MSTRG.21975.1	0.933333333333333	0.000235899812159435
BB_11g027020.1	MSTRG.21975.1	0.95	8.76252e+09
BB_10g010960.1	MSTRG.21998.1	0.916666666666667	0.000506619066305225
BB_08g023290.1	MSTRG.22004.1	0.9	0.000943062322340316
BB_11g027020.1	MSTRG.22004.1	0.933333333333333	0.000235899812159435
BB_11g027020.1	MSTRG.22028.1	0.9	0.000943062322340316
BB_06g023930.1	MSTRG.22065.1	-0.9	0.000943062322340316
BB_09g012380.1	MSTRG.22068.1	-0.9	0.000943062322340316
BB_04g016570.1	MSTRG.2208.1	0.9	0.000943062322340316
BB_02g004020.1	MSTRG.22124.1	-0.9	0.000943062322340316
BB_04g010510.1	MSTRG.22263.1	-0.983333333333333	1.9362e+08
BB_06g023930.1	MSTRG.22263.1	-0.983333333333333	1.9362e+08
BB_07g022390.1	MSTRG.22263.1	-0.95	8.76252e+09
BB_08g023290.1	MSTRG.22263.1	-0.916666666666667	0.000506619066305225
BB_02g013650.1	MSTRG.22300.1	0.933333333333333	0.000235899812159435
BB_08g023290.1	MSTRG.22300.1	0.966666666666667	2.15503e+09
BB_11g027020.1	MSTRG.22300.1	0.933333333333333	0.000235899812159435
BB_03g028630.1	MSTRG.22334.1	0.916666666666667	0.000506619066305225
BB_04g010510.1	MSTRG.22348.1	0.916666666666667	0.000506619066305225
BB_04g016570.1	MSTRG.22348.1	-0.916666666666667	0.000506619066305225
BB_06g023930.1	MSTRG.22348.1	0.916666666666667	0.000506619066305225
BB_07g022390.1	MSTRG.22348.1	0.916666666666667	0.000506619066305225
BB_09g012380.1	MSTRG.22373.1	0.95	8.76252e+09
BB_10g010960.1	MSTRG.22394.1	0.933333333333333	0.000235899812159435
BB_01g027700.1	MSTRG.22425.1	0.966666666666667	2.15503e+09
BB_02g002150.1	MSTRG.22425.1	0.9	0.000943062322340316
BB_03g006180.1	MSTRG.22425.1	0.9	0.000943062322340316
BB_04g009590.1	MSTRG.22425.1	0.983333333333333	1.9362e+08
BB_04g016570.1	MSTRG.22425.1	0.95	8.76252e+09
BB_02g022080.1	MSTRG.22473.1	0.966666666666667	2.15503e+09
BB_04g016570.1	MSTRG.22473.1	0.95	8.76252e+09
BB_02g013650.1	MSTRG.22477.1	0.9	0.000943062322340316
BB_08g023290.1	MSTRG.22477.1	0.933333333333333	0.000235899812159435
BB_11g027020.1	MSTRG.22477.1	0.95	8.76252e+09
BB_03g028630.1	MSTRG.22488.1	-0.95	8.76252e+09
BB_04g010510.1	MSTRG.22491.1	0.95	8.76252e+09
BB_06g023930.1	MSTRG.22491.1	0.95	8.76252e+09
BB_07g022390.1	MSTRG.22491.1	0.95	8.76252e+09
BB_08g023290.1	MSTRG.22491.1	0.966666666666667	2.15503e+09
BB_02g004020.1	MSTRG.22501.1	-0.9	0.000943062322340316
BB_10g010960.1	MSTRG.22501.1	0.95	8.76252e+09
BB_07g008790.1	MSTRG.22531.1	0.95	8.76252e+09
BB_02g022080.1	MSTRG.22576.1	0.933333333333333	0.000235899812159435
BB_04g009590.1	MSTRG.22576.1	0.933333333333333	0.000235899812159435
BB_04g016570.1	MSTRG.22576.1	0.95	8.76252e+09
BB_04g016570.1	MSTRG.22584.1	0.966666666666667	2.15503e+09
BB_11g027020.1	MSTRG.22734.1	0.95	8.76252e+09
BB_09g012380.1	MSTRG.22931.1	0.928878423718853	0.000294525764199083
BB_02g013650.1	MSTRG.23101.1	0.9	0.000943062322340316
BB_08g023290.1	MSTRG.23101.1	0.933333333333333	0.000235899812159435
BB_11g027020.1	MSTRG.23101.1	0.916666666666667	0.000506619066305225
BB_11g027020.1	MSTRG.23103.1	0.9	0.000943062322340316
BB_04g009590.1	MSTRG.23116.1	-0.912870929175277	0.000589839222437494
BB_04g016570.1	MSTRG.23116.1	-0.912870929175277	0.000589839222437494
BB_04g010510.1	MSTRG.23164.1	-0.915385729888094	0.000533716892663794
BB_04g016570.1	MSTRG.23164.1	0.966240492659655	2.25207e+09
BB_06g023930.1	MSTRG.23164.1	-0.915385729888094	0.000533716892663794
BB_02g002150.1	MSTRG.2331.1	0.916666666666667	0.000506619066305225
BB_12g000340.1	MSTRG.2331.1	0.966666666666667	2.15503e+09
BB_04g010510.1	MSTRG.23386.1	-0.933333333333333	0.000235899812159435
BB_06g023930.1	MSTRG.23386.1	-0.933333333333333	0.000235899812159435
BB_07g022390.1	MSTRG.23386.1	-0.9	0.000943062322340316
BB_08g023290.1	MSTRG.23386.1	-0.9	0.000943062322340316
BB_12g000340.1	MSTRG.23742.1	0.928878423718853	0.000294525764199083
BB_02g022080.1	MSTRG.23748.1	0.95	8.76252e+09
BB_02g022080.1	MSTRG.23834.1	0.9	0.000943062322340316
BB_02g022080.1	MSTRG.23843.1	0.9	0.000943062322340316
BB_04g016570.1	MSTRG.23843.1	0.916666666666667	0.000506619066305225
BB_02g012440.1	MSTRG.23931.1	-0.9	0.000943062322340316
BB_02g022080.1	MSTRG.23976.1	0.933333333333333	0.000235899812159435
BB_04g010510.1	MSTRG.23998.1	-0.95	8.76252e+09
BB_04g016570.1	MSTRG.23998.1	0.9	0.000943062322340316
BB_06g023930.1	MSTRG.23998.1	-0.983333333333333	1.9362e+08
BB_07g022390.1	MSTRG.23998.1	-0.95	8.76252e+09
BB_08g023290.1	MSTRG.2420.1	0.9	0.000943062322340316
BB_11g027020.1	MSTRG.2420.1	0.933333333333333	0.000235899812159435
BB_04g009590.1	MSTRG.2435.1	0.966666666666667	2.15503e+09
BB_04g016570.1	MSTRG.2435.1	0.95	8.76252e+09
BB_02g022080.1	MSTRG.24415.1	0.9	0.000943062322340316
BB_06g023930.1	MSTRG.24478.1	-0.903773601456181	0.000827411222685814
BB_06g023930.1	MSTRG.24479.1	-0.903773601456181	0.000827411222685814
BB_10g010960.1	MSTRG.24664.1	0.933333333333333	0.000235899812159435
BB_04g009590.1	MSTRG.24668.1	0.932337317478614	0.000248220898149132
BB_04g010510.1	MSTRG.24668.1	-0.915385729888094	0.000533716892663794
BB_04g016570.1	MSTRG.24668.1	0.966240492659655	2.25207e+09
BB_06g023930.1	MSTRG.24668.1	-0.915385729888094	0.000533716892663794
BB_02g022080.1	MSTRG.24683.1	0.916666666666667	0.000506619066305225
BB_04g010510.1	MSTRG.24683.1	-0.933333333333333	0.000235899812159435
BB_06g023930.1	MSTRG.24683.1	-0.983333333333333	1.9362e+08
BB_07g022390.1	MSTRG.24683.1	-0.916666666666667	0.000506619066305225
BB_10g010960.1	MSTRG.24697.1	0.933333333333333	0.000235899812159435
BB_04g010510.1	MSTRG.24774.1	0.916666666666667	0.000506619066305225
BB_04g016570.1	MSTRG.24774.1	-0.916666666666667	0.000506619066305225
BB_06g023930.1	MSTRG.24774.1	0.9	0.000943062322340316
BB_07g022390.1	MSTRG.24774.1	0.9	0.000943062322340316
BB_06g023950.1	MSTRG.24776.1	-0.905203810969629	0.00078629385551432
BB_10g010960.1	MSTRG.24801.1	0.9	0.000943062322340316
BB_03g028630.1	MSTRG.24803.1	0.9	0.000943062322340316
BB_02g022080.1	MSTRG.24845.1	0.916666666666667	0.000506619066305225
BB_04g016570.1	MSTRG.24845.1	0.933333333333333	0.000235899812159435
BB_06g023930.1	MSTRG.24845.1	-0.933333333333333	0.000235899812159435
BB_02g027560.1	MSTRG.24920.1	-0.916666666666667	0.000506619066305225
BB_09g012380.1	MSTRG.24936.1	-0.933333333333333	0.000235899812159435
BB_08g023290.1	MSTRG.24951.1	0.9	0.000943062322340316
BB_11g027020.1	MSTRG.24951.1	0.933333333333333	0.000235899812159435
BB_02g013650.1	MSTRG.24965.1	0.9	0.000943062322340316
BB_08g023290.1	MSTRG.24965.1	0.933333333333333	0.000235899812159435
BB_11g027020.1	MSTRG.24965.1	0.95	8.76252e+09
BB_02g013650.1	MSTRG.2497.1	0.9	0.000943062322340316
BB_08g023290.1	MSTRG.2497.1	0.933333333333333	0.000235899812159435
BB_11g027020.1	MSTRG.2497.1	0.95	8.76252e+09
BB_02g013650.1	MSTRG.24979.1	0.916666666666667	0.000506619066305225
BB_02g024780.1	MSTRG.24979.1	0.9	0.000943062322340316
BB_04g010510.1	MSTRG.24979.1	0.916666666666667	0.000506619066305225
BB_06g023930.1	MSTRG.24979.1	0.9	0.000943062322340316
BB_07g022390.1	MSTRG.24979.1	0.916666666666667	0.000506619066305225
BB_08g023290.1	MSTRG.24979.1	0.983333333333333	1.9362e+08
BB_11g027020.1	MSTRG.24979.1	0.916666666666667	0.000506619066305225
BB_02g004020.1	MSTRG.2498.1	-0.933333333333333	0.000235899812159435
BB_04g016570.1	MSTRG.25002.1	0.966666666666667	2.15503e+09
BB_11g027020.1	MSTRG.25042.1	0.9	0.000943062322340316
BB_02g013650.1	MSTRG.25111.1	0.9	0.000943062322340316
BB_08g023290.1	MSTRG.25111.1	0.933333333333333	0.000235899812159435
BB_11g027020.1	MSTRG.25111.1	0.95	8.76252e+09
BB_02g013650.1	MSTRG.25118.1	0.95	8.76252e+09
BB_11g027020.1	MSTRG.25118.1	0.9	0.000943062322340316
BB_02g013650.1	MSTRG.25167.1	0.9	0.000943062322340316
BB_08g023290.1	MSTRG.25167.1	0.933333333333333	0.000235899812159435
BB_11g027020.1	MSTRG.25167.1	0.916666666666667	0.000506619066305225
BB_09g012380.1	MSTRG.25337.1	0.916666666666667	0.000506619066305225
BB_10g010960.1	MSTRG.25337.1	0.966666666666667	2.15503e+09
BB_10g010960.1	MSTRG.25351.1	0.9	0.000943062322340316
BB_04g010510.1	MSTRG.25352.1	0.933333333333333	0.000235899812159435
BB_07g022390.1	MSTRG.25352.1	0.933333333333333	0.000235899812159435
BB_08g023290.1	MSTRG.25352.1	0.966666666666667	2.15503e+09
BB_02g013650.1	MSTRG.2559.1	0.9	0.000943062322340316
BB_08g023290.1	MSTRG.2559.1	0.933333333333333	0.000235899812159435
BB_11g027020.1	MSTRG.2559.1	0.95	8.76252e+09
BB_02g027560.1	MSTRG.2591.1	-0.916666666666667	0.000506619066305225
BB_04g010510.1	MSTRG.2591.1	-0.916666666666667	0.000506619066305225
BB_06g023930.1	MSTRG.2591.1	-0.916666666666667	0.000506619066305225
BB_02g027560.1	MSTRG.25949.1	-0.903773601456181	0.000827411222685814
BB_04g010510.1	MSTRG.25949.1	-0.928878423718853	0.000294525764199083
BB_04g016570.1	MSTRG.25949.1	0.903773601456181	0.000827411222685814
BB_06g023930.1	MSTRG.25949.1	-0.928878423718853	0.000294525764199083
BB_07g022390.1	MSTRG.25949.1	-0.928878423718853	0.000294525764199083
BB_02g013650.1	MSTRG.26138.1	0.916666666666667	0.000506619066305225
BB_11g027020.1	MSTRG.26138.1	0.966666666666667	2.15503e+09
BB_02g013650.1	MSTRG.26199.1	0.933333333333333	0.000235899812159435
BB_02g024780.1	MSTRG.26199.1	0.916666666666667	0.000506619066305225
BB_04g010510.1	MSTRG.26199.1	0.9	0.000943062322340316
BB_08g023290.1	MSTRG.26199.1	0.966666666666667	2.15503e+09
BB_02g013650.1	MSTRG.26236.1	0.966666666666667	2.15503e+09
BB_02g021140.1	MSTRG.2628.1	0.915385729888094	0.000533716892663794
BB_02g022080.1	MSTRG.2628.1	0.915385729888094	0.000533716892663794
BB_04g010510.1	MSTRG.2631.1	-0.905203810969629	0.00078629385551432
BB_01g027700.1	MSTRG.26354.1	0.916666666666667	0.000506619066305225
BB_02g002150.1	MSTRG.26354.1	0.916666666666667	0.000506619066305225
BB_04g009590.1	MSTRG.26354.1	0.933333333333333	0.000235899812159435
BB_03g028630.1	MSTRG.26357.1	-0.933333333333333	0.000235899812159435
BB_06g012530.1	MSTRG.26392.1	0.905203810969629	0.00078629385551432
BB_02g013650.1	MSTRG.2641.1	0.9	0.000943062322340316
BB_08g023290.1	MSTRG.2641.1	0.933333333333333	0.000235899812159435
BB_11g027020.1	MSTRG.2641.1	0.95	8.76252e+09
BB_08g023290.1	MSTRG.26422.1	0.95	8.76252e+09
BB_04g010510.1	MSTRG.26429.1	-0.95	8.76252e+09
BB_04g016570.1	MSTRG.26429.1	0.9	0.000943062322340316
BB_06g023930.1	MSTRG.26429.1	-0.916666666666667	0.000506619066305225
BB_07g022390.1	MSTRG.26429.1	-0.916666666666667	0.000506619066305225
BB_03g028630.1	MSTRG.26462.1	-0.933333333333333	0.000235899812159435
BB_02g022080.1	MSTRG.26481.1	0.95	8.76252e+09
BB_04g010510.1	MSTRG.26481.1	-0.9	0.000943062322340316
BB_04g016570.1	MSTRG.26481.1	0.95	8.76252e+09
BB_06g023930.1	MSTRG.26481.1	-0.933333333333333	0.000235899812159435
BB_02g013650.1	MSTRG.26520.1	0.966666666666667	2.15503e+09
BB_01g027700.1	MSTRG.26533.1	0.9	0.000943062322340316
BB_04g009590.1	MSTRG.26533.1	0.95	8.76252e+09
BB_09g012380.1	MSTRG.2655.1	-0.9	0.000943062322340316
BB_02g022080.1	MSTRG.26558.1	0.9	0.000943062322340316
BB_08g003180.1	MSTRG.26598.1	-0.9	0.000943062322340316
BB_12g000340.1	MSTRG.26598.1	-0.933333333333333	0.000235899812159435
BB_08g023290.1	MSTRG.2671.1	0.9	0.000943062322340316
BB_11g027020.1	MSTRG.2671.1	0.933333333333333	0.000235899812159435
BB_02g027560.1	MSTRG.26715.1	0.916666666666667	0.000506619066305225
BB_04g010510.1	MSTRG.26715.1	0.95	8.76252e+09
BB_06g023930.1	MSTRG.26715.1	0.983333333333333	1.9362e+08
BB_07g022390.1	MSTRG.26715.1	0.95	8.76252e+09
BB_04g010510.1	MSTRG.26752.1	-0.916666666666667	0.000506619066305225
BB_06g023930.1	MSTRG.26752.1	-0.9	0.000943062322340316
BB_02g022080.1	MSTRG.26757.1	0.9	0.000943062322340316
BB_04g016570.1	MSTRG.26757.1	0.9	0.000943062322340316
BB_06g023930.1	MSTRG.26757.1	-0.916666666666667	0.000506619066305225
BB_03g006180.1	MSTRG.26835.1	0.966666666666667	2.15503e+09
BB_02g013650.1	MSTRG.26837.1	0.9	0.000943062322340316
BB_11g027020.1	MSTRG.26837.1	0.916666666666667	0.000506619066305225
BB_02g027560.1	MSTRG.26867.1	0.9	0.000943062322340316
BB_07g022390.1	MSTRG.26867.1	0.916666666666667	0.000506619066305225
BB_02g013650.1	MSTRG.26869.1	0.916666666666667	0.000506619066305225
BB_02g022080.1	MSTRG.26899.1	0.9	0.000943062322340316
BB_04g010510.1	MSTRG.26899.1	-0.916666666666667	0.000506619066305225
BB_04g016570.1	MSTRG.26899.1	0.916666666666667	0.000506619066305225
BB_06g023930.1	MSTRG.26899.1	-0.916666666666667	0.000506619066305225
BB_06g023930.1	MSTRG.26908.1	-0.933333333333333	0.000235899812159435
BB_07g022390.1	MSTRG.26908.1	-0.933333333333333	0.000235899812159435
BB_03g006180.1	MSTRG.26953.1	0.916666666666667	0.000506619066305225
BB_04g016570.1	MSTRG.26953.1	0.9	0.000943062322340316
BB_08g023290.1	MSTRG.2701.1	0.9	0.000943062322340316
BB_11g027020.1	MSTRG.2701.1	0.933333333333333	0.000235899812159435
BB_06g023930.1	MSTRG.2702.1	-0.940019342160768	0.000164049441798486
BB_02g004020.1	MSTRG.27088.1	-0.9	0.000943062322340316
BB_02g027560.1	MSTRG.27126.1	0.916666666666667	0.000506619066305225
BB_07g022390.1	MSTRG.27126.1	0.916666666666667	0.000506619066305225
BB_08g023290.1	MSTRG.27126.1	0.933333333333333	0.000235899812159435
BB_11g027020.1	MSTRG.27126.1	0.9	0.000943062322340316
BB_02g013650.1	MSTRG.2715.1	0.9	0.000943062322340316
BB_08g023290.1	MSTRG.2715.1	0.933333333333333	0.000235899812159435
BB_11g027020.1	MSTRG.2715.1	0.95	8.76252e+09
BB_02g013650.1	MSTRG.2716.1	0.933333333333333	0.000235899812159435
BB_08g023290.1	MSTRG.2716.1	0.9	0.000943062322340316
BB_11g027020.1	MSTRG.2716.1	0.933333333333333	0.000235899812159435
BB_03g006180.1	MSTRG.2724.1	0.933333333333333	0.000235899812159435
BB_02g022080.1	MSTRG.2755.1	0.9	0.000943062322340316
BB_02g022080.1	MSTRG.2767.1	0.966666666666667	2.15503e+09
BB_10g010960.1	MSTRG.2798.1	0.9	0.000943062322340316
BB_04g016570.1	MSTRG.2859.1	0.916666666666667	0.000506619066305225
BB_06g023930.1	MSTRG.2859.1	-0.916666666666667	0.000506619066305225
BB_04g010510.1	MSTRG.2878.1	0.9	0.000943062322340316
BB_07g022390.1	MSTRG.2878.1	0.933333333333333	0.000235899812159435
BB_04g010510.1	MSTRG.2880.1	0.945614971893967	0.000117091459441054
BB_06g023930.1	MSTRG.2880.1	0.912141875543738	0.000606850679471638
BB_07g022390.1	MSTRG.2880.1	0.945614971893967	0.000117091459441054
BB_08g023290.1	MSTRG.2880.1	0.962351520069081	3.28586e+09
BB_02g013650.1	MSTRG.2896.1	0.9	0.000943062322340316
BB_11g027020.1	MSTRG.2896.1	0.916666666666667	0.000506619066305225
BB_02g004020.1	MSTRG.2925.1	0.9	0.000943062322340316
BB_03g028630.1	MSTRG.2925.1	-0.916666666666667	0.000506619066305225
BB_02g013650.1	MSTRG.3054.1	0.9	0.000943062322340316
BB_09g012380.1	MSTRG.3202.1	-0.916666666666667	0.000506619066305225
BB_10g010960.1	MSTRG.3202.1	-0.95	8.76252e+09
BB_10g010960.1	MSTRG.3244.1	0.916666666666667	0.000506619066305225
BB_02g022080.1	MSTRG.3245.1	0.962351520069081	3.28586e+09
BB_04g016570.1	MSTRG.3245.1	0.945614971893967	0.000117091459441054
BB_06g023930.1	MSTRG.3245.1	-0.93724669780641	0.00019163134226563
BB_02g022080.1	MSTRG.3246.1	0.933333333333333	0.000235899812159435
BB_04g010510.1	MSTRG.3246.1	-0.9	0.000943062322340316
BB_04g016570.1	MSTRG.3246.1	0.95	8.76252e+09
BB_06g023930.1	MSTRG.3246.1	-0.916666666666667	0.000506619066305225
BB_12g000340.1	MSTRG.3251.1	0.9	0.000943062322340316
BB_10g010960.1	MSTRG.3336.1	0.966666666666667	2.15503e+09
BB_04g016570.1	MSTRG.3529.1	0.916666666666667	0.000506619066305225
BB_02g022080.1	MSTRG.3938.1	0.9	0.000943062322340316
BB_04g016570.1	MSTRG.3938.1	0.933333333333333	0.000235899812159435
BB_06g023930.1	MSTRG.3938.1	-0.9	0.000943062322340316
BB_02g013650.1	MSTRG.3989.14	0.933333333333333	0.000235899812159435
BB_08g023290.1	MSTRG.3989.14	0.9	0.000943062322340316
BB_10g010960.1	MSTRG.4031.1	-0.916666666666667	0.000506619066305225
BB_04g016570.1	MSTRG.4036.1	0.916666666666667	0.000506619066305225
BB_06g023930.1	MSTRG.4036.1	-0.9	0.000943062322340316
BB_02g004020.1	MSTRG.4049.1	-0.916666666666667	0.000506619066305225
BB_02g022080.1	MSTRG.4061.1	0.95	8.76252e+09
BB_04g016570.1	MSTRG.4061.1	0.9	0.000943062322340316
BB_10g010960.1	MSTRG.4092.1	-0.920510149631295	0.000431100224198122
BB_11g027020.1	MSTRG.4108.1	0.933333333333333	0.000235899812159435
BB_02g024780.1	MSTRG.4141.1	0.9	0.000943062322340316
BB_04g000340.1	MSTRG.4141.1	0.9	0.000943062322340316
BB_08g023290.1	MSTRG.4141.1	0.916666666666667	0.000506619066305225
BB_11g027020.1	MSTRG.4141.1	0.933333333333333	0.000235899812159435
BB_04g010510.1	MSTRG.4175.1	-0.983333333333333	1.9362e+08
BB_06g023930.1	MSTRG.4175.1	-0.983333333333333	1.9362e+08
BB_07g022390.1	MSTRG.4175.1	-0.95	8.76252e+09
BB_08g023290.1	MSTRG.4175.1	-0.916666666666667	0.000506619066305225
BB_02g004020.1	MSTRG.4180.1	-0.9	0.000943062322340316
BB_04g016570.1	MSTRG.4186.1	0.916666666666667	0.000506619066305225
BB_06g023930.1	MSTRG.4186.1	-0.9	0.000943062322340316
BB_02g012440.1	MSTRG.4223.1	0.940019342160768	0.000164049441798486
BB_08g003180.1	MSTRG.4223.1	0.905203810969629	0.00078629385551432
BB_02g027560.1	MSTRG.4228.1	-0.916666666666667	0.000506619066305225
BB_04g010510.1	MSTRG.4228.1	-0.983333333333333	1.9362e+08
BB_06g023930.1	MSTRG.4228.1	-0.983333333333333	1.9362e+08
BB_07g022390.1	MSTRG.4228.1	-0.983333333333333	1.9362e+08
BB_01g027700.1	MSTRG.4229.1	0.933333333333333	0.000235899812159435
BB_04g009590.1	MSTRG.4229.1	0.916666666666667	0.000506619066305225
BB_04g016570.1	MSTRG.4229.1	0.933333333333333	0.000235899812159435
BB_04g010510.1	MSTRG.4268.1	-0.916666666666667	0.000506619066305225
BB_04g016570.1	MSTRG.4268.1	0.916666666666667	0.000506619066305225
BB_03g006180.1	MSTRG.4507.1	0.916666666666667	0.000506619066305225
BB_04g016570.1	MSTRG.4507.1	0.9	0.000943062322340316
BB_01g027700.1	MSTRG.4679.1	0.933333333333333	0.000235899812159435
BB_04g009590.1	MSTRG.4679.1	0.916666666666667	0.000506619066305225
BB_01g027700.1	MSTRG.4728.1	0.95	8.76252e+09
BB_02g013650.1	MSTRG.4821.1	0.933333333333333	0.000235899812159435
BB_08g023290.1	MSTRG.4821.1	0.966666666666667	2.15503e+09
BB_11g027020.1	MSTRG.4821.1	0.933333333333333	0.000235899812159435
BB_02g022080.1	MSTRG.4833.1	0.9	0.000943062322340316
BB_04g016570.1	MSTRG.4833.1	0.933333333333333	0.000235899812159435
BB_02g013650.1	MSTRG.4858.1	0.933333333333333	0.000235899812159435
BB_08g023290.1	MSTRG.4858.1	0.966666666666667	2.15503e+09
BB_11g027020.1	MSTRG.4858.1	0.933333333333333	0.000235899812159435
BB_02g013650.1	MSTRG.4886.1	0.933333333333333	0.000235899812159435
BB_08g023290.1	MSTRG.4886.1	0.966666666666667	2.15503e+09
BB_11g027020.1	MSTRG.4886.1	0.933333333333333	0.000235899812159435
BB_09g012380.1	MSTRG.4970.1	0.916666666666667	0.000506619066305225
BB_02g022080.1	MSTRG.4972.1	0.9	0.000943062322340316
BB_08g023290.1	MSTRG.4973.1	0.9	0.000943062322340316
BB_11g027020.1	MSTRG.4973.1	0.933333333333333	0.000235899812159435
BB_04g010510.1	MSTRG.5006.1	-0.916666666666667	0.000506619066305225
BB_06g023930.1	MSTRG.5006.1	-0.916666666666667	0.000506619066305225
BB_02g013650.1	MSTRG.5017.1	-0.905203810969629	0.00078629385551432
BB_02g027560.1	MSTRG.5094.1	-0.95	8.76252e+09
BB_06g023930.1	MSTRG.5094.1	-0.95	8.76252e+09
BB_07g022390.1	MSTRG.5094.1	-0.916666666666667	0.000506619066305225
BB_02g022080.1	MSTRG.5160.1	0.95	8.76252e+09
BB_04g016570.1	MSTRG.5160.1	0.966666666666667	2.15503e+09
BB_11g027020.1	MSTRG.5162.1	0.9	0.000943062322340316
BB_02g013650.1	MSTRG.5501.1	0.9	0.000943062322340316
BB_08g023290.1	MSTRG.5501.1	0.933333333333333	0.000235899812159435
BB_11g027020.1	MSTRG.5501.1	0.9	0.000943062322340316
BB_02g027560.1	MSTRG.5505.1	-0.9	0.000943062322340316
BB_04g010510.1	MSTRG.5505.1	-0.916666666666667	0.000506619066305225
BB_06g023930.1	MSTRG.5505.1	-0.95	8.76252e+09
BB_07g022390.1	MSTRG.5505.1	-0.916666666666667	0.000506619066305225
BB_06g025220.1	MSTRG.5535.1	0.95	8.76252e+09
BB_11g027020.1	MSTRG.5544.1	0.966666666666667	2.15503e+09
BB_10g010960.1	MSTRG.5588.1	0.933333333333333	0.000235899812159435
BB_07g008790.1	MSTRG.5644.1	0.966666666666667	2.15503e+09
BB_02g027560.1	MSTRG.5727.4	0.95	8.76252e+09
BB_06g023930.1	MSTRG.5727.4	0.9	0.000943062322340316
BB_07g022390.1	MSTRG.5727.4	0.916666666666667	0.000506619066305225
BB_10g010960.1	MSTRG.5958.1	-0.9	0.000943062322340316
BB_02g022080.1	MSTRG.5972.1	0.933333333333333	0.000235899812159435
BB_04g010510.1	MSTRG.5972.1	-0.916666666666667	0.000506619066305225
BB_04g016570.1	MSTRG.5972.1	0.916666666666667	0.000506619066305225
BB_06g023930.1	MSTRG.5972.1	-0.966666666666667	2.15503e+09
BB_07g022390.1	MSTRG.5972.1	-0.9	0.000943062322340316
BB_11g027020.1	MSTRG.6055.1	0.95	8.76252e+09
BB_04g010510.1	MSTRG.6057.1	0.933333333333333	0.000235899812159435
BB_06g023930.1	MSTRG.6057.1	0.933333333333333	0.000235899812159435
BB_08g023290.1	MSTRG.6104.1	0.916666666666667	0.000506619066305225
BB_04g010510.1	MSTRG.6151.1	0.933333333333333	0.000235899812159435
BB_07g022390.1	MSTRG.6151.1	0.933333333333333	0.000235899812159435
BB_08g023290.1	MSTRG.6151.1	0.966666666666667	2.15503e+09
BB_02g022080.1	MSTRG.6156.1	0.933333333333333	0.000235899812159435
BB_04g016570.1	MSTRG.6156.1	0.966666666666667	2.15503e+09
BB_11g027020.1	MSTRG.6323.1	0.9	0.000943062322340316
BB_02g027560.1	MSTRG.6361.1	0.916666666666667	0.000506619066305225
BB_07g022390.1	MSTRG.6361.1	0.916666666666667	0.000506619066305225
BB_08g023290.1	MSTRG.6361.1	0.933333333333333	0.000235899812159435
BB_11g027020.1	MSTRG.6361.1	0.9	0.000943062322340316
BB_12g000340.1	MSTRG.6453.1	0.933333333333333	0.000235899812159435
BB_06g023930.1	MSTRG.6512.1	-0.916666666666667	0.000506619066305225
BB_07g022390.1	MSTRG.6512.1	-0.916666666666667	0.000506619066305225
BB_09g012380.1	MSTRG.6575.1	0.916666666666667	0.000506619066305225
BB_10g010960.1	MSTRG.6575.1	0.916666666666667	0.000506619066305225
BB_02g022080.1	MSTRG.6578.1	0.966240492659655	2.25207e+09
BB_04g016570.1	MSTRG.6578.1	0.966240492659655	2.25207e+09
BB_06g023930.1	MSTRG.6578.1	-0.915385729888094	0.000533716892663794
BB_02g013650.1	MSTRG.6603.1	0.922611576565199	0.000393338316238445
BB_08g023290.1	MSTRG.6603.1	0.922611576565199	0.000393338316238445
BB_04g009590.1	MSTRG.6646.1	0.9	0.000943062322340316
BB_04g016570.1	MSTRG.6646.1	0.966666666666667	2.15503e+09
BB_03g028630.1	MSTRG.6696.1	-0.916666666666667	0.000506619066305225
BB_02g022080.1	MSTRG.6774.1	0.9	0.000943062322340316
BB_04g016570.1	MSTRG.6774.1	0.916666666666667	0.000506619066305225
BB_04g009590.1	MSTRG.6854.1	0.916666666666667	0.000506619066305225
BB_04g010510.1	MSTRG.6854.1	-0.95	8.76252e+09
BB_04g016570.1	MSTRG.6854.1	0.95	8.76252e+09
BB_06g023930.1	MSTRG.6854.1	-0.933333333333333	0.000235899812159435
BB_07g022390.1	MSTRG.6854.1	-0.933333333333333	0.000235899812159435
BB_04g010510.1	MSTRG.6902.1	0.933333333333333	0.000235899812159435
BB_07g022390.1	MSTRG.6902.1	0.933333333333333	0.000235899812159435
BB_08g023290.1	MSTRG.6902.1	0.966666666666667	2.15503e+09
BB_06g023930.1	MSTRG.6932.1	-0.9	0.000943062322340316
BB_10g010960.1	MSTRG.6938.1	0.916666666666667	0.000506619066305225
BB_10g010960.1	MSTRG.6954.1	0.916666666666667	0.000506619066305225
BB_02g022080.1	MSTRG.7035.1	0.916666666666667	0.000506619066305225
BB_10g010960.1	MSTRG.7046.1	0.9	0.000943062322340316
BB_02g004020.1	MSTRG.7058.1	-0.95	8.76252e+09
BB_02g022080.1	MSTRG.7070.1	0.9	0.000943062322340316
BB_04g016570.1	MSTRG.7070.1	0.933333333333333	0.000235899812159435
BB_01g027700.1	MSTRG.7075.1	-0.966666666666667	2.15503e+09
BB_01g027700.1	MSTRG.7076.1	-0.966666666666667	2.15503e+09
BB_02g013650.1	MSTRG.7100.1	0.9	0.000943062322340316
BB_11g027020.1	MSTRG.7100.1	0.916666666666667	0.000506619066305225
BB_02g013650.1	MSTRG.7128.1	0.933333333333333	0.000235899812159435
BB_06g001240.1	MSTRG.7128.1	0.95	8.76252e+09
BB_07g022390.1	MSTRG.7226.1	0.916666666666667	0.000506619066305225
BB_08g023290.1	MSTRG.7226.1	0.933333333333333	0.000235899812159435
BB_11g027020.1	MSTRG.7226.1	0.916666666666667	0.000506619066305225
BB_02g013650.1	MSTRG.7411.1	0.9	0.000943062322340316
BB_02g013650.1	MSTRG.7419.1	0.933333333333333	0.000235899812159435
BB_08g023290.1	MSTRG.7419.1	0.9	0.000943062322340316
BB_11g027020.1	MSTRG.7419.1	0.9	0.000943062322340316
BB_02g013650.1	MSTRG.7450.1	0.9	0.000943062322340316
BB_08g023290.1	MSTRG.7450.1	0.933333333333333	0.000235899812159435
BB_11g027020.1	MSTRG.7450.1	0.9	0.000943062322340316
BB_12g009960.1	MSTRG.7635.1	0.916666666666667	0.000506619066305225
BB_02g027560.1	MSTRG.7662.1	-0.916666666666667	0.000506619066305225
BB_06g023930.1	MSTRG.7662.1	-0.933333333333333	0.000235899812159435
BB_07g022390.1	MSTRG.7662.1	-0.95	8.76252e+09
BB_04g009590.1	MSTRG.7946.1	-0.916666666666667	0.000506619066305225
BB_02g022080.1	MSTRG.8106.1	0.966666666666667	2.15503e+09
BB_04g016570.1	MSTRG.8106.1	0.916666666666667	0.000506619066305225
BB_01g027700.1	MSTRG.8205.1	0.933333333333333	0.000235899812159435
BB_03g006180.1	MSTRG.8205.1	0.95	8.76252e+09
BB_04g009590.1	MSTRG.8205.1	0.966666666666667	2.15503e+09
BB_04g016570.1	MSTRG.8205.1	0.933333333333333	0.000235899812159435
BB_02g013650.1	MSTRG.8240.1	0.916666666666667	0.000506619066305225
BB_02g024780.1	MSTRG.8240.1	0.9	0.000943062322340316
BB_04g010510.1	MSTRG.8240.1	0.916666666666667	0.000506619066305225
BB_06g023930.1	MSTRG.8240.1	0.9	0.000943062322340316
BB_07g022390.1	MSTRG.8240.1	0.916666666666667	0.000506619066305225
BB_08g023290.1	MSTRG.8240.1	0.983333333333333	1.9362e+08
BB_11g027020.1	MSTRG.8240.1	0.916666666666667	0.000506619066305225
BB_10g010960.1	MSTRG.8298.1	0.9	0.000943062322340316
BB_04g010510.1	MSTRG.8356.6	-0.95	8.76252e+09
BB_04g016570.1	MSTRG.8356.6	0.9	0.000943062322340316
BB_06g023930.1	MSTRG.8356.6	-0.983333333333333	1.9362e+08
BB_07g022390.1	MSTRG.8356.6	-0.95	8.76252e+09
BB_04g016570.1	MSTRG.8359.1	0.916666666666667	0.000506619066305225
BB_06g023930.1	MSTRG.8359.1	-0.916666666666667	0.000506619066305225
BB_04g016570.1	MSTRG.8362.1	0.9	0.000943062322340316
BB_04g010510.1	MSTRG.8405.1	-0.966666666666667	2.15503e+09
BB_06g023930.1	MSTRG.8405.1	-0.95	8.76252e+09
BB_07g022390.1	MSTRG.8405.1	-0.9	0.000943062322340316
BB_08g023290.1	MSTRG.8405.1	-0.9	0.000943062322340316
BB_02g004020.1	MSTRG.8424.1	-0.928878423718853	0.000294525764199083
BB_02g022080.1	MSTRG.8456.1	0.9	0.000943062322340316
BB_04g016570.1	MSTRG.8456.1	0.933333333333333	0.000235899812159435
BB_02g022080.1	MSTRG.8500.1	-0.983333333333333	1.9362e+08
BB_02g013650.1	MSTRG.8557.1	0.933333333333333	0.000235899812159435
BB_08g023290.1	MSTRG.8557.1	0.9	0.000943062322340316
BB_11g027020.1	MSTRG.8557.1	0.933333333333333	0.000235899812159435
BB_02g021140.1	MSTRG.8571.1	0.933333333333333	0.000235899812159435
BB_02g022080.1	MSTRG.8571.1	0.916666666666667	0.000506619066305225
BB_06g023930.1	MSTRG.8571.1	-0.9	0.000943062322340316
BB_04g010510.1	MSTRG.8581.1	-0.9	0.000943062322340316
BB_06g023930.1	MSTRG.8581.1	-0.933333333333333	0.000235899812159435
BB_07g022390.1	MSTRG.8581.1	-0.933333333333333	0.000235899812159435
BB_02g022080.1	MSTRG.8587.1	0.916666666666667	0.000506619066305225
BB_04g010510.1	MSTRG.8587.1	-0.933333333333333	0.000235899812159435
BB_06g023930.1	MSTRG.8587.1	-0.983333333333333	1.9362e+08
BB_07g022390.1	MSTRG.8587.1	-0.916666666666667	0.000506619066305225
BB_02g004020.1	MSTRG.8594.1	0.9	0.000943062322340316
BB_08g020390.1	MSTRG.8594.1	0.9	0.000943062322340316
BB_04g010510.1	MSTRG.8628.1	-0.915385729888094	0.000533716892663794
BB_04g016570.1	MSTRG.8628.1	0.915385729888094	0.000533716892663794
BB_06g023930.1	MSTRG.8628.1	-0.915385729888094	0.000533716892663794
BB_04g000340.1	MSTRG.8640.1	0.916666666666667	0.000506619066305225
BB_08g023290.1	MSTRG.8640.1	0.916666666666667	0.000506619066305225
BB_11g027020.1	MSTRG.8640.1	0.983333333333333	1.9362e+08
BB_02g027560.1	MSTRG.8720.1	-0.95	8.76252e+09
BB_06g023930.1	MSTRG.8720.1	-0.9	0.000943062322340316
BB_07g022390.1	MSTRG.8720.1	-0.916666666666667	0.000506619066305225
BB_04g009590.1	MSTRG.8721.1	0.933333333333333	0.000235899812159435
BB_12g009960.1	MSTRG.8721.1	-0.983333333333333	1.9362e+08
BB_01g027700.1	MSTRG.8723.1	0.945614971893967	0.000117091459441054
BB_04g009590.1	MSTRG.8724.1	0.916666666666667	0.000506619066305225
BB_04g016570.1	MSTRG.8724.1	0.966666666666667	2.15503e+09
BB_12g000340.1	MSTRG.8741.1	0.9	0.000943062322340316
BB_02g027560.1	MSTRG.8843.1	-0.9	0.000943062322340316
BB_04g010510.1	MSTRG.8843.1	-0.966666666666667	2.15503e+09
BB_06g023930.1	MSTRG.8843.1	-1	0
BB_07g022390.1	MSTRG.8843.1	-0.966666666666667	2.15503e+09
BB_01g027700.1	MSTRG.9008.1	-0.95	8.76252e+09
BB_04g009590.1	MSTRG.9008.1	-0.933333333333333	0.000235899812159435
BB_01g027700.1	MSTRG.9201.1	0.945614971893967	0.000117091459441054
BB_08g023290.1	MSTRG.9369.1	0.9	0.000943062322340316
BB_11g027020.1	MSTRG.9369.1	0.9	0.000943062322340316
BB_02g013650.1	MSTRG.9403.1	0.933333333333333	0.000235899812159435
BB_08g023290.1	MSTRG.9403.1	0.9	0.000943062322340316
BB_02g027560.1	MSTRG.9466.1	0.9	0.000943062322340316
BB_07g022390.1	MSTRG.9466.1	0.9	0.000943062322340316
BB_08g023290.1	MSTRG.9466.1	0.95	8.76252e+09
BB_11g027020.1	MSTRG.9466.1	0.933333333333333	0.000235899812159435
BB_02g022080.1	MSTRG.9539.1	0.966666666666667	2.15503e+09
BB_04g016570.1	MSTRG.9539.1	0.9	0.000943062322340316
BB_06g023930.1	MSTRG.9578.1	-0.9	0.000943062322340316
BB_07g022390.1	MSTRG.9578.1	-0.933333333333333	0.000235899812159435
BB_02g004020.1	MSTRG.9585.1	0.916666666666667	0.000506619066305225
BB_10g010960.1	MSTRG.9611.1	0.95	8.76252e+09
BB_04g010510.1	MSTRG.9710.1	0.9	0.000943062322340316
BB_07g022390.1	MSTRG.9710.1	0.9	0.000943062322340316
BB_08g023290.1	MSTRG.9710.1	0.933333333333333	0.000235899812159435
BB_10g010960.1	MSTRG.9810.1	0.940019342160768	0.000164049441798486
BB_02g021140.1	MSTRG.9877.1	0.9	0.000943062322340316
BB_02g022080.1	MSTRG.9877.1	0.95	8.76252e+09
BB_04g016570.1	MSTRG.9877.1	0.916666666666667	0.000506619066305225
BB_11g027020.1	MSTRG.9878.1	0.916666666666667	0.000506619066305225
BB_02g004020.1	MSTRG.9944.1	-0.916666666666667	0.000506619066305225
BB_04g010510.1	MSTRG.9967.1	-0.916666666666667	0.000506619066305225
BB_06g023930.1	MSTRG.9967.1	-0.9	0.000943062322340316
BB_04g010510.1	MSTRG.9986.1	-0.915385729888094	0.000533716892663794
BB_04g016570.1	MSTRG.9986.1	0.915385729888094	0.000533716892663794

## Sheet: Corolla corr DSE and DElncRNAs
source	target	correlation	pval
BB_03g028630.1	MSTRG.1010.1	-0.985610760609162	0.000309085667849818
BB_09g011750.1	MSTRG.1010.1	0.985610760609162	0.000309085667849818
BB_10g017150.1	MSTRG.1010.1	0.985610760609162	0.000309085667849818
BB_04g007200.1	MSTRG.10133.1	1	0
BB_07g008790.1	MSTRG.10216.1	-1	0
BB_02g002210.1	MSTRG.10409.1	1	0
BB_04g016570.1	MSTRG.10409.1	1	0
BB_09g003610.1	MSTRG.10662.1	1	0
BB_02g004020.1	MSTRG.11032.4	1	0
BB_04g000340.1	MSTRG.11032.4	-1	0
BB_04g014200.1	MSTRG.11032.4	-1	0
BB_02g002210.1	MSTRG.11191.1	1	0
BB_04g016570.1	MSTRG.11191.1	1	0
BB_02g004020.1	MSTRG.11194.1	1	0
BB_04g000340.1	MSTRG.11194.1	-1	0
BB_04g014200.1	MSTRG.11194.1	-1	0
BB_02g019210.1	MSTRG.11270.2	-0.985610760609162	0.000309085667849818
BB_03g028650.1	MSTRG.11270.2	-0.985610760609162	0.000309085667849818
BB_03g026360.1	MSTRG.11417.1	1	0
BB_06g013230.1	MSTRG.11417.1	1	0
BB_11g024370.1	MSTRG.11493.1	-1	0
BB_09g003610.1	MSTRG.11627.2	-1	0
BB_03g026360.1	MSTRG.11658.1	-1	0
BB_06g013230.1	MSTRG.11658.1	-1	0
BB_02g004020.1	MSTRG.11686.1	1	0
BB_04g000340.1	MSTRG.11686.1	-1	0
BB_04g014200.1	MSTRG.11686.1	-1	0
BB_11g024370.1	MSTRG.11792.1	-1	0
BB_02g026100.1	MSTRG.11825.1	1	0
BB_10g019560.1	MSTRG.11825.1	1	0
BB_02g022080.1	MSTRG.11945.1	0.985610760609162	0.000309085667849818
BB_02g024780.1	MSTRG.11945.1	-0.985610760609162	0.000309085667849818
BB_06g000720.1	MSTRG.11945.1	-0.985610760609162	0.000309085667849818
BB_09g003610.1	MSTRG.11945.1	0.985610760609162	0.000309085667849818
BB_06g012820.1	MSTRG.12107.1	1	0
BB_09g012190.1	MSTRG.12289.1	0.985610760609162	0.000309085667849818
BB_02g002210.1	MSTRG.12325.1	1	0
BB_04g016570.1	MSTRG.12325.1	1	0
BB_02g008920.1	MSTRG.12335.1	1	0
BB_09g012190.1	MSTRG.12372.1	1	0
BB_04g009590.1	MSTRG.12373.1	-1	0
BB_10g017300.1	MSTRG.12373.1	-1	0
BB_02g002150.1	MSTRG.12454.1	1	0
BB_08g009610.1	MSTRG.12454.1	-1	0
BB_12g006690.1	MSTRG.12454.1	1	0
BB_06g012820.1	MSTRG.12455.1	1	0
BB_03g028650.1	MSTRG.12469.1	-1	0
BB_09g003610.1	MSTRG.12497.1	1	0
BB_09g012190.1	MSTRG.12543.1	-1	0
BB_09g003610.1	MSTRG.12548.1	-1	0
BB_09g003610.1	MSTRG.12551.1	-1	0
BB_04g007200.1	MSTRG.12552.1	1	0
BB_03g028630.1	MSTRG.12553.1	1	0
BB_09g011750.1	MSTRG.12553.1	-1	0
BB_10g017150.1	MSTRG.12553.1	-1	0
BB_02g002210.1	MSTRG.12592.1	1	0
BB_04g016570.1	MSTRG.12592.1	1	0
BB_02g008920.1	MSTRG.12702.1	-1	0
BB_09g003610.1	MSTRG.12750.1	-1	0
BB_02g026100.1	MSTRG.12774.1	-1	0
BB_10g019560.1	MSTRG.12774.1	-1	0
BB_06g012820.1	MSTRG.12800.1	1	0
BB_06g012820.1	MSTRG.12801.1	0.985610760609162	0.000309085667849818
BB_02g002150.1	MSTRG.12833.1	-1	0
BB_08g009610.1	MSTRG.12833.1	1	0
BB_12g006690.1	MSTRG.12833.1	-1	0
BB_04g009590.1	MSTRG.12841.1	-1	0
BB_10g017300.1	MSTRG.12841.1	-1	0
BB_03g028630.1	MSTRG.12854.1	-1	0
BB_09g011750.1	MSTRG.12854.1	1	0
BB_10g017150.1	MSTRG.12854.1	1	0
BB_02g008920.1	MSTRG.12862.1	1	0
BB_02g002150.1	MSTRG.12878.1	-1	0
BB_08g009610.1	MSTRG.12878.1	1	0
BB_12g006690.1	MSTRG.12878.1	-1	0
BB_08g001730.1	MSTRG.12900.1	1	0
BB_08g005290.1	MSTRG.12900.1	1	0
BB_03g028650.1	MSTRG.12914.1	-1	0
BB_02g022080.1	MSTRG.12967.1	1	0
BB_02g024780.1	MSTRG.12967.1	-1	0
BB_06g000720.1	MSTRG.12967.1	-1	0
BB_02g004020.1	MSTRG.12972.1	1	0
BB_04g000340.1	MSTRG.12972.1	-1	0
BB_04g014200.1	MSTRG.12972.1	-1	0
BB_02g022080.1	MSTRG.13001.1	-1	0
BB_02g024780.1	MSTRG.13001.1	1	0
BB_06g000720.1	MSTRG.13001.1	1	0
BB_03g028650.1	MSTRG.13052.1	-1	0
BB_09g003610.1	MSTRG.13053.1	-1	0
BB_03g028630.1	MSTRG.13096.1	1	0
BB_09g011750.1	MSTRG.13096.1	-1	0
BB_10g017150.1	MSTRG.13096.1	-1	0
BB_02g002150.1	MSTRG.13173.1	-1	0
BB_08g009610.1	MSTRG.13173.1	1	0
BB_12g006690.1	MSTRG.13173.1	-1	0
BB_03g028650.1	MSTRG.13195.1	-1	0
BB_06g012820.1	MSTRG.13196.1	-0.985610760609162	0.000309085667849818
BB_09g012190.1	MSTRG.13196.1	-0.985610760609162	0.000309085667849818
BB_07g008790.1	MSTRG.13222.1	1	0
BB_02g002210.1	MSTRG.13247.1	-1	0
BB_04g016570.1	MSTRG.13247.1	-1	0
BB_04g009590.1	MSTRG.13248.1	-1	0
BB_10g017300.1	MSTRG.13248.1	-1	0
BB_11g024370.1	MSTRG.13273.1	-1	0
BB_07g008790.1	MSTRG.13292.1	-1	0
BB_02g004020.1	MSTRG.13341.1	1	0
BB_04g000340.1	MSTRG.13341.1	-1	0
BB_04g014200.1	MSTRG.13341.1	-1	0
BB_10g020820.1	MSTRG.13342.1	-1	0
BB_07g008790.1	MSTRG.13343.1	-1	0
BB_02g008920.1	MSTRG.13345.1	1	0
BB_02g010320.1	MSTRG.1344.1	1	0
BB_09g019170.1	MSTRG.1344.1	1	0
BB_10g020820.1	MSTRG.13546.2	-1	0
BB_02g004020.1	MSTRG.13617.1	-1	0
BB_04g000340.1	MSTRG.13617.1	1	0
BB_04g014200.1	MSTRG.13617.1	1	0
BB_02g004020.1	MSTRG.13636.1	-0.985610760609162	0.000309085667849818
BB_04g000340.1	MSTRG.13636.1	0.985610760609162	0.000309085667849818
BB_04g014200.1	MSTRG.13636.1	0.985610760609162	0.000309085667849818
BB_02g019210.1	MSTRG.13868.3	1	0
BB_02g026100.1	MSTRG.13900.1	1	0
BB_10g019560.1	MSTRG.13900.1	1	0
BB_02g022080.1	MSTRG.13918.1	1	0
BB_02g024780.1	MSTRG.13918.1	-1	0
BB_06g000720.1	MSTRG.13918.1	-1	0
BB_07g008790.1	MSTRG.14031.1	-1	0
BB_08g001730.1	MSTRG.14036.1	1	0
BB_08g005290.1	MSTRG.14036.1	1	0
BB_09g003610.1	MSTRG.14089.1	-1	0
BB_07g008790.1	MSTRG.14208.1	-1	0
BB_03g028630.1	MSTRG.14335.1	1	0
BB_09g011750.1	MSTRG.14335.1	-1	0
BB_10g017150.1	MSTRG.14335.1	-1	0
BB_02g002150.1	MSTRG.14398.1	0.985610760609162	0.000309085667849818
BB_02g019210.1	MSTRG.14398.1	0.985610760609162	0.000309085667849818
BB_08g009610.1	MSTRG.14398.1	-0.985610760609162	0.000309085667849818
BB_12g006690.1	MSTRG.14398.1	0.985610760609162	0.000309085667849818
BB_09g012190.1	MSTRG.1448.1	1	0
BB_02g026100.1	MSTRG.14542.1	0.985610760609162	0.000309085667849818
BB_10g019560.1	MSTRG.14542.1	0.985610760609162	0.000309085667849818
BB_02g004020.1	MSTRG.14665.1	-0.985610760609162	0.000309085667849818
BB_04g000340.1	MSTRG.14665.1	0.985610760609162	0.000309085667849818
BB_04g014200.1	MSTRG.14665.1	0.985610760609162	0.000309085667849818
BB_06g012820.1	MSTRG.1470.5	1	0
BB_02g019210.1	MSTRG.14868.1	1	0
BB_06g012820.1	MSTRG.15031.1	-0.985610760609162	0.000309085667849818
BB_09g012190.1	MSTRG.15031.1	-0.985610760609162	0.000309085667849818
BB_02g026100.1	MSTRG.15167.1	-0.985610760609162	0.000309085667849818
BB_10g019560.1	MSTRG.15167.1	-0.985610760609162	0.000309085667849818
BB_02g022080.1	MSTRG.15193.1	1	0
BB_02g024780.1	MSTRG.15193.1	-1	0
BB_06g000720.1	MSTRG.15193.1	-1	0
BB_10g020820.1	MSTRG.15243.1	1	0
BB_04g009590.1	MSTRG.15311.1	-1	0
BB_10g017300.1	MSTRG.15311.1	-1	0
BB_02g004020.1	MSTRG.15317.1	0.985610760609162	0.000309085667849818
BB_04g000340.1	MSTRG.15317.1	-0.985610760609162	0.000309085667849818
BB_04g014200.1	MSTRG.15317.1	-0.985610760609162	0.000309085667849818
BB_07g008790.1	MSTRG.15317.1	-0.985610760609162	0.000309085667849818
BB_09g012190.1	MSTRG.15319.1	0.985610760609162	0.000309085667849818
BB_08g001730.1	MSTRG.15322.1	-0.985610760609162	0.000309085667849818
BB_08g005290.1	MSTRG.15322.1	-0.985610760609162	0.000309085667849818
BB_09g012190.1	MSTRG.15356.1	1	0
BB_09g003610.1	MSTRG.15367.1	1	0
BB_07g008790.1	MSTRG.15377.1	1	0
BB_02g002150.1	MSTRG.15407.1	-1	0
BB_08g009610.1	MSTRG.15407.1	1	0
BB_12g006690.1	MSTRG.15407.1	-1	0
BB_03g028630.1	MSTRG.15411.1	-1	0
BB_09g011750.1	MSTRG.15411.1	1	0
BB_10g017150.1	MSTRG.15411.1	1	0
BB_02g022080.1	MSTRG.15415.1	-0.985610760609162	0.000309085667849818
BB_02g024780.1	MSTRG.15415.1	0.985610760609162	0.000309085667849818
BB_06g000720.1	MSTRG.15415.1	0.985610760609162	0.000309085667849818
BB_02g002150.1	MSTRG.15416.1	-1	0
BB_08g009610.1	MSTRG.15416.1	1	0
BB_12g006690.1	MSTRG.15416.1	-1	0
BB_02g019210.1	MSTRG.15443.1	1	0
BB_06g012820.1	MSTRG.15451.1	1	0
BB_01g026120.1	MSTRG.15515.1	1	0
BB_01g027700.1	MSTRG.15515.1	1	0
BB_03g030270.1	MSTRG.15515.1	-1	0
BB_06g012820.1	MSTRG.15525.1	0.985610760609162	0.000309085667849818
BB_04g007200.1	MSTRG.15528.3	1	0
BB_02g026100.1	MSTRG.15536.1	-1	0
BB_10g019560.1	MSTRG.15536.1	-1	0
BB_02g022080.1	MSTRG.15551.1	1	0
BB_02g024780.1	MSTRG.15551.1	-1	0
BB_06g000720.1	MSTRG.15551.1	-1	0
BB_02g022080.1	MSTRG.15569.1	-1	0
BB_02g024780.1	MSTRG.15569.1	1	0
BB_06g000720.1	MSTRG.15569.1	1	0
BB_02g008920.1	MSTRG.15571.1	-1	0
BB_02g004020.1	MSTRG.15577.1	1	0
BB_04g000340.1	MSTRG.15577.1	-1	0
BB_04g014200.1	MSTRG.15577.1	-1	0
BB_02g002210.1	MSTRG.15579.1	1	0
BB_04g016570.1	MSTRG.15579.1	1	0
BB_07g008790.1	MSTRG.15590.1	1	0
BB_02g026100.1	MSTRG.15601.1	1	0
BB_10g019560.1	MSTRG.15601.1	1	0
BB_02g008920.1	MSTRG.15608.1	1	0
BB_07g009650.1	MSTRG.15674.1	-1	0
BB_03g026360.1	MSTRG.15723.1	-1	0
BB_06g013230.1	MSTRG.15723.1	-1	0
BB_09g012190.1	MSTRG.15723.4	0.985610760609162	0.000309085667849818
BB_04g009590.1	MSTRG.15757.1	-1	0
BB_10g017300.1	MSTRG.15757.1	-1	0
BB_01g026120.1	MSTRG.15765.1	-1	0
BB_01g027700.1	MSTRG.15765.1	-1	0
BB_03g030270.1	MSTRG.15765.1	1	0
BB_09g003610.1	MSTRG.15780.1	1	0
BB_02g026100.1	MSTRG.15790.1	-1	0
BB_10g019560.1	MSTRG.15790.1	-1	0
BB_02g026100.1	MSTRG.15820.1	-1	0
BB_10g019560.1	MSTRG.15820.1	-1	0
BB_02g019210.1	MSTRG.15843.1	1	0
BB_02g019210.1	MSTRG.15889.1	-1	0
BB_02g010320.1	MSTRG.15912.1	-1	0
BB_09g019170.1	MSTRG.15912.1	-1	0
BB_02g026100.1	MSTRG.15997.4	-1	0
BB_10g019560.1	MSTRG.15997.4	-1	0
BB_06g012820.1	MSTRG.16026.1	1	0
BB_02g026100.1	MSTRG.16085.1	-1	0
BB_10g019560.1	MSTRG.16085.1	-1	0
BB_09g003610.1	MSTRG.16089.1	1	0
BB_02g002210.1	MSTRG.16231.1	-1	0
BB_04g016570.1	MSTRG.16231.1	-1	0
BB_02g002150.1	MSTRG.16264.1	0.985610760609162	0.000309085667849818
BB_02g019210.1	MSTRG.16264.1	0.985610760609162	0.000309085667849818
BB_08g009610.1	MSTRG.16264.1	-0.985610760609162	0.000309085667849818
BB_12g006690.1	MSTRG.16264.1	0.985610760609162	0.000309085667849818
BB_11g024370.1	MSTRG.16283.1	-1	0
BB_02g004020.1	MSTRG.16287.1	-0.985610760609162	0.000309085667849818
BB_04g000340.1	MSTRG.16287.1	0.985610760609162	0.000309085667849818
BB_04g014200.1	MSTRG.16287.1	0.985610760609162	0.000309085667849818
BB_02g008920.1	MSTRG.16333.1	1	0
BB_09g012190.1	MSTRG.16521.3	1	0
BB_03g028630.1	MSTRG.16565.1	1	0
BB_09g011750.1	MSTRG.16565.1	-1	0
BB_10g017150.1	MSTRG.16565.1	-1	0
BB_09g003610.1	MSTRG.16568.1	-1	0
BB_03g028630.1	MSTRG.16588.1	1	0
BB_09g011750.1	MSTRG.16588.1	-1	0
BB_10g017150.1	MSTRG.16588.1	-1	0
BB_07g008790.1	MSTRG.16949.1	-1	0
BB_09g012190.1	MSTRG.16953.1	0.985610760609162	0.000309085667849818
BB_02g019210.1	MSTRG.16992.1	1	0
BB_09g003610.1	MSTRG.17106.1	-1	0
BB_09g003610.1	MSTRG.17212.1	1	0
BB_03g028630.1	MSTRG.17277.1	1	0
BB_09g011750.1	MSTRG.17277.1	-1	0
BB_10g017150.1	MSTRG.17277.1	-1	0
BB_01g026120.1	MSTRG.17324.1	1	0
BB_01g027700.1	MSTRG.17324.1	1	0
BB_03g030270.1	MSTRG.17324.1	-1	0
BB_02g004020.1	MSTRG.17337.1	1	0
BB_04g000340.1	MSTRG.17337.1	-1	0
BB_04g014200.1	MSTRG.17337.1	-1	0
BB_02g022080.1	MSTRG.17476.1	0.985610760609162	0.000309085667849818
BB_02g024780.1	MSTRG.17476.1	-0.985610760609162	0.000309085667849818
BB_06g000720.1	MSTRG.17476.1	-0.985610760609162	0.000309085667849818
BB_09g003610.1	MSTRG.17476.1	0.985610760609162	0.000309085667849818
BB_02g002150.1	MSTRG.17490.1	-1	0
BB_08g009610.1	MSTRG.17490.1	1	0
BB_12g006690.1	MSTRG.17490.1	-1	0
BB_03g028630.1	MSTRG.17525.1	1	0
BB_09g011750.1	MSTRG.17525.1	-1	0
BB_10g017150.1	MSTRG.17525.1	-1	0
BB_09g003610.1	MSTRG.17533.1	1	0
BB_02g004020.1	MSTRG.17534.1	1	0
BB_04g000340.1	MSTRG.17534.1	-1	0
BB_04g014200.1	MSTRG.17534.1	-1	0
BB_02g004020.1	MSTRG.17543.1	-1	0
BB_04g000340.1	MSTRG.17543.1	1	0
BB_04g014200.1	MSTRG.17543.1	1	0
BB_06g012820.1	MSTRG.17597.1	1	0
BB_03g026360.1	MSTRG.1760.1	-1	0
BB_06g013230.1	MSTRG.1760.1	-1	0
BB_02g008920.1	MSTRG.17648.1	1	0
BB_03g028650.1	MSTRG.17651.1	-1	0
BB_02g026100.1	MSTRG.17658.1	1	0
BB_10g019560.1	MSTRG.17658.1	1	0
BB_02g026100.1	MSTRG.17720.1	-1	0
BB_10g019560.1	MSTRG.17720.1	-1	0
BB_03g026360.1	MSTRG.17737.1	1	0
BB_06g013230.1	MSTRG.17737.1	1	0
BB_06g012820.1	MSTRG.17777.1	1	0
BB_09g003610.1	MSTRG.17805.1	-1	0
BB_02g002210.1	MSTRG.17811.1	1	0
BB_04g016570.1	MSTRG.17811.1	1	0
BB_02g002150.1	MSTRG.1783.4	1	0
BB_08g009610.1	MSTRG.1783.4	-1	0
BB_12g006690.1	MSTRG.1783.4	1	0
BB_02g026100.1	MSTRG.17845.1	-1	0
BB_10g019560.1	MSTRG.17845.1	-1	0
BB_09g012190.1	MSTRG.17899.1	1	0
BB_02g002210.1	MSTRG.1795.1	-0.985610760609162	0.000309085667849818
BB_04g007200.1	MSTRG.1795.1	-0.985610760609162	0.000309085667849818
BB_04g016570.1	MSTRG.1795.1	-0.985610760609162	0.000309085667849818
BB_08g001730.1	MSTRG.17976.1	1	0
BB_08g005290.1	MSTRG.17976.1	1	0
BB_02g008920.1	MSTRG.17979.1	-1	0
BB_02g010320.1	MSTRG.17980.1	1	0
BB_09g019170.1	MSTRG.17980.1	1	0
BB_02g002210.1	MSTRG.17989.1	1	0
BB_04g016570.1	MSTRG.17989.1	1	0
BB_07g008790.1	MSTRG.18003.1	1	0
BB_02g026100.1	MSTRG.18004.1	-1	0
BB_10g019560.1	MSTRG.18004.1	-1	0
BB_02g004020.1	MSTRG.18005.1	1	0
BB_04g000340.1	MSTRG.18005.1	-1	0
BB_04g014200.1	MSTRG.18005.1	-1	0
BB_02g002210.1	MSTRG.18045.1	1	0
BB_04g016570.1	MSTRG.18045.1	1	0
BB_07g008790.1	MSTRG.18051.1	-1	0
BB_02g022080.1	MSTRG.18054.1	1	0
BB_02g024780.1	MSTRG.18054.1	-1	0
BB_06g000720.1	MSTRG.18054.1	-1	0
BB_02g026100.1	MSTRG.18069.1	1	0
BB_10g019560.1	MSTRG.18069.1	1	0
BB_02g008920.1	MSTRG.18108.1	-1	0
BB_06g012820.1	MSTRG.18200.1	1	0
BB_06g012820.1	MSTRG.18271.12	1	0
BB_03g028650.1	MSTRG.18271.14	0.985610760609162	0.000309085667849818
BB_03g026360.1	MSTRG.18352.1	-1	0
BB_06g013230.1	MSTRG.18352.1	-1	0
BB_03g026360.1	MSTRG.18353.1	-1	0
BB_06g013230.1	MSTRG.18353.1	-1	0
BB_02g004020.1	MSTRG.18379.1	-1	0
BB_04g000340.1	MSTRG.18379.1	1	0
BB_04g014200.1	MSTRG.18379.1	1	0
BB_09g003610.1	MSTRG.18430.1	1	0
BB_06g012820.1	MSTRG.18432.1	0.985610760609162	0.000309085667849818
BB_02g026100.1	MSTRG.18552.1	-1	0
BB_10g019560.1	MSTRG.18552.1	-1	0
BB_11g024370.1	MSTRG.1856.1	-1	0
BB_02g019210.1	MSTRG.18622.1	1	0
BB_02g004020.1	MSTRG.19022.1	0.985610760609162	0.000309085667849818
BB_04g000340.1	MSTRG.19022.1	-0.985610760609162	0.000309085667849818
BB_04g014200.1	MSTRG.19022.1	-0.985610760609162	0.000309085667849818
BB_07g008790.1	MSTRG.19022.1	-0.985610760609162	0.000309085667849818
BB_07g013420.1	MSTRG.19074.1	1	0
BB_02g004020.1	MSTRG.19092.1	1	0
BB_04g000340.1	MSTRG.19092.1	-1	0
BB_04g014200.1	MSTRG.19092.1	-1	0
BB_09g003610.1	MSTRG.19132.1	-0.985610760609162	0.000309085667849818
BB_02g026100.1	MSTRG.19198.1	1	0
BB_10g019560.1	MSTRG.19198.1	1	0
BB_02g019210.1	MSTRG.1920.1	1	0
BB_03g028650.1	MSTRG.19213.1	1	0
BB_01g026120.1	MSTRG.19214.1	1	0
BB_01g027700.1	MSTRG.19214.1	1	0
BB_03g030270.1	MSTRG.19214.1	-1	0
BB_09g012190.1	MSTRG.19231.1	-1	0
BB_09g012190.1	MSTRG.19243.1	-1	0
BB_09g012190.1	MSTRG.19245.1	1	0
BB_07g008790.1	MSTRG.19246.1	-1	0
BB_03g028630.1	MSTRG.19258.1	1	0
BB_09g011750.1	MSTRG.19258.1	-1	0
BB_10g017150.1	MSTRG.19258.1	-1	0
BB_04g009590.1	MSTRG.19270.1	1	0
BB_10g017300.1	MSTRG.19270.1	1	0
BB_02g002210.1	MSTRG.19286.1	1	0
BB_04g016570.1	MSTRG.19286.1	1	0
BB_02g019210.1	MSTRG.19299.1	-1	0
BB_06g012820.1	MSTRG.19319.1	1	0
BB_03g028630.1	MSTRG.1933.1	1	0
BB_09g011750.1	MSTRG.1933.1	-1	0
BB_10g017150.1	MSTRG.1933.1	-1	0
BB_02g019210.1	MSTRG.1934.1	1	0
BB_09g012190.1	MSTRG.19365.1	-1	0
BB_03g028630.1	MSTRG.19378.1	-1	0
BB_09g011750.1	MSTRG.19378.1	1	0
BB_10g017150.1	MSTRG.19378.1	1	0
BB_08g001730.1	MSTRG.19423.1	1	0
BB_08g005290.1	MSTRG.19423.1	1	0
BB_02g002150.1	MSTRG.19455.1	-0.985610760609162	0.000309085667849818
BB_08g009610.1	MSTRG.19455.1	0.985610760609162	0.000309085667849818
BB_12g006690.1	MSTRG.19455.1	-0.985610760609162	0.000309085667849818
BB_02g002150.1	MSTRG.19458.1	-1	0
BB_08g009610.1	MSTRG.19458.1	1	0
BB_12g006690.1	MSTRG.19458.1	-1	0
BB_09g003610.1	MSTRG.19476.1	1	0
BB_02g019210.1	MSTRG.19477.1	1	0
BB_04g007200.1	MSTRG.19496.1	-1	0
BB_09g003610.1	MSTRG.19504.1	-1	0
BB_01g026120.1	MSTRG.19525.1	-1	0
BB_01g027700.1	MSTRG.19525.1	-1	0
BB_03g030270.1	MSTRG.19525.1	1	0
BB_02g019210.1	MSTRG.19535.1	1	0
BB_10g020820.1	MSTRG.19564.1	-1	0
BB_11g024370.1	MSTRG.19584.1	1	0
BB_06g012820.1	MSTRG.19585.1	-1	0
BB_03g028630.1	MSTRG.19595.1	-1	0
BB_09g011750.1	MSTRG.19595.1	1	0
BB_10g017150.1	MSTRG.19595.1	1	0
BB_04g007200.1	MSTRG.19621.1	-1	0
BB_04g009590.1	MSTRG.19764.1	-1	0
BB_10g017300.1	MSTRG.19764.1	-1	0
BB_02g022080.1	MSTRG.19799.1	1	0
BB_02g024780.1	MSTRG.19799.1	-1	0
BB_06g000720.1	MSTRG.19799.1	-1	0
BB_01g026120.1	MSTRG.19811.1	1	0
BB_01g027700.1	MSTRG.19811.1	1	0
BB_03g030270.1	MSTRG.19811.1	-1	0
BB_08g001730.1	MSTRG.19814.1	1	0
BB_08g005290.1	MSTRG.19814.1	1	0
BB_02g010320.1	MSTRG.19861.1	-1	0
BB_09g019170.1	MSTRG.19861.1	-1	0
BB_09g003610.1	MSTRG.19869.1	1	0
BB_06g012820.1	MSTRG.19923.1	1	0
BB_02g002210.1	MSTRG.19936.1	0.985610760609162	0.000309085667849818
BB_03g028630.1	MSTRG.19936.1	0.985610760609162	0.000309085667849818
BB_04g016570.1	MSTRG.19936.1	0.985610760609162	0.000309085667849818
BB_09g011750.1	MSTRG.19936.1	-0.985610760609162	0.000309085667849818
BB_10g017150.1	MSTRG.19936.1	-0.985610760609162	0.000309085667849818
BB_02g026100.1	MSTRG.1998.1	-1	0
BB_10g019560.1	MSTRG.1998.1	-1	0
BB_07g008790.1	MSTRG.19999.1	1	0
BB_09g003610.1	MSTRG.20011.1	1	0
BB_02g022080.1	MSTRG.20054.1	1	0
BB_02g024780.1	MSTRG.20054.1	-1	0
BB_06g000720.1	MSTRG.20054.1	-1	0
BB_03g026360.1	MSTRG.20056.1	-1	0
BB_06g013230.1	MSTRG.20056.1	-1	0
BB_09g003610.1	MSTRG.20065.1	-1	0
BB_02g008920.1	MSTRG.2011.5	-1	0
BB_03g028630.1	MSTRG.20126.1	-1	0
BB_09g011750.1	MSTRG.20126.1	1	0
BB_10g017150.1	MSTRG.20126.1	1	0
BB_02g002150.1	MSTRG.20131.1	1	0
BB_08g009610.1	MSTRG.20131.1	-1	0
BB_12g006690.1	MSTRG.20131.1	1	0
BB_03g026360.1	MSTRG.20260.1	-1	0
BB_06g013230.1	MSTRG.20260.1	-1	0
BB_01g026120.1	MSTRG.20303.1	1	0
BB_01g027700.1	MSTRG.20303.1	1	0
BB_03g030270.1	MSTRG.20303.1	-1	0
BB_06g012820.1	MSTRG.20349.1	-1	0
BB_02g002150.1	MSTRG.20367.1	1	0
BB_08g009610.1	MSTRG.20367.1	-1	0
BB_12g006690.1	MSTRG.20367.1	1	0
BB_02g004020.1	MSTRG.20517.1	1	0
BB_04g000340.1	MSTRG.20517.1	-1	0
BB_04g014200.1	MSTRG.20517.1	-1	0
BB_02g019210.1	MSTRG.20674.1	1	0
BB_08g001730.1	MSTRG.20911.1	-1	0
BB_08g005290.1	MSTRG.20911.1	-1	0
BB_10g020820.1	MSTRG.20930.1	1	0
BB_03g026360.1	MSTRG.21345.1	-1	0
BB_06g013230.1	MSTRG.21345.1	-1	0
BB_02g002150.1	MSTRG.21380.1	0.985610760609162	0.000309085667849818
BB_02g019210.1	MSTRG.21380.1	0.985610760609162	0.000309085667849818
BB_08g009610.1	MSTRG.21380.1	-0.985610760609162	0.000309085667849818
BB_12g006690.1	MSTRG.21380.1	0.985610760609162	0.000309085667849818
BB_09g003610.1	MSTRG.21391.1	1	0
BB_09g003610.1	MSTRG.21392.1	1	0
BB_06g012820.1	MSTRG.21411.1	1	0
BB_09g003610.1	MSTRG.2151.1	1	0
BB_02g002210.1	MSTRG.21551.1	1	0
BB_04g016570.1	MSTRG.21551.1	1	0
BB_02g004020.1	MSTRG.21592.1	1	0
BB_04g000340.1	MSTRG.21592.1	-1	0
BB_04g014200.1	MSTRG.21592.1	-1	0
BB_02g022080.1	MSTRG.21593.1	1	0
BB_02g024780.1	MSTRG.21593.1	-1	0
BB_06g000720.1	MSTRG.21593.1	-1	0
BB_10g020820.1	MSTRG.21609.1	1	0
BB_02g002210.1	MSTRG.21707.1	1	0
BB_04g016570.1	MSTRG.21707.1	1	0
BB_09g003610.1	MSTRG.21762.1	1	0
BB_04g009590.1	MSTRG.21791.1	1	0
BB_10g017300.1	MSTRG.21791.1	1	0
BB_10g020820.1	MSTRG.21836.1	-0.985610760609162	0.000309085667849818
BB_09g003610.1	MSTRG.21842.1	-1	0
BB_08g001730.1	MSTRG.21843.1	1	0
BB_08g005290.1	MSTRG.21843.1	1	0
BB_02g008920.1	MSTRG.21844.1	-1	0
BB_07g008790.1	MSTRG.21890.1	1	0
BB_09g003610.1	MSTRG.21911.1	-1	0
BB_03g028630.1	MSTRG.21912.1	1	0
BB_09g011750.1	MSTRG.21912.1	-1	0
BB_10g017150.1	MSTRG.21912.1	-1	0
BB_04g009590.1	MSTRG.21922.1	-1	0
BB_10g017300.1	MSTRG.21922.1	-1	0
BB_03g028650.1	MSTRG.21933.1	-1	0
BB_02g002210.1	MSTRG.21944.1	1	0
BB_04g016570.1	MSTRG.21944.1	1	0
BB_07g013420.1	MSTRG.21969.1	1	0
BB_07g008790.1	MSTRG.21970.1	1	0
BB_02g026100.1	MSTRG.21975.1	1	0
BB_10g019560.1	MSTRG.21975.1	1	0
BB_04g009590.1	MSTRG.2198.1	-1	0
BB_10g017300.1	MSTRG.2198.1	-1	0
BB_02g004020.1	MSTRG.21996.1	1	0
BB_04g000340.1	MSTRG.21996.1	-1	0
BB_04g014200.1	MSTRG.21996.1	-1	0
BB_11g024370.1	MSTRG.22004.1	-1	0
BB_02g019210.1	MSTRG.22017.1	1	0
BB_02g019210.1	MSTRG.22028.1	-1	0
BB_03g028650.1	MSTRG.22053.1	1	0
BB_06g012820.1	MSTRG.2208.1	1	0
BB_02g019210.1	MSTRG.22118.1	-1	0
BB_02g019210.1	MSTRG.22120.1	-0.985610760609162	0.000309085667849818
BB_03g028650.1	MSTRG.22120.1	-0.985610760609162	0.000309085667849818
BB_11g024370.1	MSTRG.22124.1	-1	0
BB_03g028650.1	MSTRG.22158.1	1	0
BB_04g007200.1	MSTRG.22161.1	0.985610760609162	0.000309085667849818
BB_06g012820.1	MSTRG.22182.1	1	0
BB_02g010320.1	MSTRG.22185.1	1	0
BB_09g019170.1	MSTRG.22185.1	1	0
BB_10g020820.1	MSTRG.22187.1	-1	0
BB_02g002150.1	MSTRG.22188.1	1	0
BB_08g009610.1	MSTRG.22188.1	-1	0
BB_12g006690.1	MSTRG.22188.1	1	0
BB_02g019210.1	MSTRG.22189.1	1	0
BB_08g001730.1	MSTRG.22195.1	1	0
BB_08g005290.1	MSTRG.22195.1	1	0
BB_02g002210.1	MSTRG.2224.1	-1	0
BB_04g016570.1	MSTRG.2224.1	-1	0
BB_11g024370.1	MSTRG.2225.1	-1	0
BB_11g024370.1	MSTRG.22269.1	-1	0
BB_02g002150.1	MSTRG.22300.1	-1	0
BB_08g009610.1	MSTRG.22300.1	1	0
BB_12g006690.1	MSTRG.22300.1	-1	0
BB_02g022080.1	MSTRG.22387.1	1	0
BB_02g024780.1	MSTRG.22387.1	-1	0
BB_06g000720.1	MSTRG.22387.1	-1	0
BB_02g002150.1	MSTRG.22404.1	0.985610760609162	0.000309085667849818
BB_02g019210.1	MSTRG.22404.1	0.985610760609162	0.000309085667849818
BB_08g009610.1	MSTRG.22404.1	-0.985610760609162	0.000309085667849818
BB_12g006690.1	MSTRG.22404.1	0.985610760609162	0.000309085667849818
BB_02g019210.1	MSTRG.22425.1	1	0
BB_04g007200.1	MSTRG.22434.1	1	0
BB_07g008790.1	MSTRG.22437.1	-1	0
BB_02g002150.1	MSTRG.22442.1	1	0
BB_08g009610.1	MSTRG.22442.1	-1	0
BB_12g006690.1	MSTRG.22442.1	1	0
BB_03g028650.1	MSTRG.22473.1	-1	0
BB_02g022080.1	MSTRG.22476.1	1	0
BB_02g024780.1	MSTRG.22476.1	-1	0
BB_06g000720.1	MSTRG.22476.1	-1	0
BB_02g026100.1	MSTRG.22477.1	-1	0
BB_10g019560.1	MSTRG.22477.1	-1	0
BB_10g020820.1	MSTRG.22488.1	1	0
BB_02g008920.1	MSTRG.22526.1	1	0
BB_09g003610.1	MSTRG.22531.1	1	0
BB_09g003610.1	MSTRG.22532.1	1	0
BB_02g019210.1	MSTRG.22597.9	-1	0
BB_06g012820.1	MSTRG.22609.1	1	0
BB_03g028630.1	MSTRG.22611.1	1	0
BB_09g011750.1	MSTRG.22611.1	-1	0
BB_10g017150.1	MSTRG.22611.1	-1	0
BB_04g007200.1	MSTRG.22632.1	-1	0
BB_02g002210.1	MSTRG.22666.1	1	0
BB_04g016570.1	MSTRG.22666.1	1	0
BB_02g026100.1	MSTRG.22734.1	1	0
BB_10g019560.1	MSTRG.22734.1	1	0
BB_02g010320.1	MSTRG.22842.1	-1	0
BB_09g019170.1	MSTRG.22842.1	-1	0
BB_02g022080.1	MSTRG.22883.1	1	0
BB_02g024780.1	MSTRG.22883.1	-1	0
BB_06g000720.1	MSTRG.22883.1	-1	0
BB_07g008790.1	MSTRG.22916.1	-1	0
BB_04g007200.1	MSTRG.23132.1	0.985610760609162	0.000309085667849818
BB_02g008920.1	MSTRG.2322.1	-1	0
BB_02g026100.1	MSTRG.23267.1	-1	0
BB_10g019560.1	MSTRG.23267.1	-1	0
BB_09g003610.1	MSTRG.23386.1	1	0
BB_02g022080.1	MSTRG.23599.1	-1	0
BB_02g024780.1	MSTRG.23599.1	1	0
BB_06g000720.1	MSTRG.23599.1	1	0
BB_02g002210.1	MSTRG.23648.1	1	0
BB_04g016570.1	MSTRG.23648.1	1	0
BB_02g026100.1	MSTRG.2369.1	-1	0
BB_10g019560.1	MSTRG.2369.1	-1	0
BB_02g026100.1	MSTRG.23748.1	-1	0
BB_10g019560.1	MSTRG.23748.1	-1	0
BB_03g028630.1	MSTRG.23751.1	1	0
BB_09g011750.1	MSTRG.23751.1	-1	0
BB_10g017150.1	MSTRG.23751.1	-1	0
BB_09g012190.1	MSTRG.23789.1	1	0
BB_02g019210.1	MSTRG.23806.1	1	0
BB_02g022080.1	MSTRG.23809.1	-1	0
BB_02g024780.1	MSTRG.23809.1	1	0
BB_06g000720.1	MSTRG.23809.1	1	0
BB_07g008790.1	MSTRG.23818.1	1	0
BB_02g002150.1	MSTRG.23836.1	0.985610760609162	0.000309085667849818
BB_02g019210.1	MSTRG.23836.1	0.985610760609162	0.000309085667849818
BB_08g009610.1	MSTRG.23836.1	-0.985610760609162	0.000309085667849818
BB_12g006690.1	MSTRG.23836.1	0.985610760609162	0.000309085667849818
BB_10g020820.1	MSTRG.23842.1	1	0
BB_02g019210.1	MSTRG.23850.1	-0.985610760609162	0.000309085667849818
BB_03g028650.1	MSTRG.23850.1	-0.985610760609162	0.000309085667849818
BB_02g002150.1	MSTRG.23946.1	1	0
BB_08g009610.1	MSTRG.23946.1	-1	0
BB_12g006690.1	MSTRG.23946.1	1	0
BB_03g028650.1	MSTRG.23976.1	-1	0
BB_03g028630.1	MSTRG.23987.1	1	0
BB_09g011750.1	MSTRG.23987.1	-1	0
BB_10g017150.1	MSTRG.23987.1	-1	0
BB_02g010320.1	MSTRG.23991.1	-1	0
BB_09g019170.1	MSTRG.23991.1	-1	0
BB_02g026100.1	MSTRG.23992.1	1	0
BB_10g019560.1	MSTRG.23992.1	1	0
BB_02g008920.1	MSTRG.24002.1	-1	0
BB_02g002150.1	MSTRG.24226.1	1	0
BB_08g009610.1	MSTRG.24226.1	-1	0
BB_12g006690.1	MSTRG.24226.1	1	0
BB_04g009590.1	MSTRG.2426.1	1	0
BB_10g017300.1	MSTRG.2426.1	1	0
BB_02g002210.1	MSTRG.2431.1	1	0
BB_04g016570.1	MSTRG.2431.1	1	0
BB_03g028630.1	MSTRG.24416.1	1	0
BB_09g011750.1	MSTRG.24416.1	-1	0
BB_10g017150.1	MSTRG.24416.1	-1	0
BB_07g008790.1	MSTRG.24431.1	-1	0
BB_02g019210.1	MSTRG.24432.1	1	0
BB_06g012820.1	MSTRG.24438.1	1	0
BB_02g022080.1	MSTRG.24439.1	1	0
BB_02g024780.1	MSTRG.24439.1	-1	0
BB_06g000720.1	MSTRG.24439.1	-1	0
BB_02g026100.1	MSTRG.24457.1	-1	0
BB_10g019560.1	MSTRG.24457.1	-1	0
BB_06g012820.1	MSTRG.24486.1	1	0
BB_02g008920.1	MSTRG.24571.1	-1	0
BB_02g026100.1	MSTRG.24574.1	-1	0
BB_10g019560.1	MSTRG.24574.1	-1	0
BB_11g024370.1	MSTRG.24584.1	1	0
BB_02g019210.1	MSTRG.24598.1	1	0
BB_02g002150.1	MSTRG.24651.1	-1	0
BB_08g009610.1	MSTRG.24651.1	1	0
BB_12g006690.1	MSTRG.24651.1	-1	0
BB_02g022080.1	MSTRG.24748.1	1	0
BB_02g024780.1	MSTRG.24748.1	-1	0
BB_06g000720.1	MSTRG.24748.1	-1	0
BB_01g026120.1	MSTRG.24752.1	-1	0
BB_01g027700.1	MSTRG.24752.1	-1	0
BB_03g030270.1	MSTRG.24752.1	1	0
BB_09g012190.1	MSTRG.24754.1	1	0
BB_02g022080.1	MSTRG.24774.1	-1	0
BB_02g024780.1	MSTRG.24774.1	1	0
BB_06g000720.1	MSTRG.24774.1	1	0
BB_06g012820.1	MSTRG.24786.1	-1	0
BB_07g008790.1	MSTRG.24793.1	1	0
BB_07g008790.1	MSTRG.24801.1	-1	0
BB_02g022080.1	MSTRG.24845.1	1	0
BB_02g024780.1	MSTRG.24845.1	-1	0
BB_06g000720.1	MSTRG.24845.1	-1	0
BB_02g026100.1	MSTRG.24872.1	1	0
BB_10g019560.1	MSTRG.24872.1	1	0
BB_03g028650.1	MSTRG.24896.1	1	0
BB_02g019210.1	MSTRG.24941.1	-1	0
BB_02g026100.1	MSTRG.24951.1	-1	0
BB_10g019560.1	MSTRG.24951.1	-1	0
BB_07g008790.1	MSTRG.24965.1	-1	0
BB_02g002210.1	MSTRG.24994.1	-1	0
BB_04g016570.1	MSTRG.24994.1	-1	0
BB_10g020820.1	MSTRG.25001.1	1	0
BB_02g004020.1	MSTRG.25011.1	-0.985610760609162	0.000309085667849818
BB_04g000340.1	MSTRG.25011.1	0.985610760609162	0.000309085667849818
BB_04g014200.1	MSTRG.25011.1	0.985610760609162	0.000309085667849818
BB_10g020820.1	MSTRG.2503.1	1	0
BB_09g012190.1	MSTRG.2504.1	-1	0
BB_02g022080.1	MSTRG.2506.1	-1	0
BB_02g024780.1	MSTRG.2506.1	1	0
BB_06g000720.1	MSTRG.2506.1	1	0
BB_01g026120.1	MSTRG.25088.1	-1	0
BB_01g027700.1	MSTRG.25088.1	-1	0
BB_03g030270.1	MSTRG.25088.1	1	0
BB_08g001730.1	MSTRG.25111.1	-1	0
BB_08g005290.1	MSTRG.25111.1	-1	0
BB_02g004020.1	MSTRG.25118.1	1	0
BB_04g000340.1	MSTRG.25118.1	-1	0
BB_04g014200.1	MSTRG.25118.1	-1	0
BB_02g002210.1	MSTRG.2514.1	1	0
BB_04g016570.1	MSTRG.2514.1	1	0
BB_02g022080.1	MSTRG.25287.1	1	0
BB_02g024780.1	MSTRG.25287.1	-1	0
BB_06g000720.1	MSTRG.25287.1	-1	0
BB_02g026100.1	MSTRG.25311.1	1	0
BB_10g019560.1	MSTRG.25311.1	1	0
BB_03g026360.1	MSTRG.25324.1	-1	0
BB_06g013230.1	MSTRG.25324.1	-1	0
BB_02g026100.1	MSTRG.25337.1	-1	0
BB_10g019560.1	MSTRG.25337.1	-1	0
BB_04g009590.1	MSTRG.25351.1	-1	0
BB_10g017300.1	MSTRG.25351.1	-1	0
BB_02g022080.1	MSTRG.25720.1	-0.985610760609162	0.000309085667849818
BB_02g024780.1	MSTRG.25720.1	0.985610760609162	0.000309085667849818
BB_06g000720.1	MSTRG.25720.1	0.985610760609162	0.000309085667849818
BB_09g003610.1	MSTRG.25949.1	1	0
BB_02g010320.1	MSTRG.25958.1	-1	0
BB_09g019170.1	MSTRG.25958.1	-1	0
BB_03g026360.1	MSTRG.25981.1	1	0
BB_06g013230.1	MSTRG.25981.1	1	0
BB_02g004020.1	MSTRG.26024.1	-1	0
BB_04g000340.1	MSTRG.26024.1	1	0
BB_04g014200.1	MSTRG.26024.1	1	0
BB_03g028630.1	MSTRG.26138.1	-1	0
BB_09g011750.1	MSTRG.26138.1	1	0
BB_10g017150.1	MSTRG.26138.1	1	0
BB_02g019210.1	MSTRG.26139.1	1	0
BB_09g003610.1	MSTRG.26151.1	-1	0
BB_07g008790.1	MSTRG.26157.1	1	0
BB_02g002150.1	MSTRG.26182.4	1	0
BB_08g009610.1	MSTRG.26182.4	-1	0
BB_12g006690.1	MSTRG.26182.4	1	0
BB_04g009590.1	MSTRG.26237.4	-1	0
BB_10g017300.1	MSTRG.26237.4	-1	0
BB_03g028630.1	MSTRG.26253.1	1	0
BB_09g011750.1	MSTRG.26253.1	-1	0
BB_10g017150.1	MSTRG.26253.1	-1	0
BB_04g009590.1	MSTRG.26336.2	-1	0
BB_10g017300.1	MSTRG.26336.2	-1	0
BB_10g020820.1	MSTRG.26357.1	-1	0
BB_02g004020.1	MSTRG.26357.2	1	0
BB_04g000340.1	MSTRG.26357.2	-1	0
BB_04g014200.1	MSTRG.26357.2	-1	0
BB_02g008920.1	MSTRG.26392.1	1	0
BB_02g002210.1	MSTRG.26410.1	-1	0
BB_04g016570.1	MSTRG.26410.1	-1	0
BB_02g019210.1	MSTRG.26435.5	-1	0
BB_02g002150.1	MSTRG.26437.1	-1	0
BB_08g009610.1	MSTRG.26437.1	1	0
BB_12g006690.1	MSTRG.26437.1	-1	0
BB_02g022080.1	MSTRG.2647.1	1	0
BB_02g024780.1	MSTRG.2647.1	-1	0
BB_06g000720.1	MSTRG.2647.1	-1	0
BB_07g008790.1	MSTRG.2648.1	-1	0
BB_02g026100.1	MSTRG.26492.1	1	0
BB_10g019560.1	MSTRG.26492.1	1	0
BB_09g003610.1	MSTRG.26493.1	-1	0
BB_02g008920.1	MSTRG.26494.1	-1	0
BB_02g008920.1	MSTRG.26520.1	-1	0
BB_04g007200.1	MSTRG.26572.1	1	0
BB_03g028650.1	MSTRG.26590.1	0.985610760609162	0.000309085667849818
BB_02g004020.1	MSTRG.26617.1	1	0
BB_04g000340.1	MSTRG.26617.1	-1	0
BB_04g014200.1	MSTRG.26617.1	-1	0
BB_02g026100.1	MSTRG.26738.1	-1	0
BB_10g019560.1	MSTRG.26738.1	-1	0
BB_06g012820.1	MSTRG.26752.1	1	0
BB_06g012820.1	MSTRG.26801.1	1	0
BB_02g019210.1	MSTRG.26803.1	1	0
BB_04g007200.1	MSTRG.26804.1	1	0
BB_02g022080.1	MSTRG.2685.1	1	0
BB_02g024780.1	MSTRG.2685.1	-1	0
BB_06g000720.1	MSTRG.2685.1	-1	0
BB_02g026100.1	MSTRG.26865.1	1	0
BB_10g019560.1	MSTRG.26865.1	1	0
BB_07g009650.1	MSTRG.26949.1	-1	0
BB_02g002210.1	MSTRG.26953.1	1	0
BB_04g016570.1	MSTRG.26953.1	1	0
BB_06g012820.1	MSTRG.26954.1	-0.985610760609162	0.000309085667849818
BB_09g012190.1	MSTRG.26954.1	-0.985610760609162	0.000309085667849818
BB_04g007200.1	MSTRG.2715.1	-1	0
BB_04g009590.1	MSTRG.2716.1	-1	0
BB_10g017300.1	MSTRG.2716.1	-1	0
BB_09g012190.1	MSTRG.2724.1	-1	0
BB_02g026100.1	MSTRG.27264.1	1	0
BB_10g019560.1	MSTRG.27264.1	1	0
BB_03g028650.1	MSTRG.2727.1	1	0
BB_07g009650.1	MSTRG.2741.1	-1	0
BB_03g028630.1	MSTRG.27412.1	1	0
BB_09g011750.1	MSTRG.27412.1	-1	0
BB_10g017150.1	MSTRG.27412.1	-1	0
BB_02g002150.1	MSTRG.27488.1	-0.985610760609162	0.000309085667849818
BB_08g009610.1	MSTRG.27488.1	0.985610760609162	0.000309085667849818
BB_12g006690.1	MSTRG.27488.1	-0.985610760609162	0.000309085667849818
BB_02g002150.1	MSTRG.2753.1	1	0
BB_08g009610.1	MSTRG.2753.1	-1	0
BB_12g006690.1	MSTRG.2753.1	1	0
BB_06g012820.1	MSTRG.2755.1	1	0
BB_06g012820.1	MSTRG.2766.1	-1	0
BB_02g002210.1	MSTRG.2767.1	1	0
BB_04g016570.1	MSTRG.2767.1	1	0
BB_03g026360.1	MSTRG.2768.1	1	0
BB_06g013230.1	MSTRG.2768.1	1	0
BB_03g028630.1	MSTRG.2771.1	1	0
BB_09g011750.1	MSTRG.2771.1	-1	0
BB_10g017150.1	MSTRG.2771.1	-1	0
BB_06g012820.1	MSTRG.27754.1	1	0
BB_03g028650.1	MSTRG.2779.1	1	0
BB_03g028630.1	MSTRG.2804.1	1	0
BB_09g011750.1	MSTRG.2804.1	-1	0
BB_10g017150.1	MSTRG.2804.1	-1	0
BB_02g019210.1	MSTRG.2805.1	1	0
BB_02g008920.1	MSTRG.2850.1	-1	0
BB_06g012820.1	MSTRG.2874.1	-1	0
BB_02g010320.1	MSTRG.2896.1	-1	0
BB_09g019170.1	MSTRG.2896.1	-1	0
BB_02g002210.1	MSTRG.2925.1	0.985610760609162	0.000309085667849818
BB_03g028630.1	MSTRG.2925.1	0.985610760609162	0.000309085667849818
BB_04g016570.1	MSTRG.2925.1	0.985610760609162	0.000309085667849818
BB_09g011750.1	MSTRG.2925.1	-0.985610760609162	0.000309085667849818
BB_10g017150.1	MSTRG.2925.1	-0.985610760609162	0.000309085667849818
BB_03g028630.1	MSTRG.2935.1	1	0
BB_09g011750.1	MSTRG.2935.1	-1	0
BB_10g017150.1	MSTRG.2935.1	-1	0
BB_04g009590.1	MSTRG.2967.1	-1	0
BB_10g017300.1	MSTRG.2967.1	-1	0
BB_03g026360.1	MSTRG.3020.1	-1	0
BB_06g013230.1	MSTRG.3020.1	-1	0
BB_02g004020.1	MSTRG.3031.1	-1	0
BB_04g000340.1	MSTRG.3031.1	1	0
BB_04g014200.1	MSTRG.3031.1	1	0
BB_06g012820.1	MSTRG.3056.1	1	0
BB_02g026100.1	MSTRG.3072.1	-1	0
BB_10g019560.1	MSTRG.3072.1	-1	0
BB_04g009590.1	MSTRG.3078.1	1	0
BB_10g017300.1	MSTRG.3078.1	1	0
BB_11g024370.1	MSTRG.3118.1	-1	0
BB_02g022080.1	MSTRG.3151.1	1	0
BB_02g024780.1	MSTRG.3151.1	-1	0
BB_06g000720.1	MSTRG.3151.1	-1	0
BB_02g004020.1	MSTRG.3202.1	1	0
BB_04g000340.1	MSTRG.3202.1	-1	0
BB_04g014200.1	MSTRG.3202.1	-1	0
BB_03g026360.1	MSTRG.3246.1	1	0
BB_06g013230.1	MSTRG.3246.1	1	0
BB_07g008790.1	MSTRG.3251.1	1	0
BB_02g022080.1	MSTRG.3398.1	-0.985610760609162	0.000309085667849818
BB_02g024780.1	MSTRG.3398.1	0.985610760609162	0.000309085667849818
BB_06g000720.1	MSTRG.3398.1	0.985610760609162	0.000309085667849818
BB_02g002150.1	MSTRG.3686.3	-1	0
BB_08g009610.1	MSTRG.3686.3	1	0
BB_12g006690.1	MSTRG.3686.3	-1	0
BB_02g002210.1	MSTRG.3989.14	1	0
BB_04g016570.1	MSTRG.3989.14	1	0
BB_01g026120.1	MSTRG.4021.1	0.985610760609162	0.000309085667849818
BB_01g027700.1	MSTRG.4021.1	0.985610760609162	0.000309085667849818
BB_02g008920.1	MSTRG.4021.1	0.985610760609162	0.000309085667849818
BB_03g030270.1	MSTRG.4021.1	-0.985610760609162	0.000309085667849818
BB_06g012820.1	MSTRG.4049.1	-1	0
BB_01g026120.1	MSTRG.4094.1	-1	0
BB_01g027700.1	MSTRG.4094.1	-1	0
BB_03g030270.1	MSTRG.4094.1	1	0
BB_09g003610.1	MSTRG.4111.1	1	0
BB_03g028650.1	MSTRG.4119.1	1	0
BB_10g020820.1	MSTRG.4133.1	-1	0
BB_02g019210.1	MSTRG.4139.1	1	0
BB_02g019210.1	MSTRG.4141.1	-1	0
BB_06g012820.1	MSTRG.4143.1	-1	0
BB_09g012190.1	MSTRG.4175.1	1	0
BB_06g012820.1	MSTRG.4180.1	-1	0
BB_10g020820.1	MSTRG.4196.1	1	0
BB_02g002210.1	MSTRG.4208.1	1	0
BB_04g016570.1	MSTRG.4208.1	1	0
BB_02g019210.1	MSTRG.4242.1	1	0
BB_02g026100.1	MSTRG.4507.1	-1	0
BB_10g019560.1	MSTRG.4507.1	-1	0
BB_04g009590.1	MSTRG.4557.1	0.985610760609162	0.000309085667849818
BB_10g017300.1	MSTRG.4557.1	0.985610760609162	0.000309085667849818
BB_02g004020.1	MSTRG.4699.2	1	0
BB_04g000340.1	MSTRG.4699.2	-1	0
BB_04g014200.1	MSTRG.4699.2	-1	0
BB_02g010320.1	MSTRG.4821.1	1	0
BB_09g019170.1	MSTRG.4821.1	1	0
BB_02g002150.1	MSTRG.4825.1	0.985610760609162	0.000309085667849818
BB_02g019210.1	MSTRG.4825.1	0.985610760609162	0.000309085667849818
BB_08g009610.1	MSTRG.4825.1	-0.985610760609162	0.000309085667849818
BB_12g006690.1	MSTRG.4825.1	0.985610760609162	0.000309085667849818
BB_06g012820.1	MSTRG.4833.1	1	0
BB_04g009590.1	MSTRG.4850.1	-1	0
BB_10g017300.1	MSTRG.4850.1	-1	0
BB_01g026120.1	MSTRG.4972.1	1	0
BB_01g027700.1	MSTRG.4972.1	1	0
BB_03g030270.1	MSTRG.4972.1	-1	0
BB_02g022080.1	MSTRG.5016.1	1	0
BB_02g024780.1	MSTRG.5016.1	-1	0
BB_06g000720.1	MSTRG.5016.1	-1	0
BB_06g012820.1	MSTRG.5041.1	0.985610760609162	0.000309085667849818
BB_03g028630.1	MSTRG.5051.1	1	0
BB_09g011750.1	MSTRG.5051.1	-1	0
BB_10g017150.1	MSTRG.5051.1	-1	0
BB_02g019210.1	MSTRG.5054.1	1	0
BB_02g026100.1	MSTRG.5074.1	-1	0
BB_10g019560.1	MSTRG.5074.1	-1	0
BB_02g026100.1	MSTRG.5160.1	-1	0
BB_10g019560.1	MSTRG.5160.1	-1	0
BB_01g026120.1	MSTRG.518.1	1	0
BB_01g027700.1	MSTRG.518.1	1	0
BB_03g030270.1	MSTRG.518.1	-1	0
BB_07g008790.1	MSTRG.5207.1	-1	0
BB_02g008920.1	MSTRG.5326.1	-1	0
BB_06g012820.1	MSTRG.5344.1	1	0
BB_02g010320.1	MSTRG.5367.1	1	0
BB_09g019170.1	MSTRG.5367.1	1	0
BB_09g012190.1	MSTRG.5427.1	-1	0
BB_01g026120.1	MSTRG.5471.5	1	0
BB_01g027700.1	MSTRG.5471.5	1	0
BB_03g030270.1	MSTRG.5471.5	-1	0
BB_01g026120.1	MSTRG.5475.1	-0.985610760609162	0.000309085667849818
BB_01g027700.1	MSTRG.5475.1	-0.985610760609162	0.000309085667849818
BB_03g030270.1	MSTRG.5475.1	0.985610760609162	0.000309085667849818
BB_04g009590.1	MSTRG.5475.1	-0.985610760609162	0.000309085667849818
BB_10g017300.1	MSTRG.5475.1	-0.985610760609162	0.000309085667849818
BB_02g019210.1	MSTRG.5501.1	-1	0
BB_02g026100.1	MSTRG.5505.1	-1	0
BB_10g019560.1	MSTRG.5505.1	-1	0
BB_04g009590.1	MSTRG.5514.1	-1	0
BB_10g017300.1	MSTRG.5514.1	-1	0
BB_06g012820.1	MSTRG.5544.1	1	0
BB_06g012820.1	MSTRG.5562.1	1	0
BB_04g009590.1	MSTRG.5591.1	-1	0
BB_10g017300.1	MSTRG.5591.1	-1	0
BB_04g009590.1	MSTRG.5595.1	1	0
BB_10g017300.1	MSTRG.5595.1	1	0
BB_10g020820.1	MSTRG.5886.1	-0.985610760609162	0.000309085667849818
BB_09g003610.1	MSTRG.590.1	-1	0
BB_02g026100.1	MSTRG.6014.3	0.985610760609162	0.000309085667849818
BB_10g019560.1	MSTRG.6014.3	0.985610760609162	0.000309085667849818
BB_02g010320.1	MSTRG.6064.1	-1	0
BB_09g019170.1	MSTRG.6064.1	-1	0
BB_02g004020.1	MSTRG.6072.1	0.985610760609162	0.000309085667849818
BB_04g000340.1	MSTRG.6072.1	-0.985610760609162	0.000309085667849818
BB_04g014200.1	MSTRG.6072.1	-0.985610760609162	0.000309085667849818
BB_07g008790.1	MSTRG.6072.1	-0.985610760609162	0.000309085667849818
BB_02g026100.1	MSTRG.614.1	1	0
BB_10g019560.1	MSTRG.614.1	1	0
BB_02g008920.1	MSTRG.615.1	-1	0
BB_06g012820.1	MSTRG.6153.1	1	0
BB_07g008790.1	MSTRG.6156.1	-1	0
BB_06g012820.1	MSTRG.6244.1	-1	0
BB_07g008790.1	MSTRG.6261.1	1	0
BB_06g012820.1	MSTRG.6324.1	1	0
BB_02g022080.1	MSTRG.6325.1	1	0
BB_02g024780.1	MSTRG.6325.1	-1	0
BB_06g000720.1	MSTRG.6325.1	-1	0
BB_02g004020.1	MSTRG.6357.1	1	0
BB_04g000340.1	MSTRG.6357.1	-1	0
BB_04g014200.1	MSTRG.6357.1	-1	0
BB_07g008790.1	MSTRG.6361.1	-1	0
BB_07g008790.1	MSTRG.6400.1	0.985610760609162	0.000309085667849818
BB_06g012820.1	MSTRG.6453.1	1	0
BB_02g010320.1	MSTRG.6494.1	-0.985610760609162	0.000309085667849818
BB_09g019170.1	MSTRG.6494.1	-0.985610760609162	0.000309085667849818
BB_02g026100.1	MSTRG.6495.1	1	0
BB_10g019560.1	MSTRG.6495.1	1	0
BB_02g010320.1	MSTRG.6500.1	1	0
BB_09g019170.1	MSTRG.6500.1	1	0
BB_09g003610.1	MSTRG.6522.1	-0.985610760609162	0.000309085667849818
BB_02g022080.1	MSTRG.6545.1	0.985610760609162	0.000309085667849818
BB_02g024780.1	MSTRG.6545.1	-0.985610760609162	0.000309085667849818
BB_06g000720.1	MSTRG.6545.1	-0.985610760609162	0.000309085667849818
BB_09g003610.1	MSTRG.6545.1	0.985610760609162	0.000309085667849818
BB_02g022080.1	MSTRG.6604.1	1	0
BB_02g024780.1	MSTRG.6604.1	-1	0
BB_06g000720.1	MSTRG.6604.1	-1	0
BB_09g012190.1	MSTRG.6626.1	-1	0
BB_02g002210.1	MSTRG.6628.1	1	0
BB_04g016570.1	MSTRG.6628.1	1	0
BB_08g001730.1	MSTRG.6632.1	1	0
BB_08g005290.1	MSTRG.6632.1	1	0
BB_06g012820.1	MSTRG.6666.1	-0.985610760609162	0.000309085667849818
BB_09g012190.1	MSTRG.6666.1	-0.985610760609162	0.000309085667849818
BB_03g026360.1	MSTRG.6676.1	1	0
BB_06g013230.1	MSTRG.6676.1	1	0
BB_02g019210.1	MSTRG.675.1	1	0
BB_02g026100.1	MSTRG.6768.1	-1	0
BB_10g019560.1	MSTRG.6768.1	-1	0
BB_02g004020.1	MSTRG.6816.1	1	0
BB_04g000340.1	MSTRG.6816.1	-1	0
BB_04g014200.1	MSTRG.6816.1	-1	0
BB_09g012190.1	MSTRG.6836.1	-1	0
BB_02g010320.1	MSTRG.6844.1	-1	0
BB_09g019170.1	MSTRG.6844.1	-1	0
BB_09g012190.1	MSTRG.6848.1	1	0
BB_07g008790.1	MSTRG.6854.1	-1	0
BB_06g012820.1	MSTRG.6895.1	1	0
BB_07g008790.1	MSTRG.6901.1	-1	0
BB_01g026120.1	MSTRG.6902.1	-1	0
BB_01g027700.1	MSTRG.6902.1	-1	0
BB_03g030270.1	MSTRG.6902.1	1	0
BB_03g028630.1	MSTRG.6932.1	1	0
BB_09g011750.1	MSTRG.6932.1	-1	0
BB_10g017150.1	MSTRG.6932.1	-1	0
BB_01g026120.1	MSTRG.6938.1	-1	0
BB_01g027700.1	MSTRG.6938.1	-1	0
BB_03g030270.1	MSTRG.6938.1	1	0
BB_01g026120.1	MSTRG.6967.1	1	0
BB_01g027700.1	MSTRG.6967.1	1	0
BB_03g030270.1	MSTRG.6967.1	-1	0
BB_08g001730.1	MSTRG.6969.1	-1	0
BB_08g005290.1	MSTRG.6969.1	-1	0
BB_02g026100.1	MSTRG.6970.1	-1	0
BB_10g019560.1	MSTRG.6970.1	-1	0
BB_07g008790.1	MSTRG.6994.1	-1	0
BB_02g002210.1	MSTRG.7035.1	1	0
BB_04g016570.1	MSTRG.7035.1	1	0
BB_10g020820.1	MSTRG.7075.1	1	0
BB_10g020820.1	MSTRG.7076.1	1	0
BB_03g026360.1	MSTRG.7083.1	1	0
BB_06g013230.1	MSTRG.7083.1	1	0
BB_03g026360.1	MSTRG.7092.1	-1	0
BB_06g013230.1	MSTRG.7092.1	-1	0
BB_09g003610.1	MSTRG.7100.1	-1	0
BB_03g028630.1	MSTRG.7128.1	-1	0
BB_09g011750.1	MSTRG.7128.1	1	0
BB_10g017150.1	MSTRG.7128.1	1	0
BB_02g019210.1	MSTRG.7142.1	1	0
BB_03g028630.1	MSTRG.7161.1	1	0
BB_09g011750.1	MSTRG.7161.1	-1	0
BB_10g017150.1	MSTRG.7161.1	-1	0
BB_10g020820.1	MSTRG.7168.1	1	0
BB_06g012820.1	MSTRG.7184.1	-0.985610760609162	0.000309085667849818
BB_09g012190.1	MSTRG.7184.1	-0.985610760609162	0.000309085667849818
BB_09g003610.1	MSTRG.7206.1	-0.985610760609162	0.000309085667849818
BB_09g003610.1	MSTRG.7224.1	-0.985610760609162	0.000309085667849818
BB_02g019210.1	MSTRG.7272.1	1	0
BB_09g012190.1	MSTRG.7410.1	0.985610760609162	0.000309085667849818
BB_02g026100.1	MSTRG.7411.1	-1	0
BB_10g019560.1	MSTRG.7411.1	-1	0
BB_02g008920.1	MSTRG.7419.1	-1	0
BB_03g028630.1	MSTRG.7635.1	1	0
BB_09g011750.1	MSTRG.7635.1	-1	0
BB_10g017150.1	MSTRG.7635.1	-1	0
BB_02g022080.1	MSTRG.7662.1	1	0
BB_02g024780.1	MSTRG.7662.1	-1	0
BB_06g000720.1	MSTRG.7662.1	-1	0
BB_07g008790.1	MSTRG.7724.1	1	0
BB_01g026120.1	MSTRG.7795.1	-1	0
BB_01g027700.1	MSTRG.7795.1	-1	0
BB_03g030270.1	MSTRG.7795.1	1	0
BB_08g001730.1	MSTRG.7797.1	1	0
BB_08g005290.1	MSTRG.7797.1	1	0
BB_02g019210.1	MSTRG.8084.1	1	0
BB_10g020820.1	MSTRG.8131.1	-0.985610760609162	0.000309085667849818
BB_02g026100.1	MSTRG.8166.1	-1	0
BB_10g019560.1	MSTRG.8166.1	-1	0
BB_06g012820.1	MSTRG.8197.1	1	0
BB_02g022080.1	MSTRG.8235.1	1	0
BB_02g024780.1	MSTRG.8235.1	-1	0
BB_06g000720.1	MSTRG.8235.1	-1	0
BB_02g002210.1	MSTRG.8298.1	-0.985610760609162	0.000309085667849818
BB_04g007200.1	MSTRG.8298.1	-0.985610760609162	0.000309085667849818
BB_04g016570.1	MSTRG.8298.1	-0.985610760609162	0.000309085667849818
BB_02g026100.1	MSTRG.8327.1	-1	0
BB_10g019560.1	MSTRG.8327.1	-1	0
BB_02g002210.1	MSTRG.8332.1	0.985610760609162	0.000309085667849818
BB_03g028630.1	MSTRG.8332.1	0.985610760609162	0.000309085667849818
BB_04g016570.1	MSTRG.8332.1	0.985610760609162	0.000309085667849818
BB_09g011750.1	MSTRG.8332.1	-0.985610760609162	0.000309085667849818
BB_10g017150.1	MSTRG.8332.1	-0.985610760609162	0.000309085667849818
BB_03g028630.1	MSTRG.834.1	-1	0
BB_09g011750.1	MSTRG.834.1	1	0
BB_10g017150.1	MSTRG.834.1	1	0
BB_08g001730.1	MSTRG.8380.1	-1	0
BB_08g005290.1	MSTRG.8380.1	-1	0
BB_10g020820.1	MSTRG.8387.1	1	0
BB_02g022080.1	MSTRG.8405.1	-1	0
BB_02g024780.1	MSTRG.8405.1	1	0
BB_06g000720.1	MSTRG.8405.1	1	0
BB_09g003610.1	MSTRG.8441.1	1	0
BB_02g008920.1	MSTRG.8449.1	-1	0
BB_03g028630.1	MSTRG.8473.1	1	0
BB_09g011750.1	MSTRG.8473.1	-1	0
BB_10g017150.1	MSTRG.8473.1	-1	0
BB_11g024370.1	MSTRG.8474.1	1	0
BB_03g028650.1	MSTRG.8488.1	-1	0
BB_02g002210.1	MSTRG.8554.1	1	0
BB_04g016570.1	MSTRG.8554.1	1	0
BB_09g012190.1	MSTRG.8586.1	1	0
BB_02g002210.1	MSTRG.8597.1	1	0
BB_04g016570.1	MSTRG.8597.1	1	0
BB_02g002210.1	MSTRG.8598.1	1	0
BB_04g016570.1	MSTRG.8598.1	1	0
BB_07g008790.1	MSTRG.8602.1	-1	0
BB_03g026360.1	MSTRG.8617.1	1	0
BB_06g013230.1	MSTRG.8617.1	1	0
BB_02g010320.1	MSTRG.8629.1	1	0
BB_09g019170.1	MSTRG.8629.1	1	0
BB_02g002210.1	MSTRG.8676.1	-1	0
BB_04g016570.1	MSTRG.8676.1	-1	0
BB_02g002210.1	MSTRG.8677.1	-1	0
BB_04g016570.1	MSTRG.8677.1	-1	0
BB_06g012820.1	MSTRG.8678.1	1	0
BB_02g004020.1	MSTRG.8709.1	0.985610760609162	0.000309085667849818
BB_04g000340.1	MSTRG.8709.1	-0.985610760609162	0.000309085667849818
BB_04g014200.1	MSTRG.8709.1	-0.985610760609162	0.000309085667849818
BB_07g008790.1	MSTRG.8709.1	-0.985610760609162	0.000309085667849818
BB_02g002210.1	MSTRG.8743.1	1	0
BB_04g016570.1	MSTRG.8743.1	1	0
BB_03g028650.1	MSTRG.8887.1	1	0
BB_02g002210.1	MSTRG.9041.1	1	0
BB_04g016570.1	MSTRG.9041.1	1	0
BB_04g009590.1	MSTRG.9267.1	1	0
BB_10g017300.1	MSTRG.9267.1	1	0
BB_04g007200.1	MSTRG.9318.1	1	0
BB_02g002150.1	MSTRG.9326.1	-1	0
BB_08g009610.1	MSTRG.9326.1	1	0
BB_12g006690.1	MSTRG.9326.1	-1	0
BB_04g007200.1	MSTRG.9370.1	1	0
BB_09g003610.1	MSTRG.9387.1	1	0
BB_01g026120.1	MSTRG.9403.1	-1	0
BB_01g027700.1	MSTRG.9403.1	-1	0
BB_03g030270.1	MSTRG.9403.1	1	0
BB_07g008790.1	MSTRG.9411.1	-1	0
BB_02g010320.1	MSTRG.9481.1	-1	0
BB_09g019170.1	MSTRG.9481.1	-1	0
BB_02g002150.1	MSTRG.9494.1	1	0
BB_08g009610.1	MSTRG.9494.1	-1	0
BB_12g006690.1	MSTRG.9494.1	1	0
BB_02g026100.1	MSTRG.9507.1	1	0
BB_10g019560.1	MSTRG.9507.1	1	0
BB_02g004020.1	MSTRG.9540.1	0.985610760609162	0.000309085667849818
BB_04g000340.1	MSTRG.9540.1	-0.985610760609162	0.000309085667849818
BB_04g014200.1	MSTRG.9540.1	-0.985610760609162	0.000309085667849818
BB_07g008790.1	MSTRG.9540.1	-0.985610760609162	0.000309085667849818
BB_02g002150.1	MSTRG.9555.1	1	0
BB_08g009610.1	MSTRG.9555.1	-1	0
BB_12g006690.1	MSTRG.9555.1	1	0
BB_02g002150.1	MSTRG.9576.1	-1	0
BB_08g009610.1	MSTRG.9576.1	1	0
BB_12g006690.1	MSTRG.9576.1	-1	0
BB_06g012820.1	MSTRG.9581.1	-0.985610760609162	0.000309085667849818
BB_09g012190.1	MSTRG.9581.1	-0.985610760609162	0.000309085667849818
BB_04g009590.1	MSTRG.9607.1	-1	0
BB_10g017300.1	MSTRG.9607.1	-1	0
BB_02g002150.1	MSTRG.9611.1	1	0
BB_08g009610.1	MSTRG.9611.1	-1	0
BB_12g006690.1	MSTRG.9611.1	1	0
BB_02g002150.1	MSTRG.9630.1	-0.985610760609162	0.000309085667849818
BB_08g009610.1	MSTRG.9630.1	0.985610760609162	0.000309085667849818
BB_12g006690.1	MSTRG.9630.1	-0.985610760609162	0.000309085667849818
BB_02g004020.1	MSTRG.9635.1	1	0
BB_04g000340.1	MSTRG.9635.1	-1	0
BB_04g014200.1	MSTRG.9635.1	-1	0
BB_02g004020.1	MSTRG.9636.1	1	0
BB_04g000340.1	MSTRG.9636.1	-1	0
BB_04g014200.1	MSTRG.9636.1	-1	0
BB_02g002210.1	MSTRG.9637.1	0.985610760609162	0.000309085667849818
BB_03g028630.1	MSTRG.9637.1	0.985610760609162	0.000309085667849818
BB_04g016570.1	MSTRG.9637.1	0.985610760609162	0.000309085667849818
BB_09g011750.1	MSTRG.9637.1	-0.985610760609162	0.000309085667849818
BB_10g017150.1	MSTRG.9637.1	-0.985610760609162	0.000309085667849818
BB_02g019210.1	MSTRG.9643.1	-0.985610760609162	0.000309085667849818
BB_03g028650.1	MSTRG.9643.1	-0.985610760609162	0.000309085667849818
BB_02g002210.1	MSTRG.9672.1	0.985610760609162	0.000309085667849818
BB_03g028630.1	MSTRG.9672.1	0.985610760609162	0.000309085667849818
BB_04g016570.1	MSTRG.9672.1	0.985610760609162	0.000309085667849818
BB_09g011750.1	MSTRG.9672.1	-0.985610760609162	0.000309085667849818
BB_10g017150.1	MSTRG.9672.1	-0.985610760609162	0.000309085667849818
BB_03g028630.1	MSTRG.970.1	1	0
BB_09g011750.1	MSTRG.970.1	-1	0
BB_10g017150.1	MSTRG.970.1	-1	0
BB_10g020820.1	MSTRG.9700.1	-0.985610760609162	0.000309085667849818
BB_02g019210.1	MSTRG.9728.1	1	0
BB_09g003610.1	MSTRG.973.1	1	0
BB_02g008920.1	MSTRG.9825.1	-0.985610760609162	0.000309085667849818
BB_02g010320.1	MSTRG.9848.1	1	0
BB_09g019170.1	MSTRG.9848.1	1	0
BB_04g007200.1	MSTRG.9860.1	-1	0
BB_02g022080.1	MSTRG.9878.1	-1	0
BB_02g024780.1	MSTRG.9878.1	1	0
BB_06g000720.1	MSTRG.9878.1	1	0
BB_08g001730.1	MSTRG.9953.1	1	0
BB_08g005290.1	MSTRG.9953.1	1	0
BB_02g004020.1	MSTRG.9979.1	-1	0
BB_04g000340.1	MSTRG.9979.1	1	0
BB_04g014200.1	MSTRG.9979.1	1	0

## Sheet: Peel final corr matrix 
source	target	correlation	pval
BB_01g009050.1	BB_01g013940.1	0.833333333333333	0.00526569102916175		BB_10g024940.1		BB_10g024940.1
BB_01g009050.1	BB_01g015300.1	0.783333333333333	0.0125198730194498		BB_10g020710.1		BB_10g020710.1
BB_01g013940.1	BB_01g018090.1	-0.85	0.00370477732758578		BB_10g017140.1		BB_10g014680.1
BB_01g009050.1	BB_02g002140.1	0.85	0.00370477732758578		BB_10g014700.1		BB_10g017140.1
BB_01g015300.1	BB_02g002140.1	0.833333333333333	0.00526569102916175		BB_10g014690.1		BB_10g014700.1
BB_01g009050.1	BB_02g002150.1	0.816666666666667	0.00722478524635894		BB_10g005830.1		BB_10g014690.1
BB_01g015300.1	BB_02g002150.1	0.733333333333333	0.0245541500714697		BB_10g005140.1		BB_10g005830.1
BB_02g002140.1	BB_02g002150.1	0.966666666666667	2.15503e+09		BB_10g003560.1		BB_10g005140.1
BB_01g009050.1	BB_02g003510.1	0.75	0.0199421261319925		BB_10g000390.1		BB_10g003560.1
BB_01g015300.1	BB_02g003510.1	0.766666666666667	0.0159440165789739				BB_10g000390.1
BB_02g002140.1	BB_02g012440.1	0.816666666666667	0.00722478524635894
BB_02g002150.1	BB_02g012440.1	0.816666666666667	0.00722478524635894
BB_02g015990.1	BB_02g018660.1	1	0
BB_02g015990.1	BB_02g019680.1	0.85	0.00370477732758578
BB_02g018660.1	BB_02g019680.1	0.85	0.00370477732758578
BB_01g013940.1	BB_03g000190.1	-0.766666666666667	0.0159440165789739
BB_01g018090.1	BB_03g000190.1	0.883333333333333	0.00159050042349795
BB_01g009050.1	BB_03g002600.1	0.816666666666667	0.00722478524635894
BB_02g002140.1	BB_03g002600.1	0.916666666666667	0.000506619066305225
BB_02g002150.1	BB_03g002600.1	0.95	8.76252e+09
BB_02g012440.1	BB_03g002600.1	0.833333333333333	0.00526569102916175
BB_02g002140.1	BB_03g007100.1	-0.766666666666667	0.0159440165789739
BB_02g002150.1	BB_03g007100.1	-0.7	0.0357695749702618
BB_02g012440.1	BB_03g007100.1	-0.8	0.00962792472537988
BB_03g002600.1	BB_03g007100.1	-0.783333333333333	0.0125198730194498
BB_02g015990.1	BB_03g017640.1	0.916666666666667	0.000506619066305225
BB_02g018660.1	BB_03g017640.1	0.916666666666667	0.000506619066305225
BB_02g019680.1	BB_03g017640.1	0.733333333333333	0.0245541500714697
BB_01g009050.1	BB_03g021640.1	0.7	0.0357695749702618
BB_01g013940.1	BB_03g021640.1	0.733333333333333	0.0245541500714697
BB_01g015300.1	BB_03g021640.1	0.866666666666667	0.0024953982859901
BB_01g018090.1	BB_03g021640.1	-0.883333333333333	0.00159050042349795
BB_02g003510.1	BB_03g021640.1	0.7	0.0357695749702618
BB_03g000190.1	BB_03g021640.1	-0.766666666666667	0.0159440165789739
BB_03g000190.1	BB_03g024460.1	0.75	0.0199421261319925
BB_03g007100.1	BB_03g024460.1	0.933333333333333	0.000235899812159435
BB_01g015300.1	BB_03g025270.1	-0.8	0.00962792472537988
BB_01g018090.1	BB_03g025270.1	0.75	0.0199421261319925
BB_02g003510.1	BB_03g025270.1	-0.8	0.00962792472537988
BB_03g000190.1	BB_03g025270.1	0.8	0.00962792472537988
BB_03g021640.1	BB_03g025270.1	-0.8	0.00962792472537988
BB_01g009050.1	BB_03g027310.1	0.85	0.00370477732758578
BB_01g015300.1	BB_03g027310.1	0.733333333333333	0.0245541500714697
BB_02g002140.1	BB_03g027310.1	0.95	8.76252e+09
BB_02g002150.1	BB_03g027310.1	0.916666666666667	0.000506619066305225
BB_02g012440.1	BB_03g027310.1	0.833333333333333	0.00526569102916175
BB_03g002600.1	BB_03g027310.1	0.966666666666667	2.15503e+09
BB_03g007100.1	BB_03g027310.1	-0.85	0.00370477732758578
BB_03g024460.1	BB_03g027310.1	-0.733333333333333	0.0245541500714697
BB_02g002140.1	BB_03g029590.1	0.766666666666667	0.0159440165789739
BB_02g002150.1	BB_03g029590.1	0.766666666666667	0.0159440165789739
BB_02g012440.1	BB_03g029590.1	0.783333333333333	0.0125198730194498
BB_03g002600.1	BB_03g029590.1	0.816666666666667	0.00722478524635894
BB_03g007100.1	BB_03g029590.1	-0.916666666666667	0.000506619066305225
BB_03g024460.1	BB_03g029590.1	-0.833333333333333	0.00526569102916175
BB_03g027310.1	BB_03g029590.1	0.816666666666667	0.00722478524635894
BB_01g009050.1	BB_03g029600.1	0.833333333333333	0.00526569102916175
BB_01g015300.1	BB_03g029600.1	0.816666666666667	0.00722478524635894
BB_02g002140.1	BB_03g029600.1	0.9	0.000943062322340316
BB_02g002150.1	BB_03g029600.1	0.833333333333333	0.00526569102916175
BB_02g003510.1	BB_03g029600.1	0.866666666666667	0.0024953982859901
BB_03g002600.1	BB_03g029600.1	0.716666666666667	0.0298180356958453
BB_03g027310.1	BB_03g029600.1	0.783333333333333	0.0125198730194498
BB_03g029590.1	BB_03g029600.1	0.733333333333333	0.0245541500714697
BB_01g009050.1	BB_03g029750.1	0.816666666666667	0.00722478524635894
BB_01g013940.1	BB_03g029750.1	0.733333333333333	0.0245541500714697
BB_01g015300.1	BB_03g029750.1	0.85	0.00370477732758578
BB_01g018090.1	BB_03g029750.1	-0.9	0.000943062322340316
BB_02g015990.1	BB_03g029750.1	-0.716666666666667	0.0298180356958453
BB_02g018660.1	BB_03g029750.1	-0.716666666666667	0.0298180356958453
BB_03g021640.1	BB_03g029750.1	0.883333333333333	0.00159050042349795
BB_03g025270.1	BB_03g029750.1	-0.733333333333333	0.0245541500714697
BB_01g015300.1	BB_03g030270.1	0.916666666666667	0.000506619066305225
BB_01g018090.1	BB_03g030270.1	-0.816666666666667	0.00722478524635894
BB_02g003510.1	BB_03g030270.1	0.783333333333333	0.0125198730194498
BB_03g000190.1	BB_03g030270.1	-0.733333333333333	0.0245541500714697
BB_03g021640.1	BB_03g030270.1	0.966666666666667	2.15503e+09
BB_03g025270.1	BB_03g030270.1	-0.883333333333333	0.00159050042349795
BB_03g029600.1	BB_03g030270.1	0.7	0.0357695749702618
BB_03g029750.1	BB_03g030270.1	0.833333333333333	0.00526569102916175
BB_01g009050.1	BB_04g000410.1	-0.75	0.0199421261319925
BB_01g013940.1	BB_04g000410.1	-0.783333333333333	0.0125198730194498
BB_01g018090.1	BB_04g000410.1	0.816666666666667	0.00722478524635894
BB_02g003510.1	BB_04g000410.1	-0.75	0.0199421261319925
BB_03g000190.1	BB_04g000410.1	0.833333333333333	0.00526569102916175
BB_03g021640.1	BB_04g000410.1	-0.733333333333333	0.0245541500714697
BB_03g029600.1	BB_04g000410.1	-0.7	0.0357695749702618
BB_03g029750.1	BB_04g000410.1	-0.766666666666667	0.0159440165789739
BB_03g007100.1	BB_04g000420.1	0.916666666666667	0.000506619066305225
BB_03g024460.1	BB_04g000420.1	0.883333333333333	0.00159050042349795
BB_03g027310.1	BB_04g000420.1	-0.716666666666667	0.0298180356958453
BB_03g029590.1	BB_04g000420.1	-0.966666666666667	2.15503e+09
BB_03g029600.1	BB_04g000420.1	-0.7	0.0357695749702618
BB_04g000410.1	BB_04g000420.1	0.716666666666667	0.0298180356958453
BB_02g003510.1	BB_04g001610.1	-0.866666666666667	0.0024953982859901
BB_03g000190.1	BB_04g001610.1	0.75	0.0199421261319925
BB_03g024460.1	BB_04g001610.1	0.716666666666667	0.0298180356958453
BB_03g025270.1	BB_04g001610.1	0.783333333333333	0.0125198730194498
BB_03g029590.1	BB_04g001610.1	-0.716666666666667	0.0298180356958453
BB_03g029600.1	BB_04g001610.1	-0.816666666666667	0.00722478524635894
BB_04g000410.1	BB_04g001610.1	0.883333333333333	0.00159050042349795
BB_04g000420.1	BB_04g001610.1	0.766666666666667	0.0159440165789739
BB_01g015300.1	BB_04g004680.1	-0.85	0.00370477732758578
BB_01g018090.1	BB_04g004680.1	0.8	0.00962792472537988
BB_02g003510.1	BB_04g004680.1	-0.716666666666667	0.0298180356958453
BB_03g000190.1	BB_04g004680.1	0.8	0.00962792472537988
BB_03g021640.1	BB_04g004680.1	-0.95	8.76252e+09
BB_03g025270.1	BB_04g004680.1	0.9	0.000943062322340316
BB_03g029750.1	BB_04g004680.1	-0.766666666666667	0.0159440165789739
BB_03g030270.1	BB_04g004680.1	-0.966666666666667	2.15503e+09
BB_03g000190.1	BB_04g005310.1	0.733333333333333	0.0245541500714697
BB_03g007100.1	BB_04g005310.1	0.733333333333333	0.0245541500714697
BB_03g024460.1	BB_04g005310.1	0.766666666666667	0.0159440165789739
BB_03g025270.1	BB_04g005310.1	0.833333333333333	0.00526569102916175
BB_03g029590.1	BB_04g005310.1	-0.733333333333333	0.0245541500714697
BB_03g029600.1	BB_04g005310.1	-0.7	0.0357695749702618
BB_04g000420.1	BB_04g005310.1	0.75	0.0199421261319925
BB_04g001610.1	BB_04g005310.1	0.85	0.00370477732758578
BB_04g004680.1	BB_04g005310.1	0.716666666666667	0.0298180356958453
BB_01g009050.1	BB_04g008320.1	-0.766666666666667	0.0159440165789739
BB_01g015300.1	BB_04g008320.1	-0.883333333333333	0.00159050042349795
BB_01g018090.1	BB_04g008320.1	0.75	0.0199421261319925
BB_02g002140.1	BB_04g008320.1	-0.716666666666667	0.0298180356958453
BB_02g003510.1	BB_04g008320.1	-0.8	0.00962792472537988
BB_03g021640.1	BB_04g008320.1	-0.933333333333333	0.000235899812159435
BB_03g025270.1	BB_04g008320.1	0.733333333333333	0.0245541500714697
BB_03g029600.1	BB_04g008320.1	-0.85	0.00370477732758578
BB_03g029750.1	BB_04g008320.1	-0.866666666666667	0.0024953982859901
BB_03g030270.1	BB_04g008320.1	-0.9	0.000943062322340316
BB_04g000410.1	BB_04g008320.1	0.766666666666667	0.0159440165789739
BB_04g001610.1	BB_04g008320.1	0.716666666666667	0.0298180356958453
BB_04g004680.1	BB_04g008320.1	0.866666666666667	0.0024953982859901
BB_01g015300.1	BB_04g013760.1	-0.766666666666667	0.0159440165789739
BB_01g018090.1	BB_04g013760.1	0.766666666666667	0.0159440165789739
BB_03g000190.1	BB_04g013760.1	0.75	0.0199421261319925
BB_03g021640.1	BB_04g013760.1	-0.816666666666667	0.00722478524635894
BB_03g025270.1	BB_04g013760.1	0.9	0.000943062322340316
BB_03g029750.1	BB_04g013760.1	-0.75	0.0199421261319925
BB_03g030270.1	BB_04g013760.1	-0.866666666666667	0.0024953982859901
BB_04g004680.1	BB_04g013760.1	0.866666666666667	0.0024953982859901
BB_04g005310.1	BB_04g013760.1	0.75	0.0199421261319925
BB_04g008320.1	BB_04g013760.1	0.733333333333333	0.0245541500714697
BB_01g009050.1	BB_04g015930.1	0.85	0.00370477732758578
BB_01g013940.1	BB_04g015930.1	0.816666666666667	0.00722478524635894
BB_01g015300.1	BB_04g015930.1	0.883333333333333	0.00159050042349795
BB_01g018090.1	BB_04g015930.1	-0.866666666666667	0.0024953982859901
BB_02g003510.1	BB_04g015930.1	0.783333333333333	0.0125198730194498
BB_03g021640.1	BB_04g015930.1	0.95	8.76252e+09
BB_03g025270.1	BB_04g015930.1	-0.75	0.0199421261319925
BB_03g029600.1	BB_04g015930.1	0.733333333333333	0.0245541500714697
BB_03g029750.1	BB_04g015930.1	0.916666666666667	0.000506619066305225
BB_03g030270.1	BB_04g015930.1	0.933333333333333	0.000235899812159435
BB_04g000410.1	BB_04g015930.1	-0.766666666666667	0.0159440165789739
BB_04g004680.1	BB_04g015930.1	-0.85	0.00370477732758578
BB_04g008320.1	BB_04g015930.1	-0.916666666666667	0.000506619066305225
BB_04g013760.1	BB_04g015930.1	-0.716666666666667	0.0298180356958453
BB_02g015990.1	BB_04g017160.1	0.75	0.0199421261319925
BB_02g018660.1	BB_04g017160.1	0.75	0.0199421261319925
BB_02g019680.1	BB_04g017160.1	0.883333333333333	0.00159050042349795
BB_03g017640.1	BB_04g017160.1	0.766666666666667	0.0159440165789739
BB_01g009050.1	BB_04g017410.1	-0.8	0.00962792472537988
BB_01g015300.1	BB_04g017410.1	-0.933333333333333	0.000235899812159435
BB_01g018090.1	BB_04g017410.1	0.716666666666667	0.0298180356958453
BB_02g002140.1	BB_04g017410.1	-0.816666666666667	0.00722478524635894
BB_02g002150.1	BB_04g017410.1	-0.716666666666667	0.0298180356958453
BB_02g003510.1	BB_04g017410.1	-0.8	0.00962792472537988
BB_03g021640.1	BB_04g017410.1	-0.8	0.00962792472537988
BB_03g025270.1	BB_04g017410.1	0.8	0.00962792472537988
BB_03g027310.1	BB_04g017410.1	-0.7	0.0357695749702618
BB_03g029600.1	BB_04g017410.1	-0.833333333333333	0.00526569102916175
BB_03g029750.1	BB_04g017410.1	-0.916666666666667	0.000506619066305225
BB_03g030270.1	BB_04g017410.1	-0.833333333333333	0.00526569102916175
BB_04g004680.1	BB_04g017410.1	0.75	0.0199421261319925
BB_04g008320.1	BB_04g017410.1	0.866666666666667	0.0024953982859901
BB_04g013760.1	BB_04g017410.1	0.783333333333333	0.0125198730194498
BB_04g015930.1	BB_04g017410.1	-0.85	0.00370477732758578
BB_01g009050.1	BB_04g020650.1	0.783333333333333	0.0125198730194498
BB_01g015300.1	BB_04g020650.1	1	0
BB_02g002140.1	BB_04g020650.1	0.833333333333333	0.00526569102916175
BB_02g002150.1	BB_04g020650.1	0.733333333333333	0.0245541500714697
BB_02g003510.1	BB_04g020650.1	0.766666666666667	0.0159440165789739
BB_03g021640.1	BB_04g020650.1	0.866666666666667	0.0024953982859901
BB_03g025270.1	BB_04g020650.1	-0.8	0.00962792472537988
BB_03g027310.1	BB_04g020650.1	0.733333333333333	0.0245541500714697
BB_03g029600.1	BB_04g020650.1	0.816666666666667	0.00722478524635894
BB_03g029750.1	BB_04g020650.1	0.85	0.00370477732758578
BB_03g030270.1	BB_04g020650.1	0.916666666666667	0.000506619066305225
BB_04g004680.1	BB_04g020650.1	-0.85	0.00370477732758578
BB_04g008320.1	BB_04g020650.1	-0.883333333333333	0.00159050042349795
BB_04g013760.1	BB_04g020650.1	-0.766666666666667	0.0159440165789739
BB_04g015930.1	BB_04g020650.1	0.883333333333333	0.00159050042349795
BB_04g017410.1	BB_04g020650.1	-0.933333333333333	0.000235899812159435
BB_01g009050.1	BB_05g000500.1	0.916666666666667	0.000506619066305225
BB_01g015300.1	BB_05g000500.1	0.783333333333333	0.0125198730194498
BB_02g002140.1	BB_05g000500.1	0.866666666666667	0.0024953982859901
BB_02g002150.1	BB_05g000500.1	0.766666666666667	0.0159440165789739
BB_02g003510.1	BB_05g000500.1	0.85	0.00370477732758578
BB_03g002600.1	BB_05g000500.1	0.766666666666667	0.0159440165789739
BB_03g007100.1	BB_05g000500.1	-0.733333333333333	0.0245541500714697
BB_03g024460.1	BB_05g000500.1	-0.7	0.0357695749702618
BB_03g027310.1	BB_05g000500.1	0.866666666666667	0.0024953982859901
BB_03g029590.1	BB_05g000500.1	0.7	0.0357695749702618
BB_03g029600.1	BB_05g000500.1	0.9	0.000943062322340316
BB_04g000410.1	BB_05g000500.1	-0.7	0.0357695749702618
BB_04g001610.1	BB_05g000500.1	-0.766666666666667	0.0159440165789739
BB_04g008320.1	BB_05g000500.1	-0.716666666666667	0.0298180356958453
BB_04g015930.1	BB_05g000500.1	0.733333333333333	0.0245541500714697
BB_04g017410.1	BB_05g000500.1	-0.783333333333333	0.0125198730194498
BB_04g020650.1	BB_05g000500.1	0.783333333333333	0.0125198730194498
BB_01g013940.1	BB_05g001350.1	-0.85	0.00370477732758578
BB_01g015300.1	BB_05g001350.1	-0.716666666666667	0.0298180356958453
BB_01g018090.1	BB_05g001350.1	0.933333333333333	0.000235899812159435
BB_03g000190.1	BB_05g001350.1	0.866666666666667	0.0024953982859901
BB_03g021640.1	BB_05g001350.1	-0.95	8.76252e+09
BB_03g025270.1	BB_05g001350.1	0.716666666666667	0.0298180356958453
BB_03g029750.1	BB_05g001350.1	-0.816666666666667	0.00722478524635894
BB_03g030270.1	BB_05g001350.1	-0.883333333333333	0.00159050042349795
BB_04g000410.1	BB_05g001350.1	0.783333333333333	0.0125198730194498
BB_04g004680.1	BB_05g001350.1	0.883333333333333	0.00159050042349795
BB_04g008320.1	BB_05g001350.1	0.833333333333333	0.00526569102916175
BB_04g013760.1	BB_05g001350.1	0.733333333333333	0.0245541500714697
BB_04g015930.1	BB_05g001350.1	-0.9	0.000943062322340316
BB_04g020650.1	BB_05g001350.1	-0.716666666666667	0.0298180356958453
BB_01g015300.1	BB_05g002550.1	-0.766666666666667	0.0159440165789739
BB_01g018090.1	BB_05g002550.1	0.716666666666667	0.0298180356958453
BB_02g003510.1	BB_05g002550.1	-0.866666666666667	0.0024953982859901
BB_03g000190.1	BB_05g002550.1	0.8	0.00962792472537988
BB_03g021640.1	BB_05g002550.1	-0.8	0.00962792472537988
BB_03g025270.1	BB_05g002550.1	0.966666666666667	2.15503e+09
BB_03g029600.1	BB_05g002550.1	-0.733333333333333	0.0245541500714697
BB_03g029750.1	BB_05g002550.1	-0.716666666666667	0.0298180356958453
BB_03g030270.1	BB_05g002550.1	-0.866666666666667	0.0024953982859901
BB_04g000410.1	BB_05g002550.1	0.766666666666667	0.0159440165789739
BB_04g001610.1	BB_05g002550.1	0.883333333333333	0.00159050042349795
BB_04g004680.1	BB_05g002550.1	0.883333333333333	0.00159050042349795
BB_04g005310.1	BB_05g002550.1	0.866666666666667	0.0024953982859901
BB_04g008320.1	BB_05g002550.1	0.8	0.00962792472537988
BB_04g013760.1	BB_05g002550.1	0.883333333333333	0.00159050042349795
BB_04g015930.1	BB_05g002550.1	-0.75	0.0199421261319925
BB_04g017410.1	BB_05g002550.1	0.8	0.00962792472537988
BB_04g020650.1	BB_05g002550.1	-0.766666666666667	0.0159440165789739
BB_05g001350.1	BB_05g002550.1	0.716666666666667	0.0298180356958453
BB_01g009050.1	BB_05g002780.1	-0.733333333333333	0.0245541500714697
BB_01g013940.1	BB_05g002780.1	-0.75	0.0199421261319925
BB_01g015300.1	BB_05g002780.1	-0.85	0.00370477732758578
BB_01g018090.1	BB_05g002780.1	0.933333333333333	0.000235899812159435
BB_02g015990.1	BB_05g002780.1	0.733333333333333	0.0245541500714697
BB_02g018660.1	BB_05g002780.1	0.733333333333333	0.0245541500714697
BB_03g000190.1	BB_05g002780.1	0.766666666666667	0.0159440165789739
BB_03g021640.1	BB_05g002780.1	-0.966666666666667	2.15503e+09
BB_03g025270.1	BB_05g002780.1	0.8	0.00962792472537988
BB_03g029750.1	BB_05g002780.1	-0.95	8.76252e+09
BB_03g030270.1	BB_05g002780.1	-0.916666666666667	0.000506619066305225
BB_04g000410.1	BB_05g002780.1	0.75	0.0199421261319925
BB_04g004680.1	BB_05g002780.1	0.9	0.000943062322340316
BB_04g008320.1	BB_05g002780.1	0.883333333333333	0.00159050042349795
BB_04g013760.1	BB_05g002780.1	0.8	0.00962792472537988
BB_04g015930.1	BB_05g002780.1	-0.933333333333333	0.000235899812159435
BB_04g017410.1	BB_05g002780.1	0.833333333333333	0.00526569102916175
BB_04g020650.1	BB_05g002780.1	-0.85	0.00370477732758578
BB_05g001350.1	BB_05g002780.1	0.916666666666667	0.000506619066305225
BB_05g002550.1	BB_05g002780.1	0.766666666666667	0.0159440165789739
BB_02g012440.1	BB_05g004280.1	0.75	0.0199421261319925
BB_02g019680.1	BB_05g004280.1	0.883333333333333	0.00159050042349795
BB_03g002600.1	BB_05g004280.1	0.733333333333333	0.0245541500714697
BB_03g007100.1	BB_05g004280.1	-0.716666666666667	0.0298180356958453
BB_03g029590.1	BB_05g004280.1	0.9	0.000943062322340316
BB_04g000420.1	BB_05g004280.1	-0.816666666666667	0.00722478524635894
BB_04g017160.1	BB_05g004280.1	0.8	0.00962792472537988
BB_02g012440.1	BB_05g004340.1	0.833333333333333	0.00526569102916175
BB_02g015990.1	BB_05g004340.1	0.716666666666667	0.0298180356958453
BB_02g018660.1	BB_05g004340.1	0.716666666666667	0.0298180356958453
BB_02g019680.1	BB_05g004340.1	0.933333333333333	0.000235899812159435
BB_03g002600.1	BB_05g004340.1	0.7	0.0357695749702618
BB_03g007100.1	BB_05g004340.1	-0.716666666666667	0.0298180356958453
BB_03g029590.1	BB_05g004340.1	0.85	0.00370477732758578
BB_04g000420.1	BB_05g004340.1	-0.766666666666667	0.0159440165789739
BB_04g017160.1	BB_05g004340.1	0.783333333333333	0.0125198730194498
BB_05g004280.1	BB_05g004340.1	0.966666666666667	2.15503e+09
BB_01g009050.1	BB_05g011470.1	0.85	0.00370477732758578
BB_01g015300.1	BB_05g011470.1	0.85	0.00370477732758578
BB_02g002140.1	BB_05g011470.1	0.966666666666667	2.15503e+09
BB_02g002150.1	BB_05g011470.1	0.883333333333333	0.00159050042349795
BB_02g003510.1	BB_05g011470.1	0.716666666666667	0.0298180356958453
BB_02g012440.1	BB_05g011470.1	0.783333333333333	0.0125198730194498
BB_03g002600.1	BB_05g011470.1	0.866666666666667	0.0024953982859901
BB_03g007100.1	BB_05g011470.1	-0.766666666666667	0.0159440165789739
BB_03g027310.1	BB_05g011470.1	0.95	8.76252e+09
BB_03g029590.1	BB_05g011470.1	0.716666666666667	0.0298180356958453
BB_03g029600.1	BB_05g011470.1	0.883333333333333	0.00159050042349795
BB_04g017410.1	BB_05g011470.1	-0.816666666666667	0.00722478524635894
BB_04g020650.1	BB_05g011470.1	0.85	0.00370477732758578
BB_05g000500.1	BB_05g011470.1	0.933333333333333	0.000235899812159435
BB_02g003510.1	BB_05g014420.1	-0.7	0.0357695749702618
BB_03g000190.1	BB_05g014420.1	0.733333333333333	0.0245541500714697
BB_03g007100.1	BB_05g014420.1	0.85	0.00370477732758578
BB_03g024460.1	BB_05g014420.1	0.9	0.000943062322340316
BB_03g025270.1	BB_05g014420.1	0.733333333333333	0.0245541500714697
BB_03g029590.1	BB_05g014420.1	-0.783333333333333	0.0125198730194498
BB_03g029600.1	BB_05g014420.1	-0.75	0.0199421261319925
BB_04g000410.1	BB_05g014420.1	0.766666666666667	0.0159440165789739
BB_04g000420.1	BB_05g014420.1	0.866666666666667	0.0024953982859901
BB_04g001610.1	BB_05g014420.1	0.9	0.000943062322340316
BB_04g005310.1	BB_05g014420.1	0.866666666666667	0.0024953982859901
BB_05g000500.1	BB_05g014420.1	-0.766666666666667	0.0159440165789739
BB_05g002550.1	BB_05g014420.1	0.783333333333333	0.0125198730194498
BB_02g015990.1	BB_05g014550.1	0.933333333333333	0.000235899812159435
BB_02g018660.1	BB_05g014550.1	0.933333333333333	0.000235899812159435
BB_02g019680.1	BB_05g014550.1	0.85	0.00370477732758578
BB_03g017640.1	BB_05g014550.1	0.866666666666667	0.0024953982859901
BB_04g017160.1	BB_05g014550.1	0.716666666666667	0.0298180356958453
BB_04g001610.1	BB_05g017820.1	0.816666666666667	0.00722478524635894
BB_04g005310.1	BB_05g017820.1	0.766666666666667	0.0159440165789739
BB_05g002550.1	BB_05g017820.1	0.783333333333333	0.0125198730194498
BB_01g009050.1	BB_06g012200.1	0.733333333333333	0.0245541500714697
BB_02g002140.1	BB_06g012200.1	0.7	0.0357695749702618
BB_02g003510.1	BB_06g012200.1	0.9	0.000943062322340316
BB_03g007100.1	BB_06g012200.1	-0.716666666666667	0.0298180356958453
BB_03g024460.1	BB_06g012200.1	-0.766666666666667	0.0159440165789739
BB_03g025270.1	BB_06g012200.1	-0.783333333333333	0.0125198730194498
BB_03g029590.1	BB_06g012200.1	0.733333333333333	0.0245541500714697
BB_03g029600.1	BB_06g012200.1	0.866666666666667	0.0024953982859901
BB_03g030270.1	BB_06g012200.1	0.7	0.0357695749702618
BB_04g000410.1	BB_06g012200.1	-0.766666666666667	0.0159440165789739
BB_04g000420.1	BB_06g012200.1	-0.766666666666667	0.0159440165789739
BB_04g001610.1	BB_06g012200.1	-0.916666666666667	0.000506619066305225
BB_04g004680.1	BB_06g012200.1	-0.716666666666667	0.0298180356958453
BB_04g005310.1	BB_06g012200.1	-0.8	0.00962792472537988
BB_04g008320.1	BB_06g012200.1	-0.716666666666667	0.0298180356958453
BB_05g000500.1	BB_06g012200.1	0.9	0.000943062322340316
BB_05g002550.1	BB_06g012200.1	-0.833333333333333	0.00526569102916175
BB_05g011470.1	BB_06g012200.1	0.783333333333333	0.0125198730194498
BB_05g014420.1	BB_06g012200.1	-0.916666666666667	0.000506619066305225
BB_05g017820.1	BB_06g012200.1	-0.7	0.0357695749702618
BB_01g009050.1	BB_06g012230.1	0.833333333333333	0.00526569102916175
BB_01g015300.1	BB_06g012230.1	0.783333333333333	0.0125198730194498
BB_02g002140.1	BB_06g012230.1	0.95	8.76252e+09
BB_02g002150.1	BB_06g012230.1	0.866666666666667	0.0024953982859901
BB_02g003510.1	BB_06g012230.1	0.75	0.0199421261319925
BB_02g012440.1	BB_06g012230.1	0.816666666666667	0.00722478524635894
BB_03g002600.1	BB_06g012230.1	0.85	0.00370477732758578
BB_03g007100.1	BB_06g012230.1	-0.816666666666667	0.00722478524635894
BB_03g024460.1	BB_06g012230.1	-0.716666666666667	0.0298180356958453
BB_03g027310.1	BB_06g012230.1	0.933333333333333	0.000235899812159435
BB_03g029590.1	BB_06g012230.1	0.783333333333333	0.0125198730194498
BB_03g029600.1	BB_06g012230.1	0.916666666666667	0.000506619066305225
BB_04g000420.1	BB_06g012230.1	-0.716666666666667	0.0298180356958453
BB_04g001610.1	BB_06g012230.1	-0.716666666666667	0.0298180356958453
BB_04g005310.1	BB_06g012230.1	-0.7	0.0357695749702618
BB_04g017410.1	BB_06g012230.1	-0.766666666666667	0.0159440165789739
BB_04g020650.1	BB_06g012230.1	0.783333333333333	0.0125198730194498
BB_05g000500.1	BB_06g012230.1	0.95	8.76252e+09
BB_05g011470.1	BB_06g012230.1	0.983333333333333	1.9362e+08
BB_05g014420.1	BB_06g012230.1	-0.766666666666667	0.0159440165789739
BB_06g012200.1	BB_06g012230.1	0.85	0.00370477732758578
BB_01g009050.1	BB_06g015350.1	0.833333333333333	0.00526569102916175
BB_01g013940.1	BB_06g015350.1	0.933333333333333	0.000235899812159435
BB_01g015300.1	BB_06g015350.1	0.716666666666667	0.0298180356958453
BB_01g018090.1	BB_06g015350.1	-0.866666666666667	0.0024953982859901
BB_03g002600.1	BB_06g015350.1	0.7	0.0357695749702618
BB_03g021640.1	BB_06g015350.1	0.816666666666667	0.00722478524635894
BB_03g029750.1	BB_06g015350.1	0.833333333333333	0.00526569102916175
BB_03g030270.1	BB_06g015350.1	0.75	0.0199421261319925
BB_04g000410.1	BB_06g015350.1	-0.716666666666667	0.0298180356958453
BB_04g008320.1	BB_06g015350.1	-0.75	0.0199421261319925
BB_04g015930.1	BB_06g015350.1	0.883333333333333	0.00159050042349795
BB_04g020650.1	BB_06g015350.1	0.716666666666667	0.0298180356958453
BB_05g001350.1	BB_06g015350.1	-0.883333333333333	0.00159050042349795
BB_05g002780.1	BB_06g015350.1	-0.816666666666667	0.00722478524635894
BB_01g009050.1	BB_06g015740.1	0.778249490142822	0.0135059728100069
BB_01g015300.1	BB_06g015740.1	0.99582461641931	1.54245e+06
BB_02g002140.1	BB_06g015740.1	0.828459134668166	0.00579537319943979
BB_02g002150.1	BB_06g015740.1	0.728039845617479	0.0261536207531623
BB_02g003510.1	BB_06g015740.1	0.778249490142822	0.0135059728100069
BB_03g021640.1	BB_06g015740.1	0.853563956930838	0.00341821524290165
BB_03g025270.1	BB_06g015740.1	-0.820090860580609	0.00678753281924394
BB_03g027310.1	BB_06g015740.1	0.728039845617479	0.0261536207531623
BB_03g029600.1	BB_06g015740.1	0.811722586493051	0.00788929768782953
BB_03g029750.1	BB_06g015740.1	0.861932231018395	0.00280592896783771
BB_03g030270.1	BB_06g015740.1	0.912141875543738	0.000606850679471638
BB_04g004680.1	BB_06g015740.1	-0.836827408755723	0.00490701483410882
BB_04g008320.1	BB_06g015740.1	-0.870300505105952	0.002273778395258
BB_04g013760.1	BB_06g015740.1	-0.794986038317937	0.0104445177096839
BB_04g015930.1	BB_06g015740.1	0.878668779193509	0.0018157963245633
BB_04g017410.1	BB_06g015740.1	-0.953983245981524	6.57887e+09
BB_04g020650.1	BB_06g015740.1	0.99582461641931	1.54245e+06
BB_05g000500.1	BB_06g015740.1	0.778249490142822	0.0135059728100069
BB_05g001350.1	BB_06g015740.1	-0.702935023354807	0.0346701065943265
BB_05g002550.1	BB_06g015740.1	-0.78661776423038	0.0119092119511364
BB_05g002780.1	BB_06g015740.1	-0.84519568284328	0.0041165974193027
BB_05g011470.1	BB_06g015740.1	0.84519568284328	0.0041165974193027
BB_06g012230.1	BB_06g015740.1	0.778249490142822	0.0135059728100069
BB_06g015350.1	BB_06g015740.1	0.711303297442365	0.0316565570333023
BB_01g015300.1	BB_06g017560.1	-0.9	0.000943062322340316
BB_01g018090.1	BB_06g017560.1	0.75	0.0199421261319925
BB_02g003510.1	BB_06g017560.1	-0.816666666666667	0.00722478524635894
BB_03g021640.1	BB_06g017560.1	-0.866666666666667	0.0024953982859901
BB_03g025270.1	BB_06g017560.1	0.916666666666667	0.000506619066305225
BB_03g029600.1	BB_06g017560.1	-0.766666666666667	0.0159440165789739
BB_03g029750.1	BB_06g017560.1	-0.85	0.00370477732758578
BB_03g030270.1	BB_06g017560.1	-0.916666666666667	0.000506619066305225
BB_04g001610.1	BB_06g017560.1	0.75	0.0199421261319925
BB_04g004680.1	BB_06g017560.1	0.883333333333333	0.00159050042349795
BB_04g005310.1	BB_06g017560.1	0.766666666666667	0.0159440165789739
BB_04g008320.1	BB_06g017560.1	0.883333333333333	0.00159050042349795
BB_04g013760.1	BB_06g017560.1	0.933333333333333	0.000235899812159435
BB_04g015930.1	BB_06g017560.1	-0.833333333333333	0.00526569102916175
BB_04g017410.1	BB_06g017560.1	0.933333333333333	0.000235899812159435
BB_04g020650.1	BB_06g017560.1	-0.9	0.000943062322340316
BB_05g001350.1	BB_06g017560.1	0.733333333333333	0.0245541500714697
BB_05g002550.1	BB_06g017560.1	0.933333333333333	0.000235899812159435
BB_05g002780.1	BB_06g017560.1	0.85	0.00370477732758578
BB_06g012200.1	BB_06g017560.1	-0.7	0.0357695749702618
BB_06g015740.1	BB_06g017560.1	-0.920510149631295	0.000431100224198122
BB_01g015300.1	BB_06g023920.1	-0.883333333333333	0.00159050042349795
BB_01g018090.1	BB_06g023920.1	0.8	0.00962792472537988
BB_02g003510.1	BB_06g023920.1	-0.85	0.00370477732758578
BB_03g000190.1	BB_06g023920.1	0.733333333333333	0.0245541500714697
BB_03g021640.1	BB_06g023920.1	-0.883333333333333	0.00159050042349795
BB_03g025270.1	BB_06g023920.1	0.95	8.76252e+09
BB_03g029600.1	BB_06g023920.1	-0.733333333333333	0.0245541500714697
BB_03g029750.1	BB_06g023920.1	-0.866666666666667	0.0024953982859901
BB_03g030270.1	BB_06g023920.1	-0.933333333333333	0.000235899812159435
BB_04g000410.1	BB_06g023920.1	0.733333333333333	0.0245541500714697
BB_04g001610.1	BB_06g023920.1	0.766666666666667	0.0159440165789739
BB_04g004680.1	BB_06g023920.1	0.9	0.000943062322340316
BB_04g005310.1	BB_06g023920.1	0.733333333333333	0.0245541500714697
BB_04g008320.1	BB_06g023920.1	0.866666666666667	0.0024953982859901
BB_04g013760.1	BB_06g023920.1	0.916666666666667	0.000506619066305225
BB_04g015930.1	BB_06g023920.1	-0.866666666666667	0.0024953982859901
BB_04g017410.1	BB_06g023920.1	0.916666666666667	0.000506619066305225
BB_04g020650.1	BB_06g023920.1	-0.883333333333333	0.00159050042349795
BB_05g000500.1	BB_06g023920.1	-0.7	0.0357695749702618
BB_05g001350.1	BB_06g023920.1	0.766666666666667	0.0159440165789739
BB_05g002550.1	BB_06g023920.1	0.95	8.76252e+09
BB_05g002780.1	BB_06g023920.1	0.883333333333333	0.00159050042349795
BB_06g012200.1	BB_06g023920.1	-0.733333333333333	0.0245541500714697
BB_06g015740.1	BB_06g023920.1	-0.903773601456181	0.000827411222685814
BB_06g017560.1	BB_06g023920.1	0.983333333333333	1.9362e+08
BB_01g015300.1	BB_06g023930.1	-0.883333333333333	0.00159050042349795
BB_01g018090.1	BB_06g023930.1	0.8	0.00962792472537988
BB_02g003510.1	BB_06g023930.1	-0.85	0.00370477732758578
BB_03g000190.1	BB_06g023930.1	0.733333333333333	0.0245541500714697
BB_03g021640.1	BB_06g023930.1	-0.883333333333333	0.00159050042349795
BB_03g025270.1	BB_06g023930.1	0.95	8.76252e+09
BB_03g029600.1	BB_06g023930.1	-0.733333333333333	0.0245541500714697
BB_03g029750.1	BB_06g023930.1	-0.866666666666667	0.0024953982859901
BB_03g030270.1	BB_06g023930.1	-0.933333333333333	0.000235899812159435
BB_04g000410.1	BB_06g023930.1	0.733333333333333	0.0245541500714697
BB_04g001610.1	BB_06g023930.1	0.766666666666667	0.0159440165789739
BB_04g004680.1	BB_06g023930.1	0.9	0.000943062322340316
BB_04g005310.1	BB_06g023930.1	0.733333333333333	0.0245541500714697
BB_04g008320.1	BB_06g023930.1	0.866666666666667	0.0024953982859901
BB_04g013760.1	BB_06g023930.1	0.916666666666667	0.000506619066305225
BB_04g015930.1	BB_06g023930.1	-0.866666666666667	0.0024953982859901
BB_04g017410.1	BB_06g023930.1	0.916666666666667	0.000506619066305225
BB_04g020650.1	BB_06g023930.1	-0.883333333333333	0.00159050042349795
BB_05g000500.1	BB_06g023930.1	-0.7	0.0357695749702618
BB_05g001350.1	BB_06g023930.1	0.766666666666667	0.0159440165789739
BB_05g002550.1	BB_06g023930.1	0.95	8.76252e+09
BB_05g002780.1	BB_06g023930.1	0.883333333333333	0.00159050042349795
BB_06g012200.1	BB_06g023930.1	-0.733333333333333	0.0245541500714697
BB_06g015740.1	BB_06g023930.1	-0.903773601456181	0.000827411222685814
BB_06g017560.1	BB_06g023930.1	0.983333333333333	1.9362e+08
BB_06g023920.1	BB_06g023930.1	1	0
BB_01g013940.1	BB_06g025400.1	-0.733333333333333	0.0245541500714697
BB_01g018090.1	BB_06g025400.1	0.716666666666667	0.0298180356958453
BB_03g000190.1	BB_06g025400.1	0.833333333333333	0.00526569102916175
BB_03g024460.1	BB_06g025400.1	0.75	0.0199421261319925
BB_04g000410.1	BB_06g025400.1	0.8	0.00962792472537988
BB_01g009050.1	BB_06g028680.1	0.9	0.000943062322340316
BB_01g013940.1	BB_06g028680.1	0.733333333333333	0.0245541500714697
BB_01g015300.1	BB_06g028680.1	0.916666666666667	0.000506619066305225
BB_01g018090.1	BB_06g028680.1	-0.783333333333333	0.0125198730194498
BB_02g002140.1	BB_06g028680.1	0.783333333333333	0.0125198730194498
BB_02g002150.1	BB_06g028680.1	0.716666666666667	0.0298180356958453
BB_02g003510.1	BB_06g028680.1	0.833333333333333	0.00526569102916175
BB_03g021640.1	BB_06g028680.1	0.85	0.00370477732758578
BB_03g025270.1	BB_06g028680.1	-0.75	0.0199421261319925
BB_03g027310.1	BB_06g028680.1	0.7	0.0357695749702618
BB_03g029600.1	BB_06g028680.1	0.816666666666667	0.00722478524635894
BB_03g029750.1	BB_06g028680.1	0.933333333333333	0.000235899812159435
BB_03g030270.1	BB_06g028680.1	0.866666666666667	0.0024953982859901
BB_04g000410.1	BB_06g028680.1	-0.733333333333333	0.0245541500714697
BB_04g004680.1	BB_06g028680.1	-0.75	0.0199421261319925
BB_04g008320.1	BB_06g028680.1	-0.883333333333333	0.00159050042349795
BB_04g013760.1	BB_06g028680.1	-0.7	0.0357695749702618
BB_04g015930.1	BB_06g028680.1	0.95	8.76252e+09
BB_04g017410.1	BB_06g028680.1	-0.95	8.76252e+09
BB_04g020650.1	BB_06g028680.1	0.916666666666667	0.000506619066305225
BB_05g000500.1	BB_06g028680.1	0.816666666666667	0.00722478524635894
BB_05g001350.1	BB_06g028680.1	-0.75	0.0199421261319925
BB_05g002550.1	BB_06g028680.1	-0.75	0.0199421261319925
BB_05g002780.1	BB_06g028680.1	-0.866666666666667	0.0024953982859901
BB_05g011470.1	BB_06g028680.1	0.783333333333333	0.0125198730194498
BB_06g012230.1	BB_06g028680.1	0.733333333333333	0.0245541500714697
BB_06g015350.1	BB_06g028680.1	0.816666666666667	0.00722478524635894
BB_06g015740.1	BB_06g028680.1	0.928878423718853	0.000294525764199083
BB_06g017560.1	BB_06g028680.1	-0.866666666666667	0.0024953982859901
BB_06g023920.1	BB_06g028680.1	-0.883333333333333	0.00159050042349795
BB_06g023930.1	BB_06g028680.1	-0.883333333333333	0.00159050042349795
BB_01g009050.1	BB_06g028700.1	0.9	0.000943062322340316
BB_01g013940.1	BB_06g028700.1	0.733333333333333	0.0245541500714697
BB_01g015300.1	BB_06g028700.1	0.916666666666667	0.000506619066305225
BB_01g018090.1	BB_06g028700.1	-0.783333333333333	0.0125198730194498
BB_02g002140.1	BB_06g028700.1	0.783333333333333	0.0125198730194498
BB_02g002150.1	BB_06g028700.1	0.716666666666667	0.0298180356958453
BB_02g003510.1	BB_06g028700.1	0.833333333333333	0.00526569102916175
BB_03g021640.1	BB_06g028700.1	0.85	0.00370477732758578
BB_03g025270.1	BB_06g028700.1	-0.75	0.0199421261319925
BB_03g027310.1	BB_06g028700.1	0.7	0.0357695749702618
BB_03g029600.1	BB_06g028700.1	0.816666666666667	0.00722478524635894
BB_03g029750.1	BB_06g028700.1	0.933333333333333	0.000235899812159435
BB_03g030270.1	BB_06g028700.1	0.866666666666667	0.0024953982859901
BB_04g000410.1	BB_06g028700.1	-0.733333333333333	0.0245541500714697
BB_04g004680.1	BB_06g028700.1	-0.75	0.0199421261319925
BB_04g008320.1	BB_06g028700.1	-0.883333333333333	0.00159050042349795
BB_04g013760.1	BB_06g028700.1	-0.7	0.0357695749702618
BB_04g015930.1	BB_06g028700.1	0.95	8.76252e+09
BB_04g017410.1	BB_06g028700.1	-0.95	8.76252e+09
BB_04g020650.1	BB_06g028700.1	0.916666666666667	0.000506619066305225
BB_05g000500.1	BB_06g028700.1	0.816666666666667	0.00722478524635894
BB_05g001350.1	BB_06g028700.1	-0.75	0.0199421261319925
BB_05g002550.1	BB_06g028700.1	-0.75	0.0199421261319925
BB_05g002780.1	BB_06g028700.1	-0.866666666666667	0.0024953982859901
BB_05g011470.1	BB_06g028700.1	0.783333333333333	0.0125198730194498
BB_06g012230.1	BB_06g028700.1	0.733333333333333	0.0245541500714697
BB_06g015350.1	BB_06g028700.1	0.816666666666667	0.00722478524635894
BB_06g015740.1	BB_06g028700.1	0.928878423718853	0.000294525764199083
BB_06g017560.1	BB_06g028700.1	-0.866666666666667	0.0024953982859901
BB_06g023920.1	BB_06g028700.1	-0.883333333333333	0.00159050042349795
BB_06g023930.1	BB_06g028700.1	-0.883333333333333	0.00159050042349795
BB_06g028680.1	BB_06g028700.1	1	0
BB_02g003510.1	BB_07g004170.1	-0.711966678801851	0.0314252558607659
BB_03g000190.1	BB_07g004170.1	0.864530967116533	0.00263237184483378
BB_03g021640.1	BB_07g004170.1	-0.745869853982892	0.0210263031060696
BB_03g024460.1	BB_07g004170.1	0.728918266392371	0.0258835971695603
BB_03g025270.1	BB_07g004170.1	0.915385729888094	0.000533716892663794
BB_03g030270.1	BB_07g004170.1	-0.779773029163932	0.0132051867320602
BB_04g000410.1	BB_07g004170.1	0.745869853982892	0.0210263031060696
BB_04g001610.1	BB_07g004170.1	0.864530967116533	0.00263237184483378
BB_04g004680.1	BB_07g004170.1	0.864530967116533	0.00263237184483378
BB_04g005310.1	BB_07g004170.1	0.932337317478614	0.000248220898149132
BB_04g008320.1	BB_07g004170.1	0.728918266392371	0.0258835971695603
BB_04g013760.1	BB_07g004170.1	0.847579379526013	0.00390854808322505
BB_05g001350.1	BB_07g004170.1	0.711966678801851	0.0314252558607659
BB_05g002550.1	BB_07g004170.1	0.949288905069135	9.20002e+09
BB_05g002780.1	BB_07g004170.1	0.711966678801851	0.0314252558607659
BB_05g014420.1	BB_07g004170.1	0.864530967116533	0.00263237184483378
BB_05g017820.1	BB_07g004170.1	0.796724616754452	0.0101562798623878
BB_06g012200.1	BB_07g004170.1	-0.796724616754452	0.0101562798623878
BB_06g017560.1	BB_07g004170.1	0.847579379526013	0.00390854808322505
BB_06g023920.1	BB_07g004170.1	0.847579379526013	0.00390854808322505
BB_06g023930.1	BB_07g004170.1	0.847579379526013	0.00390854808322505
BB_01g009050.1	BB_07g007360.1	-0.733333333333333	0.0245541500714697
BB_01g015300.1	BB_07g007360.1	-0.916666666666667	0.000506619066305225
BB_02g002140.1	BB_07g007360.1	-0.716666666666667	0.0298180356958453
BB_02g003510.1	BB_07g007360.1	-0.8	0.00962792472537988
BB_03g021640.1	BB_07g007360.1	-0.733333333333333	0.0245541500714697
BB_03g025270.1	BB_07g007360.1	0.85	0.00370477732758578
BB_03g029600.1	BB_07g007360.1	-0.7	0.0357695749702618
BB_03g029750.1	BB_07g007360.1	-0.75	0.0199421261319925
BB_03g030270.1	BB_07g007360.1	-0.85	0.00370477732758578
BB_04g004680.1	BB_07g007360.1	0.766666666666667	0.0159440165789739
BB_04g008320.1	BB_07g007360.1	0.7	0.0357695749702618
BB_04g013760.1	BB_07g007360.1	0.716666666666667	0.0298180356958453
BB_04g015930.1	BB_07g007360.1	-0.8	0.00962792472537988
BB_04g017410.1	BB_07g007360.1	0.866666666666667	0.0024953982859901
BB_04g020650.1	BB_07g007360.1	-0.916666666666667	0.000506619066305225
BB_05g000500.1	BB_07g007360.1	-0.8	0.00962792472537988
BB_05g002550.1	BB_07g007360.1	0.766666666666667	0.0159440165789739
BB_05g002780.1	BB_07g007360.1	0.75	0.0199421261319925
BB_05g011470.1	BB_07g007360.1	-0.816666666666667	0.00722478524635894
BB_06g012200.1	BB_07g007360.1	-0.7	0.0357695749702618
BB_06g012230.1	BB_07g007360.1	-0.75	0.0199421261319925
BB_06g015740.1	BB_07g007360.1	-0.928878423718853	0.000294525764199083
BB_06g017560.1	BB_07g007360.1	0.833333333333333	0.00526569102916175
BB_06g023920.1	BB_07g007360.1	0.866666666666667	0.0024953982859901
BB_06g023930.1	BB_07g007360.1	0.866666666666667	0.0024953982859901
BB_06g028680.1	BB_07g007360.1	-0.866666666666667	0.0024953982859901
BB_06g028700.1	BB_07g007360.1	-0.866666666666667	0.0024953982859901
BB_03g007100.1	BB_07g008790.1	0.716666666666667	0.0298180356958453
BB_03g024460.1	BB_07g008790.1	0.8	0.00962792472537988
BB_06g025400.1	BB_07g008790.1	0.816666666666667	0.00722478524635894
BB_02g002150.1	BB_07g009230.1	0.733333333333333	0.0245541500714697
BB_02g012440.1	BB_07g009230.1	0.716666666666667	0.0298180356958453
BB_03g002600.1	BB_07g009230.1	0.833333333333333	0.00526569102916175
BB_03g029590.1	BB_07g009230.1	0.716666666666667	0.0298180356958453
BB_05g004280.1	BB_07g009230.1	0.816666666666667	0.00722478524635894
BB_05g004340.1	BB_07g009230.1	0.783333333333333	0.0125198730194498
BB_01g009050.1	BB_07g009240.1	0.75	0.0199421261319925
BB_01g013940.1	BB_07g009240.1	0.85	0.00370477732758578
BB_01g015300.1	BB_07g009240.1	0.733333333333333	0.0245541500714697
BB_01g018090.1	BB_07g009240.1	-0.9	0.000943062322340316
BB_03g000190.1	BB_07g009240.1	-0.716666666666667	0.0298180356958453
BB_03g021640.1	BB_07g009240.1	0.75	0.0199421261319925
BB_03g027310.1	BB_07g009240.1	0.7	0.0357695749702618
BB_03g029750.1	BB_07g009240.1	0.866666666666667	0.0024953982859901
BB_03g030270.1	BB_07g009240.1	0.733333333333333	0.0245541500714697
BB_04g015930.1	BB_07g009240.1	0.8	0.00962792472537988
BB_04g017410.1	BB_07g009240.1	-0.75	0.0199421261319925
BB_04g020650.1	BB_07g009240.1	0.733333333333333	0.0245541500714697
BB_05g001350.1	BB_07g009240.1	-0.783333333333333	0.0125198730194498
BB_05g002780.1	BB_07g009240.1	-0.833333333333333	0.00526569102916175
BB_06g015350.1	BB_07g009240.1	0.883333333333333	0.00159050042349795
BB_06g015740.1	BB_07g009240.1	0.753144667880151	0.0191419585954058
BB_06g023920.1	BB_07g009240.1	-0.716666666666667	0.0298180356958453
BB_06g023930.1	BB_07g009240.1	-0.716666666666667	0.0298180356958453
BB_06g028680.1	BB_07g009240.1	0.8	0.00962792472537988
BB_06g028700.1	BB_07g009240.1	0.8	0.00962792472537988
BB_07g007360.1	BB_07g009240.1	-0.716666666666667	0.0298180356958453
BB_01g013940.1	BB_07g009270.1	0.733333333333333	0.0245541500714697
BB_03g000190.1	BB_07g009270.1	-0.7	0.0357695749702618
BB_03g024460.1	BB_07g009270.1	-0.85	0.00370477732758578
BB_03g025270.1	BB_07g009270.1	-0.7	0.0357695749702618
BB_04g000420.1	BB_07g009270.1	-0.7	0.0357695749702618
BB_05g000500.1	BB_07g009270.1	0.733333333333333	0.0245541500714697
BB_05g014420.1	BB_07g009270.1	-0.766666666666667	0.0159440165789739
BB_06g012200.1	BB_07g009270.1	0.816666666666667	0.00722478524635894
BB_01g015300.1	BB_07g014300.1	-0.766666666666667	0.0159440165789739
BB_02g003510.1	BB_07g014300.1	-0.783333333333333	0.0125198730194498
BB_03g000190.1	BB_07g014300.1	0.766666666666667	0.0159440165789739
BB_03g021640.1	BB_07g014300.1	-0.8	0.00962792472537988
BB_03g025270.1	BB_07g014300.1	0.916666666666667	0.000506619066305225
BB_03g029600.1	BB_07g014300.1	-0.75	0.0199421261319925
BB_03g029750.1	BB_07g014300.1	-0.716666666666667	0.0298180356958453
BB_03g030270.1	BB_07g014300.1	-0.833333333333333	0.00526569102916175
BB_04g000410.1	BB_07g014300.1	0.733333333333333	0.0245541500714697
BB_04g001610.1	BB_07g014300.1	0.85	0.00370477732758578
BB_04g004680.1	BB_07g014300.1	0.883333333333333	0.00159050042349795
BB_04g005310.1	BB_07g014300.1	0.883333333333333	0.00159050042349795
BB_04g008320.1	BB_07g014300.1	0.833333333333333	0.00526569102916175
BB_04g013760.1	BB_07g014300.1	0.883333333333333	0.00159050042349795
BB_04g015930.1	BB_07g014300.1	-0.7	0.0357695749702618
BB_04g017410.1	BB_07g014300.1	0.8	0.00962792472537988
BB_04g020650.1	BB_07g014300.1	-0.766666666666667	0.0159440165789739
BB_05g001350.1	BB_07g014300.1	0.7	0.0357695749702618
BB_05g002550.1	BB_07g014300.1	0.966666666666667	2.15503e+09
BB_05g002780.1	BB_07g014300.1	0.766666666666667	0.0159440165789739
BB_05g014420.1	BB_07g014300.1	0.8	0.00962792472537988
BB_05g017820.1	BB_07g014300.1	0.766666666666667	0.0159440165789739
BB_06g012200.1	BB_07g014300.1	-0.783333333333333	0.0125198730194498
BB_06g015740.1	BB_07g014300.1	-0.778249490142822	0.0135059728100069
BB_06g017560.1	BB_07g014300.1	0.933333333333333	0.000235899812159435
BB_06g023920.1	BB_07g014300.1	0.916666666666667	0.000506619066305225
BB_06g023930.1	BB_07g014300.1	0.916666666666667	0.000506619066305225
BB_06g028680.1	BB_07g014300.1	-0.7	0.0357695749702618
BB_06g028700.1	BB_07g014300.1	-0.7	0.0357695749702618
BB_07g004170.1	BB_07g014300.1	0.966240492659655	2.25207e+09
BB_01g018090.1	BB_07g014790.1	0.716666666666667	0.0298180356958453
BB_02g003510.1	BB_07g014790.1	-0.783333333333333	0.0125198730194498
BB_03g000190.1	BB_07g014790.1	0.883333333333333	0.00159050042349795
BB_03g021640.1	BB_07g014790.1	-0.733333333333333	0.0245541500714697
BB_03g024460.1	BB_07g014790.1	0.716666666666667	0.0298180356958453
BB_03g025270.1	BB_07g014790.1	0.95	8.76252e+09
BB_03g030270.1	BB_07g014790.1	-0.8	0.00962792472537988
BB_04g000410.1	BB_07g014790.1	0.766666666666667	0.0159440165789739
BB_04g001610.1	BB_07g014790.1	0.883333333333333	0.00159050042349795
BB_04g004680.1	BB_07g014790.1	0.85	0.00370477732758578
BB_04g005310.1	BB_07g014790.1	0.9	0.000943062322340316
BB_04g013760.1	BB_07g014790.1	0.833333333333333	0.00526569102916175
BB_05g001350.1	BB_07g014790.1	0.716666666666667	0.0298180356958453
BB_05g002550.1	BB_07g014790.1	0.966666666666667	2.15503e+09
BB_05g002780.1	BB_07g014790.1	0.7	0.0357695749702618
BB_05g014420.1	BB_07g014790.1	0.833333333333333	0.00526569102916175
BB_05g017820.1	BB_07g014790.1	0.8	0.00962792472537988
BB_06g012200.1	BB_07g014790.1	-0.833333333333333	0.00526569102916175
BB_06g017560.1	BB_07g014790.1	0.833333333333333	0.00526569102916175
BB_06g023920.1	BB_07g014790.1	0.866666666666667	0.0024953982859901
BB_06g023930.1	BB_07g014790.1	0.866666666666667	0.0024953982859901
BB_07g004170.1	BB_07g014790.1	0.966240492659655	2.25207e+09
BB_07g009270.1	BB_07g014790.1	-0.75	0.0199421261319925
BB_07g014300.1	BB_07g014790.1	0.916666666666667	0.000506619066305225
BB_01g013940.1	BB_07g017060.1	-0.766666666666667	0.0159440165789739
BB_01g018090.1	BB_07g017060.1	0.95	8.76252e+09
BB_03g000190.1	BB_07g017060.1	0.966666666666667	2.15503e+09
BB_03g021640.1	BB_07g017060.1	-0.866666666666667	0.0024953982859901
BB_03g025270.1	BB_07g017060.1	0.8	0.00962792472537988
BB_03g029750.1	BB_07g017060.1	-0.783333333333333	0.0125198730194498
BB_03g030270.1	BB_07g017060.1	-0.816666666666667	0.00722478524635894
BB_04g000410.1	BB_07g017060.1	0.816666666666667	0.00722478524635894
BB_04g004680.1	BB_07g017060.1	0.85	0.00370477732758578
BB_04g008320.1	BB_07g017060.1	0.733333333333333	0.0245541500714697
BB_04g013760.1	BB_07g017060.1	0.833333333333333	0.00526569102916175
BB_04g015930.1	BB_07g017060.1	-0.783333333333333	0.0125198730194498
BB_05g001350.1	BB_07g017060.1	0.933333333333333	0.000235899812159435
BB_05g002550.1	BB_07g017060.1	0.8	0.00962792472537988
BB_05g002780.1	BB_07g017060.1	0.866666666666667	0.0024953982859901
BB_06g015350.1	BB_07g017060.1	-0.766666666666667	0.0159440165789739
BB_06g017560.1	BB_07g017060.1	0.766666666666667	0.0159440165789739
BB_06g023920.1	BB_07g017060.1	0.8	0.00962792472537988
BB_06g023930.1	BB_07g017060.1	0.8	0.00962792472537988
BB_06g025400.1	BB_07g017060.1	0.733333333333333	0.0245541500714697
BB_07g004170.1	BB_07g017060.1	0.830627791935493	0.00555542379852891
BB_07g009240.1	BB_07g017060.1	-0.783333333333333	0.0125198730194498
BB_07g014300.1	BB_07g017060.1	0.783333333333333	0.0125198730194498
BB_07g014790.1	BB_07g017060.1	0.833333333333333	0.00526569102916175
BB_01g013940.1	BB_08g001720.1	-0.75	0.0199421261319925
BB_01g018090.1	BB_08g001720.1	0.9	0.000943062322340316
BB_03g000190.1	BB_08g001720.1	0.983333333333333	1.9362e+08
BB_03g021640.1	BB_08g001720.1	-0.816666666666667	0.00722478524635894
BB_03g025270.1	BB_08g001720.1	0.783333333333333	0.0125198730194498
BB_03g029750.1	BB_08g001720.1	-0.716666666666667	0.0298180356958453
BB_03g030270.1	BB_08g001720.1	-0.766666666666667	0.0159440165789739
BB_04g000410.1	BB_08g001720.1	0.866666666666667	0.0024953982859901
BB_04g001610.1	BB_08g001720.1	0.766666666666667	0.0159440165789739
BB_04g004680.1	BB_08g001720.1	0.816666666666667	0.00722478524635894
BB_04g005310.1	BB_08g001720.1	0.716666666666667	0.0298180356958453
BB_04g008320.1	BB_08g001720.1	0.716666666666667	0.0298180356958453
BB_04g013760.1	BB_08g001720.1	0.783333333333333	0.0125198730194498
BB_04g015930.1	BB_08g001720.1	-0.733333333333333	0.0245541500714697
BB_05g001350.1	BB_08g001720.1	0.9	0.000943062322340316
BB_05g002550.1	BB_08g001720.1	0.816666666666667	0.00722478524635894
BB_05g002780.1	BB_08g001720.1	0.8	0.00962792472537988
BB_05g014420.1	BB_08g001720.1	0.7	0.0357695749702618
BB_05g017820.1	BB_08g001720.1	0.7	0.0357695749702618
BB_06g015350.1	BB_08g001720.1	-0.716666666666667	0.0298180356958453
BB_06g017560.1	BB_08g001720.1	0.733333333333333	0.0245541500714697
BB_06g023920.1	BB_08g001720.1	0.766666666666667	0.0159440165789739
BB_06g023930.1	BB_08g001720.1	0.766666666666667	0.0159440165789739
BB_06g025400.1	BB_08g001720.1	0.783333333333333	0.0125198730194498
BB_07g004170.1	BB_08g001720.1	0.864530967116533	0.00263237184483378
BB_07g009240.1	BB_08g001720.1	-0.7	0.0357695749702618
BB_07g014300.1	BB_08g001720.1	0.8	0.00962792472537988
BB_07g014790.1	BB_08g001720.1	0.866666666666667	0.0024953982859901
BB_07g017060.1	BB_08g001720.1	0.983333333333333	1.9362e+08
BB_03g029600.1	BB_08g009610.1	0.783333333333333	0.0125198730194498
BB_04g001610.1	BB_08g009610.1	-0.7	0.0357695749702618
BB_04g005310.1	BB_08g009610.1	-0.716666666666667	0.0298180356958453
BB_05g011470.1	BB_08g009610.1	0.716666666666667	0.0298180356958453
BB_05g014420.1	BB_08g009610.1	-0.716666666666667	0.0298180356958453
BB_06g012200.1	BB_08g009610.1	0.716666666666667	0.0298180356958453
BB_06g012230.1	BB_08g009610.1	0.766666666666667	0.0159440165789739
BB_07g014300.1	BB_08g009610.1	-0.733333333333333	0.0245541500714697
BB_01g013940.1	BB_08g019100.1	-0.7	0.0357695749702618
BB_01g018090.1	BB_08g019100.1	0.833333333333333	0.00526569102916175
BB_02g003510.1	BB_08g019100.1	-0.75	0.0199421261319925
BB_03g000190.1	BB_08g019100.1	0.9	0.000943062322340316
BB_03g021640.1	BB_08g019100.1	-0.816666666666667	0.00722478524635894
BB_03g025270.1	BB_08g019100.1	0.8	0.00962792472537988
BB_03g029750.1	BB_08g019100.1	-0.733333333333333	0.0245541500714697
BB_03g030270.1	BB_08g019100.1	-0.8	0.00962792472537988
BB_04g000410.1	BB_08g019100.1	0.9	0.000943062322340316
BB_04g001610.1	BB_08g019100.1	0.866666666666667	0.0024953982859901
BB_04g004680.1	BB_08g019100.1	0.8	0.00962792472537988
BB_04g005310.1	BB_08g019100.1	0.75	0.0199421261319925
BB_04g008320.1	BB_08g019100.1	0.8	0.00962792472537988
BB_04g013760.1	BB_08g019100.1	0.8	0.00962792472537988
BB_04g015930.1	BB_08g019100.1	-0.783333333333333	0.0125198730194498
BB_05g001350.1	BB_08g019100.1	0.85	0.00370477732758578
BB_05g002550.1	BB_08g019100.1	0.883333333333333	0.00159050042349795
BB_05g002780.1	BB_08g019100.1	0.766666666666667	0.0159440165789739
BB_05g014420.1	BB_08g019100.1	0.7	0.0357695749702618
BB_05g017820.1	BB_08g019100.1	0.816666666666667	0.00722478524635894
BB_06g012200.1	BB_08g019100.1	-0.716666666666667	0.0298180356958453
BB_06g015350.1	BB_08g019100.1	-0.7	0.0357695749702618
BB_06g017560.1	BB_08g019100.1	0.816666666666667	0.00722478524635894
BB_06g023920.1	BB_08g019100.1	0.833333333333333	0.00526569102916175
BB_06g023930.1	BB_08g019100.1	0.833333333333333	0.00526569102916175
BB_06g028680.1	BB_08g019100.1	-0.716666666666667	0.0298180356958453
BB_06g028700.1	BB_08g019100.1	-0.716666666666667	0.0298180356958453
BB_07g004170.1	BB_08g019100.1	0.864530967116533	0.00263237184483378
BB_07g014300.1	BB_08g019100.1	0.85	0.00370477732758578
BB_07g014790.1	BB_08g019100.1	0.883333333333333	0.00159050042349795
BB_07g017060.1	BB_08g019100.1	0.916666666666667	0.000506619066305225
BB_08g001720.1	BB_08g019100.1	0.95	8.76252e+09
BB_01g009050.1	BB_08g020360.1	-0.733333333333333	0.0245541500714697
BB_01g013940.1	BB_08g020360.1	-0.85	0.00370477732758578
BB_01g018090.1	BB_08g020360.1	0.866666666666667	0.0024953982859901
BB_03g000190.1	BB_08g020360.1	0.866666666666667	0.0024953982859901
BB_03g021640.1	BB_08g020360.1	-0.8	0.00962792472537988
BB_03g029750.1	BB_08g020360.1	-0.766666666666667	0.0159440165789739
BB_03g030270.1	BB_08g020360.1	-0.7	0.0357695749702618
BB_04g000410.1	BB_08g020360.1	0.966666666666667	2.15503e+09
BB_04g000420.1	BB_08g020360.1	0.733333333333333	0.0245541500714697
BB_04g001610.1	BB_08g020360.1	0.783333333333333	0.0125198730194498
BB_04g004680.1	BB_08g020360.1	0.716666666666667	0.0298180356958453
BB_04g008320.1	BB_08g020360.1	0.783333333333333	0.0125198730194498
BB_04g015930.1	BB_08g020360.1	-0.8	0.00962792472537988
BB_05g001350.1	BB_08g020360.1	0.883333333333333	0.00159050042349795
BB_05g002550.1	BB_08g020360.1	0.7	0.0357695749702618
BB_05g002780.1	BB_08g020360.1	0.8	0.00962792472537988
BB_05g014420.1	BB_08g020360.1	0.716666666666667	0.0298180356958453
BB_06g012200.1	BB_08g020360.1	-0.7	0.0357695749702618
BB_06g015350.1	BB_08g020360.1	-0.8	0.00962792472537988
BB_06g025400.1	BB_08g020360.1	0.783333333333333	0.0125198730194498
BB_06g028680.1	BB_08g020360.1	-0.7	0.0357695749702618
BB_06g028700.1	BB_08g020360.1	-0.7	0.0357695749702618
BB_07g004170.1	BB_08g020360.1	0.711966678801851	0.0314252558607659
BB_07g014790.1	BB_08g020360.1	0.716666666666667	0.0298180356958453
BB_07g017060.1	BB_08g020360.1	0.866666666666667	0.0024953982859901
BB_08g001720.1	BB_08g020360.1	0.9	0.000943062322340316
BB_08g019100.1	BB_08g020360.1	0.883333333333333	0.00159050042349795
BB_01g013940.1	BB_08g020370.1	-0.783333333333333	0.0125198730194498
BB_01g018090.1	BB_08g020370.1	0.933333333333333	0.000235899812159435
BB_03g000190.1	BB_08g020370.1	0.95	8.76252e+09
BB_03g021640.1	BB_08g020370.1	-0.9	0.000943062322340316
BB_03g025270.1	BB_08g020370.1	0.766666666666667	0.0159440165789739
BB_03g029750.1	BB_08g020370.1	-0.766666666666667	0.0159440165789739
BB_03g030270.1	BB_08g020370.1	-0.833333333333333	0.00526569102916175
BB_04g000410.1	BB_08g020370.1	0.8	0.00962792472537988
BB_04g004680.1	BB_08g020370.1	0.883333333333333	0.00159050042349795
BB_04g008320.1	BB_08g020370.1	0.766666666666667	0.0159440165789739
BB_04g013760.1	BB_08g020370.1	0.783333333333333	0.0125198730194498
BB_04g015930.1	BB_08g020370.1	-0.8	0.00962792472537988
BB_05g001350.1	BB_08g020370.1	0.966666666666667	2.15503e+09
BB_05g002550.1	BB_08g020370.1	0.766666666666667	0.0159440165789739
BB_05g002780.1	BB_08g020370.1	0.883333333333333	0.00159050042349795
BB_06g015350.1	BB_08g020370.1	-0.783333333333333	0.0125198730194498
BB_06g017560.1	BB_08g020370.1	0.733333333333333	0.0245541500714697
BB_06g023920.1	BB_08g020370.1	0.766666666666667	0.0159440165789739
BB_06g023930.1	BB_08g020370.1	0.766666666666667	0.0159440165789739
BB_07g004170.1	BB_08g020370.1	0.813676204344972	0.00762197423753497
BB_07g009240.1	BB_08g020370.1	-0.75	0.0199421261319925
BB_07g014300.1	BB_08g020370.1	0.766666666666667	0.0159440165789739
BB_07g014790.1	BB_08g020370.1	0.8	0.00962792472537988
BB_07g017060.1	BB_08g020370.1	0.983333333333333	1.9362e+08
BB_08g001720.1	BB_08g020370.1	0.966666666666667	2.15503e+09
BB_08g019100.1	BB_08g020370.1	0.883333333333333	0.00159050042349795
BB_08g020360.1	BB_08g020370.1	0.883333333333333	0.00159050042349795
BB_02g015990.1	BB_08g021140.1	0.95	8.76252e+09
BB_02g018660.1	BB_08g021140.1	0.95	8.76252e+09
BB_02g019680.1	BB_08g021140.1	0.95	8.76252e+09
BB_03g017640.1	BB_08g021140.1	0.833333333333333	0.00526569102916175
BB_04g017160.1	BB_08g021140.1	0.816666666666667	0.00722478524635894
BB_05g004280.1	BB_08g021140.1	0.75	0.0199421261319925
BB_05g004340.1	BB_08g021140.1	0.833333333333333	0.00526569102916175
BB_05g014550.1	BB_08g021140.1	0.933333333333333	0.000235899812159435
BB_01g009050.1	BB_08g022380.1	0.783333333333333	0.0125198730194498
BB_01g015300.1	BB_08g022380.1	1	0
BB_02g002140.1	BB_08g022380.1	0.833333333333333	0.00526569102916175
BB_02g002150.1	BB_08g022380.1	0.733333333333333	0.0245541500714697
BB_02g003510.1	BB_08g022380.1	0.766666666666667	0.0159440165789739
BB_03g021640.1	BB_08g022380.1	0.866666666666667	0.0024953982859901
BB_03g025270.1	BB_08g022380.1	-0.8	0.00962792472537988
BB_03g027310.1	BB_08g022380.1	0.733333333333333	0.0245541500714697
BB_03g029600.1	BB_08g022380.1	0.816666666666667	0.00722478524635894
BB_03g029750.1	BB_08g022380.1	0.85	0.00370477732758578
BB_03g030270.1	BB_08g022380.1	0.916666666666667	0.000506619066305225
BB_04g004680.1	BB_08g022380.1	-0.85	0.00370477732758578
BB_04g008320.1	BB_08g022380.1	-0.883333333333333	0.00159050042349795
BB_04g013760.1	BB_08g022380.1	-0.766666666666667	0.0159440165789739
BB_04g015930.1	BB_08g022380.1	0.883333333333333	0.00159050042349795
BB_04g017410.1	BB_08g022380.1	-0.933333333333333	0.000235899812159435
BB_04g020650.1	BB_08g022380.1	1	0
BB_05g000500.1	BB_08g022380.1	0.783333333333333	0.0125198730194498
BB_05g001350.1	BB_08g022380.1	-0.716666666666667	0.0298180356958453
BB_05g002550.1	BB_08g022380.1	-0.766666666666667	0.0159440165789739
BB_05g002780.1	BB_08g022380.1	-0.85	0.00370477732758578
BB_05g011470.1	BB_08g022380.1	0.85	0.00370477732758578
BB_06g012230.1	BB_08g022380.1	0.783333333333333	0.0125198730194498
BB_06g015350.1	BB_08g022380.1	0.716666666666667	0.0298180356958453
BB_06g015740.1	BB_08g022380.1	0.99582461641931	1.54245e+06
BB_06g017560.1	BB_08g022380.1	-0.9	0.000943062322340316
BB_06g023920.1	BB_08g022380.1	-0.883333333333333	0.00159050042349795
BB_06g023930.1	BB_08g022380.1	-0.883333333333333	0.00159050042349795
BB_06g028680.1	BB_08g022380.1	0.916666666666667	0.000506619066305225
BB_06g028700.1	BB_08g022380.1	0.916666666666667	0.000506619066305225
BB_07g007360.1	BB_08g022380.1	-0.916666666666667	0.000506619066305225
BB_07g009240.1	BB_08g022380.1	0.733333333333333	0.0245541500714697
BB_07g014300.1	BB_08g022380.1	-0.766666666666667	0.0159440165789739
BB_01g018090.1	BB_08g023520.1	0.85	0.00370477732758578
BB_03g000190.1	BB_08g023520.1	0.933333333333333	0.000235899812159435
BB_03g021640.1	BB_08g023520.1	-0.833333333333333	0.00526569102916175
BB_03g025270.1	BB_08g023520.1	0.933333333333333	0.000235899812159435
BB_03g029750.1	BB_08g023520.1	-0.716666666666667	0.0298180356958453
BB_03g030270.1	BB_08g023520.1	-0.85	0.00370477732758578
BB_04g000410.1	BB_08g023520.1	0.716666666666667	0.0298180356958453
BB_04g001610.1	BB_08g023520.1	0.716666666666667	0.0298180356958453
BB_04g004680.1	BB_08g023520.1	0.916666666666667	0.000506619066305225
BB_04g005310.1	BB_08g023520.1	0.8	0.00962792472537988
BB_04g008320.1	BB_08g023520.1	0.7	0.0357695749702618
BB_04g013760.1	BB_08g023520.1	0.9	0.000943062322340316
BB_04g015930.1	BB_08g023520.1	-0.716666666666667	0.0298180356958453
BB_05g001350.1	BB_08g023520.1	0.833333333333333	0.00526569102916175
BB_05g002550.1	BB_08g023520.1	0.9	0.000943062322340316
BB_05g002780.1	BB_08g023520.1	0.833333333333333	0.00526569102916175
BB_05g014420.1	BB_08g023520.1	0.716666666666667	0.0298180356958453
BB_06g017560.1	BB_08g023520.1	0.833333333333333	0.00526569102916175
BB_06g023920.1	BB_08g023520.1	0.866666666666667	0.0024953982859901
BB_06g023930.1	BB_08g023520.1	0.866666666666667	0.0024953982859901
BB_07g004170.1	BB_08g023520.1	0.932337317478614	0.000248220898149132
BB_07g009240.1	BB_08g023520.1	-0.716666666666667	0.0298180356958453
BB_07g014300.1	BB_08g023520.1	0.883333333333333	0.00159050042349795
BB_07g014790.1	BB_08g023520.1	0.933333333333333	0.000235899812159435
BB_07g017060.1	BB_08g023520.1	0.933333333333333	0.000235899812159435
BB_08g001720.1	BB_08g023520.1	0.916666666666667	0.000506619066305225
BB_08g019100.1	BB_08g023520.1	0.85	0.00370477732758578
BB_08g020360.1	BB_08g023520.1	0.733333333333333	0.0245541500714697
BB_08g020370.1	BB_08g023520.1	0.916666666666667	0.000506619066305225
BB_01g009050.1	BB_08g023960.1	0.866666666666667	0.0024953982859901
BB_01g015300.1	BB_08g023960.1	0.95	8.76252e+09
BB_02g002140.1	BB_08g023960.1	0.933333333333333	0.000235899812159435
BB_02g002150.1	BB_08g023960.1	0.866666666666667	0.0024953982859901
BB_02g003510.1	BB_08g023960.1	0.8	0.00962792472537988
BB_03g002600.1	BB_08g023960.1	0.75	0.0199421261319925
BB_03g021640.1	BB_08g023960.1	0.766666666666667	0.0159440165789739
BB_03g027310.1	BB_08g023960.1	0.816666666666667	0.00722478524635894
BB_03g029600.1	BB_08g023960.1	0.933333333333333	0.000235899812159435
BB_03g029750.1	BB_08g023960.1	0.816666666666667	0.00722478524635894
BB_03g030270.1	BB_08g023960.1	0.8	0.00962792472537988
BB_04g004680.1	BB_08g023960.1	-0.716666666666667	0.0298180356958453
BB_04g008320.1	BB_08g023960.1	-0.883333333333333	0.00159050042349795
BB_04g015930.1	BB_08g023960.1	0.833333333333333	0.00526569102916175
BB_04g017410.1	BB_08g023960.1	-0.933333333333333	0.000235899812159435
BB_04g020650.1	BB_08g023960.1	0.95	8.76252e+09
BB_05g000500.1	BB_08g023960.1	0.866666666666667	0.0024953982859901
BB_05g002550.1	BB_08g023960.1	-0.7	0.0357695749702618
BB_05g002780.1	BB_08g023960.1	-0.75	0.0199421261319925
BB_05g011470.1	BB_08g023960.1	0.916666666666667	0.000506619066305225
BB_06g012200.1	BB_08g023960.1	0.733333333333333	0.0245541500714697
BB_06g012230.1	BB_08g023960.1	0.883333333333333	0.00159050042349795
BB_06g015350.1	BB_08g023960.1	0.7	0.0357695749702618
BB_06g015740.1	BB_08g023960.1	0.945614971893967	0.000117091459441054
BB_06g017560.1	BB_08g023960.1	-0.833333333333333	0.00526569102916175
BB_06g023920.1	BB_08g023960.1	-0.8	0.00962792472537988
BB_06g023930.1	BB_08g023960.1	-0.8	0.00962792472537988
BB_06g028680.1	BB_08g023960.1	0.916666666666667	0.000506619066305225
BB_06g028700.1	BB_08g023960.1	0.916666666666667	0.000506619066305225
BB_07g007360.1	BB_08g023960.1	-0.833333333333333	0.00526569102916175
BB_07g014300.1	BB_08g023960.1	-0.716666666666667	0.0298180356958453
BB_08g022380.1	BB_08g023960.1	0.95	8.76252e+09
BB_02g015990.1	BB_09g012190.1	0.84519568284328	0.0041165974193027
BB_02g018660.1	BB_09g012190.1	0.84519568284328	0.0041165974193027
BB_02g019680.1	BB_09g012190.1	0.836827408755723	0.00490701483410882
BB_03g017640.1	BB_09g012190.1	0.912141875543738	0.000606850679471638
BB_04g017160.1	BB_09g012190.1	0.895405327368624	0.00109852587358827
BB_05g004340.1	BB_09g012190.1	0.719671571529922	0.0288191846014358
BB_05g014550.1	BB_09g012190.1	0.794986038317937	0.0104445177096839
BB_08g021140.1	BB_09g012190.1	0.870300505105952	0.002273778395258
BB_02g015990.1	BB_09g012200.1	0.866666666666667	0.0024953982859901
BB_02g018660.1	BB_09g012200.1	0.866666666666667	0.0024953982859901
BB_02g019680.1	BB_09g012200.1	0.916666666666667	0.000506619066305225
BB_03g017640.1	BB_09g012200.1	0.85	0.00370477732758578
BB_04g017160.1	BB_09g012200.1	0.833333333333333	0.00526569102916175
BB_05g004280.1	BB_09g012200.1	0.783333333333333	0.0125198730194498
BB_05g004340.1	BB_09g012200.1	0.816666666666667	0.00722478524635894
BB_05g014550.1	BB_09g012200.1	0.9	0.000943062322340316
BB_07g009230.1	BB_09g012200.1	0.75	0.0199421261319925
BB_08g021140.1	BB_09g012200.1	0.95	8.76252e+09
BB_09g012190.1	BB_09g012200.1	0.920510149631295	0.000431100224198122
BB_02g015990.1	BB_09g017360.1	0.983192080250175	1.99397e+08
BB_02g018660.1	BB_09g017360.1	0.983192080250175	1.99397e+08
BB_02g019680.1	BB_09g017360.1	0.813676204344972	0.00762197423753497
BB_03g017640.1	BB_09g017360.1	0.966240492659655	2.25207e+09
BB_03g029750.1	BB_09g017360.1	-0.711966678801851	0.0314252558607659
BB_04g017160.1	BB_09g017360.1	0.779773029163932	0.0132051867320602
BB_05g002780.1	BB_09g017360.1	0.711966678801851	0.0314252558607659
BB_05g014550.1	BB_09g017360.1	0.898434142297574	0.000994195157617561
BB_08g021140.1	BB_09g017360.1	0.915385729888094	0.000533716892663794
BB_09g012190.1	BB_09g017360.1	0.902201178283859	0.000874322216143586
BB_09g012200.1	BB_09g017360.1	0.864530967116533	0.00263237184483378
BB_01g009050.1	BB_09g018090.1	0.866666666666667	0.0024953982859901
BB_01g013940.1	BB_09g018090.1	0.7	0.0357695749702618
BB_01g015300.1	BB_09g018090.1	0.733333333333333	0.0245541500714697
BB_02g002140.1	BB_09g018090.1	0.75	0.0199421261319925
BB_02g003510.1	BB_09g018090.1	0.916666666666667	0.000506619066305225
BB_03g021640.1	BB_09g018090.1	0.733333333333333	0.0245541500714697
BB_03g029590.1	BB_09g018090.1	0.7	0.0357695749702618
BB_03g029600.1	BB_09g018090.1	0.933333333333333	0.000235899812159435
BB_03g029750.1	BB_09g018090.1	0.716666666666667	0.0298180356958453
BB_03g030270.1	BB_09g018090.1	0.733333333333333	0.0245541500714697
BB_04g000410.1	BB_09g018090.1	-0.866666666666667	0.0024953982859901
BB_04g000420.1	BB_09g018090.1	-0.716666666666667	0.0298180356958453
BB_04g001610.1	BB_09g018090.1	-0.883333333333333	0.00159050042349795
BB_04g008320.1	BB_09g018090.1	-0.866666666666667	0.0024953982859901
BB_04g015930.1	BB_09g018090.1	0.816666666666667	0.00722478524635894
BB_04g017410.1	BB_09g018090.1	-0.766666666666667	0.0159440165789739
BB_04g020650.1	BB_09g018090.1	0.733333333333333	0.0245541500714697
BB_05g000500.1	BB_09g018090.1	0.883333333333333	0.00159050042349795
BB_05g002550.1	BB_09g018090.1	-0.766666666666667	0.0159440165789739
BB_05g011470.1	BB_09g018090.1	0.75	0.0199421261319925
BB_05g014420.1	BB_09g018090.1	-0.766666666666667	0.0159440165789739
BB_06g012200.1	BB_09g018090.1	0.9	0.000943062322340316
BB_06g012230.1	BB_09g018090.1	0.8	0.00962792472537988
BB_06g015740.1	BB_09g018090.1	0.728039845617479	0.0261536207531623
BB_06g017560.1	BB_09g018090.1	-0.733333333333333	0.0245541500714697
BB_06g023920.1	BB_09g018090.1	-0.75	0.0199421261319925
BB_06g023930.1	BB_09g018090.1	-0.75	0.0199421261319925
BB_06g028680.1	BB_09g018090.1	0.833333333333333	0.00526569102916175
BB_06g028700.1	BB_09g018090.1	0.833333333333333	0.00526569102916175
BB_07g014300.1	BB_09g018090.1	-0.733333333333333	0.0245541500714697
BB_07g014790.1	BB_09g018090.1	-0.7	0.0357695749702618
BB_08g019100.1	BB_09g018090.1	-0.783333333333333	0.0125198730194498
BB_08g020360.1	BB_09g018090.1	-0.816666666666667	0.00722478524635894
BB_08g022380.1	BB_09g018090.1	0.733333333333333	0.0245541500714697
BB_08g023960.1	BB_09g018090.1	0.833333333333333	0.00526569102916175
BB_02g019680.1	BB_09g018100.1	0.711303297442365	0.0316565570333023
BB_03g007100.1	BB_09g018100.1	-0.811722586493051	0.00788929768782953
BB_03g024460.1	BB_09g018100.1	-0.811722586493051	0.00788929768782953
BB_03g029590.1	BB_09g018100.1	0.928878423718853	0.000294525764199083
BB_04g000420.1	BB_09g018100.1	-0.920510149631295	0.000431100224198122
BB_04g001610.1	BB_09g018100.1	-0.78661776423038	0.0119092119511364
BB_04g005310.1	BB_09g018100.1	-0.820090860580609	0.00678753281924394
BB_04g017160.1	BB_09g018100.1	0.702935023354807	0.0346701065943265
BB_05g004280.1	BB_09g018100.1	0.895405327368624	0.00109852587358827
BB_05g004340.1	BB_09g018100.1	0.853563956930838	0.00341821524290165
BB_05g014420.1	BB_09g018100.1	-0.828459134668166	0.00579537319943979
BB_06g012200.1	BB_09g018100.1	0.794986038317937	0.0104445177096839
BB_07g009270.1	BB_09g018100.1	0.761512941967708	0.0171171255258007
BB_01g015300.1	BB_09g018450.1	-0.895405327368624	0.00109852587358827
BB_01g018090.1	BB_09g018450.1	0.778249490142822	0.0135059728100069
BB_02g003510.1	BB_09g018450.1	-0.836827408755723	0.00490701483410882
BB_03g000190.1	BB_09g018450.1	0.711303297442365	0.0316565570333023
BB_03g021640.1	BB_09g018450.1	-0.878668779193509	0.0018157963245633
BB_03g025270.1	BB_09g018450.1	0.93724669780641	0.00019163134226563
BB_03g029600.1	BB_09g018450.1	-0.753144667880151	0.0191419585954058
BB_03g029750.1	BB_09g018450.1	-0.861932231018395	0.00280592896783771
BB_03g030270.1	BB_09g018450.1	-0.928878423718853	0.000294525764199083
BB_04g000410.1	BB_09g018450.1	0.711303297442365	0.0316565570333023
BB_04g001610.1	BB_09g018450.1	0.761512941967708	0.0171171255258007
BB_04g004680.1	BB_09g018450.1	0.895405327368624	0.00109852587358827
BB_04g005310.1	BB_09g018450.1	0.753144667880151	0.0191419585954058
BB_04g008320.1	BB_09g018450.1	0.878668779193509	0.0018157963245633
BB_04g013760.1	BB_09g018450.1	0.928878423718853	0.000294525764199083
BB_04g015930.1	BB_09g018450.1	-0.853563956930838	0.00341821524290165
BB_04g017410.1	BB_09g018450.1	0.928878423718853	0.000294525764199083
BB_04g020650.1	BB_09g018450.1	-0.895405327368624	0.00109852587358827
BB_05g001350.1	BB_09g018450.1	0.753144667880151	0.0191419585954058
BB_05g002550.1	BB_09g018450.1	0.945614971893967	0.000117091459441054
BB_05g002780.1	BB_09g018450.1	0.870300505105952	0.002273778395258
BB_06g012200.1	BB_09g018450.1	-0.719671571529922	0.0288191846014358
BB_06g015740.1	BB_09g018450.1	-0.915966386554622	0.000521310809224129
BB_06g017560.1	BB_09g018450.1	0.99582461641931	1.54245e+06
BB_06g023920.1	BB_09g018450.1	0.99582461641931	1.54245e+06
BB_06g023930.1	BB_09g018450.1	0.99582461641931	1.54245e+06
BB_06g028680.1	BB_09g018450.1	-0.878668779193509	0.0018157963245633
BB_06g028700.1	BB_09g018450.1	-0.878668779193509	0.0018157963245633
BB_07g004170.1	BB_09g018450.1	0.851133187060244	0.00361194149812061
BB_07g007360.1	BB_09g018450.1	0.853563956930838	0.00341821524290165
BB_07g009240.1	BB_09g018450.1	-0.702935023354807	0.0346701065943265
BB_07g014300.1	BB_09g018450.1	0.928878423718853	0.000294525764199083
BB_07g014790.1	BB_09g018450.1	0.853563956930838	0.00341821524290165
BB_07g017060.1	BB_09g018450.1	0.78661776423038	0.0119092119511364
BB_08g001720.1	BB_09g018450.1	0.753144667880151	0.0191419585954058
BB_08g019100.1	BB_09g018450.1	0.828459134668166	0.00579537319943979
BB_08g020370.1	BB_09g018450.1	0.753144667880151	0.0191419585954058
BB_08g022380.1	BB_09g018450.1	-0.895405327368624	0.00109852587358827
BB_08g023520.1	BB_09g018450.1	0.853563956930838	0.00341821524290165
BB_08g023960.1	BB_09g018450.1	-0.820090860580609	0.00678753281924394
BB_09g018090.1	BB_09g018450.1	-0.744776393792594	0.0213197281233202
BB_01g015300.1	BB_09g018530.1	-0.8	0.00962792472537988
BB_02g002140.1	BB_09g018530.1	-0.866666666666667	0.0024953982859901
BB_02g002150.1	BB_09g018530.1	-0.783333333333333	0.0125198730194498
BB_02g003510.1	BB_09g018530.1	-0.766666666666667	0.0159440165789739
BB_03g025270.1	BB_09g018530.1	0.716666666666667	0.0298180356958453
BB_03g027310.1	BB_09g018530.1	-0.733333333333333	0.0245541500714697
BB_03g029600.1	BB_09g018530.1	-0.916666666666667	0.000506619066305225
BB_03g029750.1	BB_09g018530.1	-0.7	0.0357695749702618
BB_04g001610.1	BB_09g018530.1	0.8	0.00962792472537988
BB_04g005310.1	BB_09g018530.1	0.816666666666667	0.00722478524635894
BB_04g008320.1	BB_09g018530.1	0.783333333333333	0.0125198730194498
BB_04g017410.1	BB_09g018530.1	0.883333333333333	0.00159050042349795
BB_04g020650.1	BB_09g018530.1	-0.8	0.00962792472537988
BB_05g000500.1	BB_09g018530.1	-0.766666666666667	0.0159440165789739
BB_05g002550.1	BB_09g018530.1	0.783333333333333	0.0125198730194498
BB_05g011470.1	BB_09g018530.1	-0.833333333333333	0.00526569102916175
BB_05g014420.1	BB_09g018530.1	0.716666666666667	0.0298180356958453
BB_06g012200.1	BB_09g018530.1	-0.75	0.0199421261319925
BB_06g012230.1	BB_09g018530.1	-0.85	0.00370477732758578
BB_06g015740.1	BB_09g018530.1	-0.820090860580609	0.00678753281924394
BB_06g017560.1	BB_09g018530.1	0.85	0.00370477732758578
BB_06g023920.1	BB_09g018530.1	0.783333333333333	0.0125198730194498
BB_06g023930.1	BB_09g018530.1	0.783333333333333	0.0125198730194498
BB_06g028680.1	BB_09g018530.1	-0.766666666666667	0.0159440165789739
BB_06g028700.1	BB_09g018530.1	-0.766666666666667	0.0159440165789739
BB_07g004170.1	BB_09g018530.1	0.745869853982892	0.0210263031060696
BB_07g014300.1	BB_09g018530.1	0.833333333333333	0.00526569102916175
BB_08g009610.1	BB_09g018530.1	-0.85	0.00370477732758578
BB_08g022380.1	BB_09g018530.1	-0.8	0.00962792472537988
BB_08g023960.1	BB_09g018530.1	-0.883333333333333	0.00159050042349795
BB_09g018090.1	BB_09g018530.1	-0.783333333333333	0.0125198730194498
BB_09g018450.1	BB_09g018530.1	0.820090860580609	0.00678753281924394
BB_01g009050.1	BB_09g019870.1	0.783333333333333	0.0125198730194498
BB_01g013940.1	BB_09g019870.1	0.766666666666667	0.0159440165789739
BB_01g015300.1	BB_09g019870.1	0.866666666666667	0.0024953982859901
BB_01g018090.1	BB_09g019870.1	-0.85	0.00370477732758578
BB_02g003510.1	BB_09g019870.1	0.8	0.00962792472537988
BB_03g000190.1	BB_09g019870.1	-0.716666666666667	0.0298180356958453
BB_03g021640.1	BB_09g019870.1	0.966666666666667	2.15503e+09
BB_03g025270.1	BB_09g019870.1	-0.766666666666667	0.0159440165789739
BB_03g029600.1	BB_09g019870.1	0.75	0.0199421261319925
BB_03g029750.1	BB_09g019870.1	0.883333333333333	0.00159050042349795
BB_03g030270.1	BB_09g019870.1	0.95	8.76252e+09
BB_04g000410.1	BB_09g019870.1	-0.783333333333333	0.0125198730194498
BB_04g004680.1	BB_09g019870.1	-0.883333333333333	0.00159050042349795
BB_04g008320.1	BB_09g019870.1	-0.95	8.76252e+09
BB_04g013760.1	BB_09g019870.1	-0.766666666666667	0.0159440165789739
BB_04g015930.1	BB_09g019870.1	0.983333333333333	1.9362e+08
BB_04g017410.1	BB_09g019870.1	-0.833333333333333	0.00526569102916175
BB_04g020650.1	BB_09g019870.1	0.866666666666667	0.0024953982859901
BB_05g001350.1	BB_09g019870.1	-0.916666666666667	0.000506619066305225
BB_05g002550.1	BB_09g019870.1	-0.8	0.00962792472537988
BB_05g002780.1	BB_09g019870.1	-0.916666666666667	0.000506619066305225
BB_06g015350.1	BB_09g019870.1	0.85	0.00370477732758578
BB_06g015740.1	BB_09g019870.1	0.861932231018395	0.00280592896783771
BB_06g017560.1	BB_09g019870.1	-0.866666666666667	0.0024953982859901
BB_06g023920.1	BB_09g019870.1	-0.883333333333333	0.00159050042349795
BB_06g023930.1	BB_09g019870.1	-0.883333333333333	0.00159050042349795
BB_06g028680.1	BB_09g019870.1	0.916666666666667	0.000506619066305225
BB_06g028700.1	BB_09g019870.1	0.916666666666667	0.000506619066305225
BB_07g007360.1	BB_09g019870.1	-0.75	0.0199421261319925
BB_07g009240.1	BB_09g019870.1	0.733333333333333	0.0245541500714697
BB_07g014300.1	BB_09g019870.1	-0.766666666666667	0.0159440165789739
BB_07g014790.1	BB_09g019870.1	-0.716666666666667	0.0298180356958453
BB_07g017060.1	BB_09g019870.1	-0.816666666666667	0.00722478524635894
BB_08g001720.1	BB_09g019870.1	-0.783333333333333	0.0125198730194498
BB_08g019100.1	BB_09g019870.1	-0.85	0.00370477732758578
BB_08g020360.1	BB_09g019870.1	-0.816666666666667	0.00722478524635894
BB_08g020370.1	BB_09g019870.1	-0.833333333333333	0.00526569102916175
BB_08g022380.1	BB_09g019870.1	0.866666666666667	0.0024953982859901
BB_08g023520.1	BB_09g019870.1	-0.75	0.0199421261319925
BB_08g023960.1	BB_09g019870.1	0.816666666666667	0.00722478524635894
BB_09g018090.1	BB_09g019870.1	0.833333333333333	0.00526569102916175
BB_09g018450.1	BB_09g019870.1	-0.878668779193509	0.0018157963245633
BB_01g015300.1	BB_09g020820.1	-0.95	8.76252e+09
BB_02g002140.1	BB_09g020820.1	-0.75	0.0199421261319925
BB_02g003510.1	BB_09g020820.1	-0.816666666666667	0.00722478524635894
BB_03g021640.1	BB_09g020820.1	-0.783333333333333	0.0125198730194498
BB_03g025270.1	BB_09g020820.1	0.816666666666667	0.00722478524635894
BB_03g029600.1	BB_09g020820.1	-0.8	0.00962792472537988
BB_03g029750.1	BB_09g020820.1	-0.75	0.0199421261319925
BB_03g030270.1	BB_09g020820.1	-0.883333333333333	0.00159050042349795
BB_04g004680.1	BB_09g020820.1	0.8	0.00962792472537988
BB_04g008320.1	BB_09g020820.1	0.833333333333333	0.00526569102916175
BB_04g013760.1	BB_09g020820.1	0.816666666666667	0.00722478524635894
BB_04g015930.1	BB_09g020820.1	-0.8	0.00962792472537988
BB_04g017410.1	BB_09g020820.1	0.916666666666667	0.000506619066305225
BB_04g020650.1	BB_09g020820.1	-0.95	8.76252e+09
BB_05g000500.1	BB_09g020820.1	-0.7	0.0357695749702618
BB_05g002550.1	BB_09g020820.1	0.816666666666667	0.00722478524635894
BB_05g002780.1	BB_09g020820.1	0.733333333333333	0.0245541500714697
BB_05g011470.1	BB_09g020820.1	-0.766666666666667	0.0159440165789739
BB_06g012230.1	BB_09g020820.1	-0.716666666666667	0.0298180356958453
BB_06g015740.1	BB_09g020820.1	-0.962351520069081	3.28586e+09
BB_06g017560.1	BB_09g020820.1	0.933333333333333	0.000235899812159435
BB_06g023920.1	BB_09g020820.1	0.9	0.000943062322340316
BB_06g023930.1	BB_09g020820.1	0.9	0.000943062322340316
BB_06g028680.1	BB_09g020820.1	-0.866666666666667	0.0024953982859901
BB_06g028700.1	BB_09g020820.1	-0.866666666666667	0.0024953982859901
BB_07g007360.1	BB_09g020820.1	0.9	0.000943062322340316
BB_07g014300.1	BB_09g020820.1	0.8	0.00962792472537988
BB_08g022380.1	BB_09g020820.1	-0.95	8.76252e+09
BB_08g023960.1	BB_09g020820.1	-0.9	0.000943062322340316
BB_09g018090.1	BB_09g020820.1	-0.7	0.0357695749702618
BB_09g018450.1	BB_09g020820.1	0.920510149631295	0.000431100224198122
BB_09g018530.1	BB_09g020820.1	0.833333333333333	0.00526569102916175
BB_09g019870.1	BB_09g020820.1	-0.816666666666667	0.00722478524635894
BB_01g009050.1	BB_10g000390.1	0.75	0.0199421261319925
BB_01g015300.1	BB_10g000390.1	0.9	0.000943062322340316
BB_01g018090.1	BB_10g000390.1	-0.766666666666667	0.0159440165789739
BB_02g003510.1	BB_10g000390.1	0.766666666666667	0.0159440165789739
BB_03g021640.1	BB_10g000390.1	0.883333333333333	0.00159050042349795
BB_03g025270.1	BB_10g000390.1	-0.883333333333333	0.00159050042349795
BB_03g029600.1	BB_10g000390.1	0.7	0.0357695749702618
BB_03g029750.1	BB_10g000390.1	0.816666666666667	0.00722478524635894
BB_03g030270.1	BB_10g000390.1	0.916666666666667	0.000506619066305225
BB_04g004680.1	BB_10g000390.1	-0.916666666666667	0.000506619066305225
BB_04g008320.1	BB_10g000390.1	-0.816666666666667	0.00722478524635894
BB_04g013760.1	BB_10g000390.1	-0.733333333333333	0.0245541500714697
BB_04g015930.1	BB_10g000390.1	0.866666666666667	0.0024953982859901
BB_04g017410.1	BB_10g000390.1	-0.816666666666667	0.00722478524635894
BB_04g020650.1	BB_10g000390.1	0.9	0.000943062322340316
BB_05g000500.1	BB_10g000390.1	0.8	0.00962792472537988
BB_05g001350.1	BB_10g000390.1	-0.783333333333333	0.0125198730194498
BB_05g002550.1	BB_10g000390.1	-0.816666666666667	0.00722478524635894
BB_05g002780.1	BB_10g000390.1	-0.9	0.000943062322340316
BB_05g011470.1	BB_10g000390.1	0.766666666666667	0.0159440165789739
BB_06g012200.1	BB_10g000390.1	0.766666666666667	0.0159440165789739
BB_06g012230.1	BB_10g000390.1	0.716666666666667	0.0298180356958453
BB_06g015740.1	BB_10g000390.1	0.887037053281066	0.00142602365114941
BB_06g017560.1	BB_10g000390.1	-0.833333333333333	0.00526569102916175
BB_06g023920.1	BB_10g000390.1	-0.883333333333333	0.00159050042349795
BB_06g023930.1	BB_10g000390.1	-0.883333333333333	0.00159050042349795
BB_06g028680.1	BB_10g000390.1	0.833333333333333	0.00526569102916175
BB_06g028700.1	BB_10g000390.1	0.833333333333333	0.00526569102916175
BB_07g004170.1	BB_10g000390.1	-0.745869853982892	0.0210263031060696
BB_07g007360.1	BB_10g000390.1	-0.9	0.000943062322340316
BB_07g009240.1	BB_10g000390.1	0.733333333333333	0.0245541500714697
BB_07g009270.1	BB_10g000390.1	0.7	0.0357695749702618
BB_07g014300.1	BB_10g000390.1	-0.783333333333333	0.0125198730194498
BB_07g014790.1	BB_10g000390.1	-0.766666666666667	0.0159440165789739
BB_07g017060.1	BB_10g000390.1	-0.716666666666667	0.0298180356958453
BB_08g020370.1	BB_10g000390.1	-0.75	0.0199421261319925
BB_08g022380.1	BB_10g000390.1	0.9	0.000943062322340316
BB_08g023520.1	BB_10g000390.1	-0.816666666666667	0.00722478524635894
BB_08g023960.1	BB_10g000390.1	0.8	0.00962792472537988
BB_09g018090.1	BB_10g000390.1	0.716666666666667	0.0298180356958453
BB_09g018450.1	BB_10g000390.1	-0.861932231018395	0.00280592896783771
BB_09g019870.1	BB_10g000390.1	0.833333333333333	0.00526569102916175
BB_09g020820.1	BB_10g000390.1	-0.8	0.00962792472537988
BB_02g003510.1	BB_10g003560.1	-0.7	0.0357695749702618
BB_03g025270.1	BB_10g003560.1	0.7	0.0357695749702618
BB_04g000410.1	BB_10g003560.1	0.7	0.0357695749702618
BB_04g001610.1	BB_10g003560.1	0.833333333333333	0.00526569102916175
BB_04g005310.1	BB_10g003560.1	0.733333333333333	0.0245541500714697
BB_04g013760.1	BB_10g003560.1	0.716666666666667	0.0298180356958453
BB_05g002550.1	BB_10g003560.1	0.833333333333333	0.00526569102916175
BB_05g017820.1	BB_10g003560.1	0.833333333333333	0.00526569102916175
BB_06g017560.1	BB_10g003560.1	0.75	0.0199421261319925
BB_06g023920.1	BB_10g003560.1	0.733333333333333	0.0245541500714697
BB_06g023930.1	BB_10g003560.1	0.733333333333333	0.0245541500714697
BB_07g004170.1	BB_10g003560.1	0.796724616754452	0.0101562798623878
BB_07g014300.1	BB_10g003560.1	0.833333333333333	0.00526569102916175
BB_07g014790.1	BB_10g003560.1	0.783333333333333	0.0125198730194498
BB_08g000170.1	BB_10g003560.1	0.866666666666667	0.0024953982859901
BB_08g019100.1	BB_10g003560.1	0.816666666666667	0.00722478524635894
BB_09g018450.1	BB_10g003560.1	0.744776393792594	0.0213197281233202
BB_09g018530.1	BB_10g003560.1	0.7	0.0357695749702618
BB_01g009050.1	BB_10g005140.1	-0.8	0.00962792472537988
BB_01g013940.1	BB_10g005140.1	-0.966666666666667	2.15503e+09
BB_01g018090.1	BB_10g005140.1	0.833333333333333	0.00526569102916175
BB_03g000190.1	BB_10g005140.1	0.716666666666667	0.0298180356958453
BB_03g002600.1	BB_10g005140.1	-0.733333333333333	0.0245541500714697
BB_03g021640.1	BB_10g005140.1	-0.716666666666667	0.0298180356958453
BB_03g027310.1	BB_10g005140.1	-0.75	0.0199421261319925
BB_03g029750.1	BB_10g005140.1	-0.733333333333333	0.0245541500714697
BB_04g015930.1	BB_10g005140.1	-0.783333333333333	0.0125198730194498
BB_05g001350.1	BB_10g005140.1	0.816666666666667	0.00722478524635894
BB_05g002780.1	BB_10g005140.1	0.75	0.0199421261319925
BB_06g015350.1	BB_10g005140.1	-0.933333333333333	0.000235899812159435
BB_06g028680.1	BB_10g005140.1	-0.716666666666667	0.0298180356958453
BB_06g028700.1	BB_10g005140.1	-0.716666666666667	0.0298180356958453
BB_07g009240.1	BB_10g005140.1	-0.916666666666667	0.000506619066305225
BB_07g009270.1	BB_10g005140.1	-0.716666666666667	0.0298180356958453
BB_07g017060.1	BB_10g005140.1	0.733333333333333	0.0245541500714697
BB_08g020360.1	BB_10g005140.1	0.733333333333333	0.0245541500714697
BB_08g020370.1	BB_10g005140.1	0.75	0.0199421261319925
BB_09g019870.1	BB_10g005140.1	-0.716666666666667	0.0298180356958453
BB_10g000390.1	BB_10g005140.1	-0.7	0.0357695749702618
BB_01g015300.1	BB_10g005830.1	-0.766666666666667	0.0159440165789739
BB_02g002140.1	BB_10g005830.1	-0.783333333333333	0.0125198730194498
BB_02g003510.1	BB_10g005830.1	-0.816666666666667	0.00722478524635894
BB_03g025270.1	BB_10g005830.1	0.75	0.0199421261319925
BB_03g029590.1	BB_10g005830.1	-0.75	0.0199421261319925
BB_03g029600.1	BB_10g005830.1	-0.916666666666667	0.000506619066305225
BB_03g030270.1	BB_10g005830.1	-0.733333333333333	0.0245541500714697
BB_04g000420.1	BB_10g005830.1	0.75	0.0199421261319925
BB_04g001610.1	BB_10g005830.1	0.85	0.00370477732758578
BB_04g004680.1	BB_10g005830.1	0.75	0.0199421261319925
BB_04g005310.1	BB_10g005830.1	0.883333333333333	0.00159050042349795
BB_04g008320.1	BB_10g005830.1	0.8	0.00962792472537988
BB_04g017410.1	BB_10g005830.1	0.733333333333333	0.0245541500714697
BB_04g020650.1	BB_10g005830.1	-0.766666666666667	0.0159440165789739
BB_05g000500.1	BB_10g005830.1	-0.766666666666667	0.0159440165789739
BB_05g002550.1	BB_10g005830.1	0.833333333333333	0.00526569102916175
BB_05g011470.1	BB_10g005830.1	-0.783333333333333	0.0125198730194498
BB_05g014420.1	BB_10g005830.1	0.833333333333333	0.00526569102916175
BB_05g017820.1	BB_10g005830.1	0.766666666666667	0.0159440165789739
BB_06g012200.1	BB_10g005830.1	-0.883333333333333	0.00159050042349795
BB_06g012230.1	BB_10g005830.1	-0.833333333333333	0.00526569102916175
BB_06g015740.1	BB_10g005830.1	-0.761512941967708	0.0171171255258007
BB_06g017560.1	BB_10g005830.1	0.8	0.00962792472537988
BB_06g023920.1	BB_10g005830.1	0.75	0.0199421261319925
BB_06g023930.1	BB_10g005830.1	0.75	0.0199421261319925
BB_07g004170.1	BB_10g005830.1	0.830627791935493	0.00555542379852891
BB_07g014300.1	BB_10g005830.1	0.866666666666667	0.0024953982859901
BB_07g014790.1	BB_10g005830.1	0.783333333333333	0.0125198730194498
BB_08g009610.1	BB_10g005830.1	-0.8	0.00962792472537988
BB_08g019100.1	BB_10g005830.1	0.716666666666667	0.0298180356958453
BB_08g022380.1	BB_10g005830.1	-0.766666666666667	0.0159440165789739
BB_08g023960.1	BB_10g005830.1	-0.816666666666667	0.00722478524635894
BB_09g018090.1	BB_10g005830.1	-0.833333333333333	0.00526569102916175
BB_09g018100.1	BB_10g005830.1	-0.778249490142822	0.0135059728100069
BB_09g018450.1	BB_10g005830.1	0.778249490142822	0.0135059728100069
BB_09g018530.1	BB_10g005830.1	0.9	0.000943062322340316
BB_09g019870.1	BB_10g005830.1	-0.7	0.0357695749702618
BB_09g020820.1	BB_10g005830.1	0.8	0.00962792472537988
BB_01g013940.1	BB_10g024940.1	-0.75	0.0199421261319925
BB_01g018090.1	BB_10g024940.1	0.85	0.00370477732758578
BB_03g000190.1	BB_10g024940.1	0.933333333333333	0.000235899812159435
BB_03g021640.1	BB_10g024940.1	-0.7	0.0357695749702618
BB_03g024460.1	BB_10g024940.1	0.766666666666667	0.0159440165789739
BB_03g025270.1	BB_10g024940.1	0.716666666666667	0.0298180356958453
BB_04g004680.1	BB_10g024940.1	0.733333333333333	0.0245541500714697
BB_04g005310.1	BB_10g024940.1	0.716666666666667	0.0298180356958453
BB_04g013760.1	BB_10g024940.1	0.733333333333333	0.0245541500714697
BB_05g001350.1	BB_10g024940.1	0.816666666666667	0.00722478524635894
BB_05g002780.1	BB_10g024940.1	0.716666666666667	0.0298180356958453
BB_06g015350.1	BB_10g024940.1	-0.716666666666667	0.0298180356958453
BB_06g025400.1	BB_10g024940.1	0.766666666666667	0.0159440165789739
BB_07g004170.1	BB_10g024940.1	0.779773029163932	0.0132051867320602
BB_07g008790.1	BB_10g024940.1	0.733333333333333	0.0245541500714697
BB_07g009240.1	BB_10g024940.1	-0.8	0.00962792472537988
BB_07g014790.1	BB_10g024940.1	0.766666666666667	0.0159440165789739
BB_07g017060.1	BB_10g024940.1	0.916666666666667	0.000506619066305225
BB_08g001720.1	BB_10g024940.1	0.9	0.000943062322340316
BB_08g019100.1	BB_10g024940.1	0.766666666666667	0.0159440165789739
BB_08g020360.1	BB_10g024940.1	0.733333333333333	0.0245541500714697
BB_08g020370.1	BB_10g024940.1	0.9	0.000943062322340316
BB_08g023520.1	BB_10g024940.1	0.883333333333333	0.00159050042349795
BB_10g005140.1	BB_10g024940.1	0.783333333333333	0.0125198730194498
BB_01g018090.1	BB_10g020710.1	0.783333333333333	0.0125198730194498
BB_02g015990.1	BB_10g020710.1	0.95	8.76252e+09
BB_02g018660.1	BB_10g020710.1	0.95	8.76252e+09
BB_02g019680.1	BB_10g020710.1	0.766666666666667	0.0159440165789739
BB_03g017640.1	BB_10g020710.1	0.866666666666667	0.0024953982859901
BB_03g021640.1	BB_10g020710.1	-0.716666666666667	0.0298180356958453
BB_03g029750.1	BB_10g020710.1	-0.816666666666667	0.00722478524635894
BB_04g013760.1	BB_10g020710.1	0.766666666666667	0.0159440165789739
BB_05g002780.1	BB_10g020710.1	0.816666666666667	0.00722478524635894
BB_05g014550.1	BB_10g020710.1	0.933333333333333	0.000235899812159435
BB_06g017560.1	BB_10g020710.1	0.716666666666667	0.0298180356958453
BB_06g023920.1	BB_10g020710.1	0.75	0.0199421261319925
BB_06g023930.1	BB_10g020710.1	0.75	0.0199421261319925
BB_07g017060.1	BB_10g020710.1	0.7	0.0357695749702618
BB_08g021140.1	BB_10g020710.1	0.9	0.000943062322340316
BB_09g012190.1	BB_10g020710.1	0.794986038317937	0.0104445177096839
BB_09g012200.1	BB_10g020710.1	0.816666666666667	0.00722478524635894
BB_09g017360.1	BB_10g020710.1	0.932337317478614	0.000248220898149132
BB_09g018450.1	BB_10g020710.1	0.736408119705036	0.0236553528085015
BB_02g015990.1	BB_10g017140.1	0.85	0.00370477732758578
BB_02g018660.1	BB_10g017140.1	0.85	0.00370477732758578
BB_02g019680.1	BB_10g017140.1	0.9	0.000943062322340316
BB_03g017640.1	BB_10g017140.1	0.8	0.00962792472537988
BB_04g017160.1	BB_10g017140.1	0.733333333333333	0.0245541500714697
BB_05g004280.1	BB_10g017140.1	0.833333333333333	0.00526569102916175
BB_05g004340.1	BB_10g017140.1	0.866666666666667	0.0024953982859901
BB_05g014550.1	BB_10g017140.1	0.85	0.00370477732758578
BB_07g009230.1	BB_10g017140.1	0.866666666666667	0.0024953982859901
BB_08g021140.1	BB_10g017140.1	0.916666666666667	0.000506619066305225
BB_09g012190.1	BB_10g017140.1	0.828459134668166	0.00579537319943979
BB_09g012200.1	BB_10g017140.1	0.95	8.76252e+09
BB_09g017360.1	BB_10g017140.1	0.830627791935493	0.00555542379852891
BB_10g020710.1	BB_10g017140.1	0.766666666666667	0.0159440165789739
BB_02g002140.1	BB_10g014700.1	0.833333333333333	0.00526569102916175
BB_02g002150.1	BB_10g014700.1	0.883333333333333	0.00159050042349795
BB_02g012440.1	BB_10g014700.1	0.783333333333333	0.0125198730194498
BB_03g002600.1	BB_10g014700.1	0.816666666666667	0.00722478524635894
BB_03g007100.1	BB_10g014700.1	-0.733333333333333	0.0245541500714697
BB_03g027310.1	BB_10g014700.1	0.766666666666667	0.0159440165789739
BB_03g029590.1	BB_10g014700.1	0.883333333333333	0.00159050042349795
BB_03g029600.1	BB_10g014700.1	0.816666666666667	0.00722478524635894
BB_04g000420.1	BB_10g014700.1	-0.783333333333333	0.0125198730194498
BB_05g004280.1	BB_10g014700.1	0.8	0.00962792472537988
BB_05g004340.1	BB_10g014700.1	0.733333333333333	0.0245541500714697
BB_05g011470.1	BB_10g014700.1	0.716666666666667	0.0298180356958453
BB_06g012230.1	BB_10g014700.1	0.766666666666667	0.0159440165789739
BB_07g009230.1	BB_10g014700.1	0.716666666666667	0.0298180356958453
BB_08g023960.1	BB_10g014700.1	0.716666666666667	0.0298180356958453
BB_09g018090.1	BB_10g014700.1	0.716666666666667	0.0298180356958453
BB_09g018100.1	BB_10g014700.1	0.778249490142822	0.0135059728100069
BB_09g018530.1	BB_10g014700.1	-0.816666666666667	0.00722478524635894
BB_10g005830.1	BB_10g014700.1	-0.766666666666667	0.0159440165789739
BB_02g015990.1	BB_10g014690.1	0.783333333333333	0.0125198730194498
BB_02g018660.1	BB_10g014690.1	0.783333333333333	0.0125198730194498
BB_02g019680.1	BB_10g014690.1	0.933333333333333	0.000235899812159435
BB_03g017640.1	BB_10g014690.1	0.733333333333333	0.0245541500714697
BB_04g017160.1	BB_10g014690.1	0.983333333333333	1.9362e+08
BB_05g004280.1	BB_10g014690.1	0.833333333333333	0.00526569102916175
BB_05g004340.1	BB_10g014690.1	0.833333333333333	0.00526569102916175
BB_05g014550.1	BB_10g014690.1	0.766666666666667	0.0159440165789739
BB_08g021140.1	BB_10g014690.1	0.866666666666667	0.0024953982859901
BB_09g012190.1	BB_10g014690.1	0.853563956930838	0.00341821524290165
BB_09g012200.1	BB_10g014690.1	0.85	0.00370477732758578
BB_09g017360.1	BB_10g014690.1	0.779773029163932	0.0132051867320602
BB_09g018100.1	BB_10g014690.1	0.719671571529922	0.0288191846014358
BB_10g017140.1	BB_10g014690.1	0.766666666666667	0.0159440165789739
BB_04g017160.1	BB_10g014680.1	0.713718389418361	0.0308197929754113
BB_07g009270.1	BB_10g014680.1	0.713718389418361	0.0308197929754113
BB_01g015300.1	BB_11g008720.1	-0.833333333333333	0.00526569102916175
BB_02g003510.1	BB_11g008720.1	-0.733333333333333	0.0245541500714697
BB_03g000190.1	BB_11g008720.1	0.7	0.0357695749702618
BB_03g021640.1	BB_11g008720.1	-0.766666666666667	0.0159440165789739
BB_03g025270.1	BB_11g008720.1	0.933333333333333	0.000235899812159435
BB_03g029600.1	BB_11g008720.1	-0.716666666666667	0.0298180356958453
BB_03g029750.1	BB_11g008720.1	-0.7	0.0357695749702618
BB_03g030270.1	BB_11g008720.1	-0.85	0.00370477732758578
BB_04g001610.1	BB_11g008720.1	0.75	0.0199421261319925
BB_04g004680.1	BB_11g008720.1	0.866666666666667	0.0024953982859901
BB_04g005310.1	BB_11g008720.1	0.9	0.000943062322340316
BB_04g008320.1	BB_11g008720.1	0.766666666666667	0.0159440165789739
BB_04g013760.1	BB_11g008720.1	0.933333333333333	0.000235899812159435
BB_04g017410.1	BB_11g008720.1	0.833333333333333	0.00526569102916175
BB_04g020650.1	BB_11g008720.1	-0.833333333333333	0.00526569102916175
BB_05g002550.1	BB_11g008720.1	0.933333333333333	0.000235899812159435
BB_05g002780.1	BB_11g008720.1	0.733333333333333	0.0245541500714697
BB_05g014420.1	BB_11g008720.1	0.7	0.0357695749702618
BB_06g012200.1	BB_11g008720.1	-0.716666666666667	0.0298180356958453
BB_06g015740.1	BB_11g008720.1	-0.853563956930838	0.00341821524290165
BB_06g017560.1	BB_11g008720.1	0.95	8.76252e+09
BB_06g023920.1	BB_11g008720.1	0.916666666666667	0.000506619066305225
BB_06g023930.1	BB_11g008720.1	0.916666666666667	0.000506619066305225
BB_06g028680.1	BB_11g008720.1	-0.716666666666667	0.0298180356958453
BB_06g028700.1	BB_11g008720.1	-0.716666666666667	0.0298180356958453
BB_07g004170.1	BB_11g008720.1	0.915385729888094	0.000533716892663794
BB_07g007360.1	BB_11g008720.1	0.783333333333333	0.0125198730194498
BB_07g014300.1	BB_11g008720.1	0.95	8.76252e+09
BB_07g014790.1	BB_11g008720.1	0.883333333333333	0.00159050042349795
BB_07g017060.1	BB_11g008720.1	0.733333333333333	0.0245541500714697
BB_08g001720.1	BB_11g008720.1	0.716666666666667	0.0298180356958453
BB_08g009610.1	BB_11g008720.1	-0.7	0.0357695749702618
BB_08g019100.1	BB_11g008720.1	0.766666666666667	0.0159440165789739
BB_08g020370.1	BB_11g008720.1	0.7	0.0357695749702618
BB_08g022380.1	BB_11g008720.1	-0.833333333333333	0.00526569102916175
BB_08g023520.1	BB_11g008720.1	0.866666666666667	0.0024953982859901
BB_08g023960.1	BB_11g008720.1	-0.75	0.0199421261319925
BB_09g018450.1	BB_11g008720.1	0.93724669780641	0.00019163134226563
BB_09g018530.1	BB_11g008720.1	0.85	0.00370477732758578
BB_09g019870.1	BB_11g008720.1	-0.733333333333333	0.0245541500714697
BB_09g020820.1	BB_11g008720.1	0.883333333333333	0.00159050042349795
BB_10g000390.1	BB_11g008720.1	-0.783333333333333	0.0125198730194498
BB_10g003560.1	BB_11g008720.1	0.733333333333333	0.0245541500714697
BB_10g005830.1	BB_11g008720.1	0.85	0.00370477732758578
BB_01g015300.1	BB_11g010130.1	-0.716666666666667	0.0298180356958453
BB_03g000190.1	BB_11g010130.1	0.75	0.0199421261319925
BB_03g024460.1	BB_11g010130.1	0.733333333333333	0.0245541500714697
BB_03g025270.1	BB_11g010130.1	0.916666666666667	0.000506619066305225
BB_03g030270.1	BB_11g010130.1	-0.75	0.0199421261319925
BB_04g001610.1	BB_11g010130.1	0.8	0.00962792472537988
BB_04g004680.1	BB_11g010130.1	0.833333333333333	0.00526569102916175
BB_04g005310.1	BB_11g010130.1	0.95	8.76252e+09
BB_04g013760.1	BB_11g010130.1	0.833333333333333	0.00526569102916175
BB_04g017410.1	BB_11g010130.1	0.716666666666667	0.0298180356958453
BB_04g020650.1	BB_11g010130.1	-0.716666666666667	0.0298180356958453
BB_05g002550.1	BB_11g010130.1	0.916666666666667	0.000506619066305225
BB_05g014420.1	BB_11g010130.1	0.85	0.00370477732758578
BB_06g012200.1	BB_11g010130.1	-0.783333333333333	0.0125198730194498
BB_06g015740.1	BB_11g010130.1	-0.728039845617479	0.0261536207531623
BB_06g017560.1	BB_11g010130.1	0.85	0.00370477732758578
BB_06g023920.1	BB_11g010130.1	0.833333333333333	0.00526569102916175
BB_06g023930.1	BB_11g010130.1	0.833333333333333	0.00526569102916175
BB_07g004170.1	BB_11g010130.1	0.966240492659655	2.25207e+09
BB_07g014300.1	BB_11g010130.1	0.95	8.76252e+09
BB_07g014790.1	BB_11g010130.1	0.916666666666667	0.000506619066305225
BB_07g017060.1	BB_11g010130.1	0.716666666666667	0.0298180356958453
BB_08g001720.1	BB_11g010130.1	0.733333333333333	0.0245541500714697
BB_08g009610.1	BB_11g010130.1	-0.75	0.0199421261319925
BB_08g019100.1	BB_11g010130.1	0.733333333333333	0.0245541500714697
BB_08g020370.1	BB_11g010130.1	0.7	0.0357695749702618
BB_08g022380.1	BB_11g010130.1	-0.716666666666667	0.0298180356958453
BB_08g023520.1	BB_11g010130.1	0.883333333333333	0.00159050042349795
BB_09g018450.1	BB_11g010130.1	0.84519568284328	0.0041165974193027
BB_09g018530.1	BB_11g010130.1	0.8	0.00962792472537988
BB_09g020820.1	BB_11g010130.1	0.733333333333333	0.0245541500714697
BB_10g000390.1	BB_11g010130.1	-0.766666666666667	0.0159440165789739
BB_10g003560.1	BB_11g010130.1	0.716666666666667	0.0298180356958453
BB_10g005830.1	BB_11g010130.1	0.85	0.00370477732758578
BB_10g024940.1	BB_11g010130.1	0.716666666666667	0.0298180356958453
BB_11g008720.1	BB_11g010130.1	0.95	8.76252e+09
BB_01g018090.1	BB_11g013900.1	0.816666666666667	0.00722478524635894
BB_03g000190.1	BB_11g013900.1	0.933333333333333	0.000235899812159435
BB_03g021640.1	BB_11g013900.1	-0.833333333333333	0.00526569102916175
BB_03g025270.1	BB_11g013900.1	0.9	0.000943062322340316
BB_03g029750.1	BB_11g013900.1	-0.7	0.0357695749702618
BB_03g030270.1	BB_11g013900.1	-0.833333333333333	0.00526569102916175
BB_04g000410.1	BB_11g013900.1	0.8	0.00962792472537988
BB_04g001610.1	BB_11g013900.1	0.816666666666667	0.00722478524635894
BB_04g004680.1	BB_11g013900.1	0.9	0.000943062322340316
BB_04g005310.1	BB_11g013900.1	0.833333333333333	0.00526569102916175
BB_04g008320.1	BB_11g013900.1	0.766666666666667	0.0159440165789739
BB_04g013760.1	BB_11g013900.1	0.883333333333333	0.00159050042349795
BB_04g015930.1	BB_11g013900.1	-0.716666666666667	0.0298180356958453
BB_05g001350.1	BB_11g013900.1	0.833333333333333	0.00526569102916175
BB_05g002550.1	BB_11g013900.1	0.933333333333333	0.000235899812159435
BB_05g002780.1	BB_11g013900.1	0.8	0.00962792472537988
BB_05g014420.1	BB_11g013900.1	0.766666666666667	0.0159440165789739
BB_05g017820.1	BB_11g013900.1	0.783333333333333	0.0125198730194498
BB_06g012200.1	BB_11g013900.1	-0.716666666666667	0.0298180356958453
BB_06g017560.1	BB_11g013900.1	0.85	0.00370477732758578
BB_06g023920.1	BB_11g013900.1	0.866666666666667	0.0024953982859901
BB_06g023930.1	BB_11g013900.1	0.866666666666667	0.0024953982859901
BB_07g004170.1	BB_11g013900.1	0.966240492659655	2.25207e+09
BB_07g014300.1	BB_11g013900.1	0.933333333333333	0.000235899812159435
BB_07g014790.1	BB_11g013900.1	0.95	8.76252e+09
BB_07g017060.1	BB_11g013900.1	0.933333333333333	0.000235899812159435
BB_08g001720.1	BB_11g013900.1	0.95	8.76252e+09
BB_08g019100.1	BB_11g013900.1	0.933333333333333	0.000235899812159435
BB_08g020360.1	BB_11g013900.1	0.8	0.00962792472537988
BB_08g020370.1	BB_11g013900.1	0.916666666666667	0.000506619066305225
BB_08g023520.1	BB_11g013900.1	0.966666666666667	2.15503e+09
BB_09g018450.1	BB_11g013900.1	0.861932231018395	0.00280592896783771
BB_09g019870.1	BB_11g013900.1	-0.783333333333333	0.0125198730194498
BB_10g000390.1	BB_11g013900.1	-0.75	0.0199421261319925
BB_10g003560.1	BB_11g013900.1	0.783333333333333	0.0125198730194498
BB_10g005830.1	BB_11g013900.1	0.733333333333333	0.0245541500714697
BB_10g024940.1	BB_11g013900.1	0.833333333333333	0.00526569102916175
BB_11g008720.1	BB_11g013900.1	0.866666666666667	0.0024953982859901
BB_11g010130.1	BB_11g013900.1	0.883333333333333	0.00159050042349795
BB_01g009050.1	BB_11g018860.1	-0.85	0.00370477732758578
BB_01g015300.1	BB_11g018860.1	-0.833333333333333	0.00526569102916175
BB_01g018090.1	BB_11g018860.1	0.766666666666667	0.0159440165789739
BB_02g002140.1	BB_11g018860.1	-0.7	0.0357695749702618
BB_02g003510.1	BB_11g018860.1	-0.9	0.000943062322340316
BB_03g021640.1	BB_11g018860.1	-0.783333333333333	0.0125198730194498
BB_03g025270.1	BB_11g018860.1	0.85	0.00370477732758578
BB_03g029600.1	BB_11g018860.1	-0.8	0.00962792472537988
BB_03g029750.1	BB_11g018860.1	-0.883333333333333	0.00159050042349795
BB_03g030270.1	BB_11g018860.1	-0.816666666666667	0.00722478524635894
BB_04g000410.1	BB_11g018860.1	0.816666666666667	0.00722478524635894
BB_04g001610.1	BB_11g018860.1	0.8	0.00962792472537988
BB_04g004680.1	BB_11g018860.1	0.75	0.0199421261319925
BB_04g008320.1	BB_11g018860.1	0.816666666666667	0.00722478524635894
BB_04g013760.1	BB_11g018860.1	0.7	0.0357695749702618
BB_04g015930.1	BB_11g018860.1	-0.866666666666667	0.0024953982859901
BB_04g017410.1	BB_11g018860.1	0.916666666666667	0.000506619066305225
BB_04g020650.1	BB_11g018860.1	-0.833333333333333	0.00526569102916175
BB_05g000500.1	BB_11g018860.1	-0.866666666666667	0.0024953982859901
BB_05g002550.1	BB_11g018860.1	0.85	0.00370477732758578
BB_05g002780.1	BB_11g018860.1	0.833333333333333	0.00526569102916175
BB_05g011470.1	BB_11g018860.1	-0.766666666666667	0.0159440165789739
BB_06g012200.1	BB_11g018860.1	-0.8	0.00962792472537988
BB_06g012230.1	BB_11g018860.1	-0.75	0.0199421261319925
BB_06g015740.1	BB_11g018860.1	-0.853563956930838	0.00341821524290165
BB_06g017560.1	BB_11g018860.1	0.866666666666667	0.0024953982859901
BB_06g023920.1	BB_11g018860.1	0.916666666666667	0.000506619066305225
BB_06g023930.1	BB_11g018860.1	0.916666666666667	0.000506619066305225
BB_06g028680.1	BB_11g018860.1	-0.933333333333333	0.000235899812159435
BB_06g028700.1	BB_11g018860.1	-0.933333333333333	0.000235899812159435
BB_07g004170.1	BB_11g018860.1	0.711966678801851	0.0314252558607659
BB_07g007360.1	BB_11g018860.1	0.866666666666667	0.0024953982859901
BB_07g009240.1	BB_11g018860.1	-0.733333333333333	0.0245541500714697
BB_07g014300.1	BB_11g018860.1	0.783333333333333	0.0125198730194498
BB_07g014790.1	BB_11g018860.1	0.766666666666667	0.0159440165789739
BB_08g019100.1	BB_11g018860.1	0.75	0.0199421261319925
BB_08g020360.1	BB_11g018860.1	0.733333333333333	0.0245541500714697
BB_08g022380.1	BB_11g018860.1	-0.833333333333333	0.00526569102916175
BB_08g023520.1	BB_11g018860.1	0.716666666666667	0.0298180356958453
BB_08g023960.1	BB_11g018860.1	-0.833333333333333	0.00526569102916175
BB_09g018090.1	BB_11g018860.1	-0.85	0.00370477732758578
BB_09g018450.1	BB_11g018860.1	0.895405327368624	0.00109852587358827
BB_09g018530.1	BB_11g018860.1	0.766666666666667	0.0159440165789739
BB_09g019870.1	BB_11g018860.1	-0.833333333333333	0.00526569102916175
BB_09g020820.1	BB_11g018860.1	0.8	0.00962792472537988
BB_10g000390.1	BB_11g018860.1	-0.866666666666667	0.0024953982859901
BB_11g008720.1	BB_11g018860.1	0.75	0.0199421261319925
BB_11g010130.1	BB_11g018860.1	0.7	0.0357695749702618
BB_11g013900.1	BB_11g018860.1	0.716666666666667	0.0298180356958453
BB_01g015300.1	BB_11g024450.1	-0.866666666666667	0.0024953982859901
BB_01g018090.1	BB_11g024450.1	0.816666666666667	0.00722478524635894
BB_02g003510.1	BB_11g024450.1	-0.8	0.00962792472537988
BB_03g000190.1	BB_11g024450.1	0.75	0.0199421261319925
BB_03g021640.1	BB_11g024450.1	-0.9	0.000943062322340316
BB_03g025270.1	BB_11g024450.1	0.933333333333333	0.000235899812159435
BB_03g029600.1	BB_11g024450.1	-0.716666666666667	0.0298180356958453
BB_03g029750.1	BB_11g024450.1	-0.883333333333333	0.00159050042349795
BB_03g030270.1	BB_11g024450.1	-0.916666666666667	0.000506619066305225
BB_04g000410.1	BB_11g024450.1	0.75	0.0199421261319925
BB_04g001610.1	BB_11g024450.1	0.75	0.0199421261319925
BB_04g004680.1	BB_11g024450.1	0.916666666666667	0.000506619066305225
BB_04g005310.1	BB_11g024450.1	0.716666666666667	0.0298180356958453
BB_04g008320.1	BB_11g024450.1	0.883333333333333	0.00159050042349795
BB_04g013760.1	BB_11g024450.1	0.9	0.000943062322340316
BB_04g015930.1	BB_11g024450.1	-0.85	0.00370477732758578
BB_04g017410.1	BB_11g024450.1	0.9	0.000943062322340316
BB_04g020650.1	BB_11g024450.1	-0.866666666666667	0.0024953982859901
BB_05g001350.1	BB_11g024450.1	0.783333333333333	0.0125198730194498
BB_05g002550.1	BB_11g024450.1	0.933333333333333	0.000235899812159435
BB_05g002780.1	BB_11g024450.1	0.916666666666667	0.000506619066305225
BB_05g014550.1	BB_11g024450.1	0.7	0.0357695749702618
BB_06g012200.1	BB_11g024450.1	-0.716666666666667	0.0298180356958453
BB_06g015740.1	BB_11g024450.1	-0.878668779193509	0.0018157963245633
BB_06g017560.1	BB_11g024450.1	0.966666666666667	2.15503e+09
BB_06g023920.1	BB_11g024450.1	0.983333333333333	1.9362e+08
BB_06g023930.1	BB_11g024450.1	0.983333333333333	1.9362e+08
BB_06g028680.1	BB_11g024450.1	-0.85	0.00370477732758578
BB_06g028700.1	BB_11g024450.1	-0.85	0.00370477732758578
BB_07g004170.1	BB_11g024450.1	0.864530967116533	0.00263237184483378
BB_07g007360.1	BB_11g024450.1	0.816666666666667	0.00722478524635894
BB_07g009240.1	BB_11g024450.1	-0.7	0.0357695749702618
BB_07g014300.1	BB_11g024450.1	0.933333333333333	0.000235899812159435
BB_07g014790.1	BB_11g024450.1	0.85	0.00370477732758578
BB_07g017060.1	BB_11g024450.1	0.816666666666667	0.00722478524635894
BB_08g001720.1	BB_11g024450.1	0.783333333333333	0.0125198730194498
BB_08g019100.1	BB_11g024450.1	0.816666666666667	0.00722478524635894
BB_08g020360.1	BB_11g024450.1	0.716666666666667	0.0298180356958453
BB_08g020370.1	BB_11g024450.1	0.8	0.00962792472537988
BB_08g022380.1	BB_11g024450.1	-0.866666666666667	0.0024953982859901
BB_08g023520.1	BB_11g024450.1	0.883333333333333	0.00159050042349795
BB_08g023960.1	BB_11g024450.1	-0.783333333333333	0.0125198730194498
BB_09g018090.1	BB_11g024450.1	-0.733333333333333	0.0245541500714697
BB_09g018450.1	BB_11g024450.1	0.979088068244196	4.26632e+08
BB_09g018530.1	BB_11g024450.1	0.766666666666667	0.0159440165789739
BB_09g019870.1	BB_11g024450.1	-0.866666666666667	0.0024953982859901
BB_09g020820.1	BB_11g024450.1	0.85	0.00370477732758578
BB_10g000390.1	BB_11g024450.1	-0.9	0.000943062322340316
BB_10g003560.1	BB_11g024450.1	0.716666666666667	0.0298180356958453
BB_10g005830.1	BB_11g024450.1	0.733333333333333	0.0245541500714697
BB_10g020710.1	BB_11g024450.1	0.783333333333333	0.0125198730194498
BB_11g008720.1	BB_11g024450.1	0.9	0.000943062322340316
BB_11g010130.1	BB_11g024450.1	0.85	0.00370477732758578
BB_11g013900.1	BB_11g024450.1	0.883333333333333	0.00159050042349795
BB_11g018860.1	BB_11g024450.1	0.9	0.000943062322340316
BB_01g013940.1	BB_11g027090.1	-0.75	0.0199421261319925
BB_01g018090.1	BB_11g027090.1	0.783333333333333	0.0125198730194498
BB_03g000190.1	BB_11g027090.1	0.933333333333333	0.000235899812159435
BB_03g021640.1	BB_11g027090.1	-0.75	0.0199421261319925
BB_03g024460.1	BB_11g027090.1	0.733333333333333	0.0245541500714697
BB_03g025270.1	BB_11g027090.1	0.866666666666667	0.0024953982859901
BB_03g030270.1	BB_11g027090.1	-0.8	0.00962792472537988
BB_04g000410.1	BB_11g027090.1	0.733333333333333	0.0245541500714697
BB_04g001610.1	BB_11g027090.1	0.766666666666667	0.0159440165789739
BB_04g004680.1	BB_11g027090.1	0.833333333333333	0.00526569102916175
BB_04g005310.1	BB_11g027090.1	0.8	0.00962792472537988
BB_04g013760.1	BB_11g027090.1	0.766666666666667	0.0159440165789739
BB_04g015930.1	BB_11g027090.1	-0.7	0.0357695749702618
BB_05g001350.1	BB_11g027090.1	0.816666666666667	0.00722478524635894
BB_05g002550.1	BB_11g027090.1	0.85	0.00370477732758578
BB_05g002780.1	BB_11g027090.1	0.7	0.0357695749702618
BB_05g014420.1	BB_11g027090.1	0.733333333333333	0.0245541500714697
BB_05g017820.1	BB_11g027090.1	0.716666666666667	0.0298180356958453
BB_06g012200.1	BB_11g027090.1	-0.75	0.0199421261319925
BB_06g017560.1	BB_11g027090.1	0.716666666666667	0.0298180356958453
BB_06g023920.1	BB_11g027090.1	0.766666666666667	0.0159440165789739
BB_06g023930.1	BB_11g027090.1	0.766666666666667	0.0159440165789739
BB_06g025400.1	BB_11g027090.1	0.7	0.0357695749702618
BB_07g004170.1	BB_11g027090.1	0.864530967116533	0.00263237184483378
BB_07g009270.1	BB_11g027090.1	-0.833333333333333	0.00526569102916175
BB_07g014300.1	BB_11g027090.1	0.766666666666667	0.0159440165789739
BB_07g014790.1	BB_11g027090.1	0.933333333333333	0.000235899812159435
BB_07g017060.1	BB_11g027090.1	0.883333333333333	0.00159050042349795
BB_08g001720.1	BB_11g027090.1	0.9	0.000943062322340316
BB_08g019100.1	BB_11g027090.1	0.866666666666667	0.0024953982859901
BB_08g020360.1	BB_11g027090.1	0.75	0.0199421261319925
BB_08g020370.1	BB_11g027090.1	0.866666666666667	0.0024953982859901
BB_08g023520.1	BB_11g027090.1	0.916666666666667	0.000506619066305225
BB_09g018100.1	BB_11g027090.1	-0.711303297442365	0.0316565570333023
BB_09g018450.1	BB_11g027090.1	0.744776393792594	0.0213197281233202
BB_09g019870.1	BB_11g027090.1	-0.733333333333333	0.0245541500714697
BB_10g000390.1	BB_11g027090.1	-0.733333333333333	0.0245541500714697
BB_10g005140.1	BB_11g027090.1	0.716666666666667	0.0298180356958453
BB_10g024940.1	BB_11g027090.1	0.866666666666667	0.0024953982859901
BB_11g008720.1	BB_11g027090.1	0.766666666666667	0.0159440165789739
BB_11g010130.1	BB_11g027090.1	0.783333333333333	0.0125198730194498
BB_11g013900.1	BB_11g027090.1	0.9	0.000943062322340316
BB_11g024450.1	BB_11g027090.1	0.733333333333333	0.0245541500714697
BB_01g009050.1	BB_12g000340.1	0.9	0.000943062322340316
BB_01g013940.1	BB_12g000340.1	0.733333333333333	0.0245541500714697
BB_01g015300.1	BB_12g000340.1	0.733333333333333	0.0245541500714697
BB_02g002140.1	BB_12g000340.1	0.95	8.76252e+09
BB_02g002150.1	BB_12g000340.1	0.966666666666667	2.15503e+09
BB_02g012440.1	BB_12g000340.1	0.75	0.0199421261319925
BB_03g002600.1	BB_12g000340.1	0.966666666666667	2.15503e+09
BB_03g007100.1	BB_12g000340.1	-0.783333333333333	0.0125198730194498
BB_03g027310.1	BB_12g000340.1	0.95	8.76252e+09
BB_03g029590.1	BB_12g000340.1	0.816666666666667	0.00722478524635894
BB_03g029600.1	BB_12g000340.1	0.816666666666667	0.00722478524635894
BB_03g029750.1	BB_12g000340.1	0.7	0.0357695749702618
BB_04g000420.1	BB_12g000340.1	-0.716666666666667	0.0298180356958453
BB_04g017410.1	BB_12g000340.1	-0.733333333333333	0.0245541500714697
BB_04g020650.1	BB_12g000340.1	0.733333333333333	0.0245541500714697
BB_05g000500.1	BB_12g000340.1	0.816666666666667	0.00722478524635894
BB_05g011470.1	BB_12g000340.1	0.883333333333333	0.00159050042349795
BB_06g012230.1	BB_12g000340.1	0.866666666666667	0.0024953982859901
BB_06g015350.1	BB_12g000340.1	0.8	0.00962792472537988
BB_06g015740.1	BB_12g000340.1	0.728039845617479	0.0261536207531623
BB_06g028680.1	BB_12g000340.1	0.766666666666667	0.0159440165789739
BB_06g028700.1	BB_12g000340.1	0.766666666666667	0.0159440165789739
BB_07g009230.1	BB_12g000340.1	0.733333333333333	0.0245541500714697
BB_07g009240.1	BB_12g000340.1	0.716666666666667	0.0298180356958453
BB_08g022380.1	BB_12g000340.1	0.733333333333333	0.0245541500714697
BB_08g023960.1	BB_12g000340.1	0.85	0.00370477732758578
BB_09g018090.1	BB_12g000340.1	0.733333333333333	0.0245541500714697
BB_09g018530.1	BB_12g000340.1	-0.75	0.0199421261319925
BB_10g005140.1	BB_12g000340.1	-0.766666666666667	0.0159440165789739
BB_10g014700.1	BB_12g000340.1	0.85	0.00370477732758578
BB_01g009050.1	BB_12g002630.1	-0.7	0.0357695749702618
BB_01g013940.1	BB_12g002630.1	-0.733333333333333	0.0245541500714697
BB_01g015300.1	BB_12g002630.1	-0.866666666666667	0.0024953982859901
BB_01g018090.1	BB_12g002630.1	0.883333333333333	0.00159050042349795
BB_02g003510.1	BB_12g002630.1	-0.7	0.0357695749702618
BB_03g000190.1	BB_12g002630.1	0.766666666666667	0.0159440165789739
BB_03g021640.1	BB_12g002630.1	-1	0
BB_03g025270.1	BB_12g002630.1	0.8	0.00962792472537988
BB_03g029750.1	BB_12g002630.1	-0.883333333333333	0.00159050042349795
BB_03g030270.1	BB_12g002630.1	-0.966666666666667	2.15503e+09
BB_04g000410.1	BB_12g002630.1	0.733333333333333	0.0245541500714697
BB_04g004680.1	BB_12g002630.1	0.95	8.76252e+09
BB_04g008320.1	BB_12g002630.1	0.933333333333333	0.000235899812159435
BB_04g013760.1	BB_12g002630.1	0.816666666666667	0.00722478524635894
BB_04g015930.1	BB_12g002630.1	-0.95	8.76252e+09
BB_04g017410.1	BB_12g002630.1	0.8	0.00962792472537988
BB_04g020650.1	BB_12g002630.1	-0.866666666666667	0.0024953982859901
BB_05g001350.1	BB_12g002630.1	0.95	8.76252e+09
BB_05g002550.1	BB_12g002630.1	0.8	0.00962792472537988
BB_05g002780.1	BB_12g002630.1	0.966666666666667	2.15503e+09
BB_06g015350.1	BB_12g002630.1	-0.816666666666667	0.00722478524635894
BB_06g015740.1	BB_12g002630.1	-0.853563956930838	0.00341821524290165
BB_06g017560.1	BB_12g002630.1	0.866666666666667	0.0024953982859901
BB_06g023920.1	BB_12g002630.1	0.883333333333333	0.00159050042349795
BB_06g023930.1	BB_12g002630.1	0.883333333333333	0.00159050042349795
BB_06g028680.1	BB_12g002630.1	-0.85	0.00370477732758578
BB_06g028700.1	BB_12g002630.1	-0.85	0.00370477732758578
BB_07g004170.1	BB_12g002630.1	0.745869853982892	0.0210263031060696
BB_07g007360.1	BB_12g002630.1	0.733333333333333	0.0245541500714697
BB_07g009240.1	BB_12g002630.1	-0.75	0.0199421261319925
BB_07g014300.1	BB_12g002630.1	0.8	0.00962792472537988
BB_07g014790.1	BB_12g002630.1	0.733333333333333	0.0245541500714697
BB_07g017060.1	BB_12g002630.1	0.866666666666667	0.0024953982859901
BB_08g001720.1	BB_12g002630.1	0.816666666666667	0.00722478524635894
BB_08g019100.1	BB_12g002630.1	0.816666666666667	0.00722478524635894
BB_08g020360.1	BB_12g002630.1	0.8	0.00962792472537988
BB_08g020370.1	BB_12g002630.1	0.9	0.000943062322340316
BB_08g022380.1	BB_12g002630.1	-0.866666666666667	0.0024953982859901
BB_08g023520.1	BB_12g002630.1	0.833333333333333	0.00526569102916175
BB_08g023960.1	BB_12g002630.1	-0.766666666666667	0.0159440165789739
BB_09g018090.1	BB_12g002630.1	-0.733333333333333	0.0245541500714697
BB_09g018450.1	BB_12g002630.1	0.878668779193509	0.0018157963245633
BB_09g019870.1	BB_12g002630.1	-0.966666666666667	2.15503e+09
BB_09g020820.1	BB_12g002630.1	0.783333333333333	0.0125198730194498
BB_10g000390.1	BB_12g002630.1	-0.883333333333333	0.00159050042349795
BB_10g005140.1	BB_12g002630.1	0.716666666666667	0.0298180356958453
BB_10g024940.1	BB_12g002630.1	0.7	0.0357695749702618
BB_10g020710.1	BB_12g002630.1	0.716666666666667	0.0298180356958453
BB_11g008720.1	BB_12g002630.1	0.766666666666667	0.0159440165789739
BB_11g013900.1	BB_12g002630.1	0.833333333333333	0.00526569102916175
BB_11g018860.1	BB_12g002630.1	0.783333333333333	0.0125198730194498
BB_11g024450.1	BB_12g002630.1	0.9	0.000943062322340316
BB_11g027090.1	BB_12g002630.1	0.75	0.0199421261319925
BB_02g015990.1	BB_12g014060.1	0.983333333333333	1.9362e+08
BB_02g018660.1	BB_12g014060.1	0.983333333333333	1.9362e+08
BB_02g019680.1	BB_12g014060.1	0.916666666666667	0.000506619066305225
BB_03g017640.1	BB_12g014060.1	0.866666666666667	0.0024953982859901
BB_04g017160.1	BB_12g014060.1	0.8	0.00962792472537988
BB_05g004280.1	BB_12g014060.1	0.7	0.0357695749702618
BB_05g004340.1	BB_12g014060.1	0.783333333333333	0.0125198730194498
BB_05g014550.1	BB_12g014060.1	0.95	8.76252e+09
BB_08g021140.1	BB_12g014060.1	0.983333333333333	1.9362e+08
BB_09g012190.1	BB_12g014060.1	0.84519568284328	0.0041165974193027
BB_09g012200.1	BB_12g014060.1	0.9	0.000943062322340316
BB_09g017360.1	BB_12g014060.1	0.949288905069135	9.20002e+09
BB_10g020710.1	BB_12g014060.1	0.933333333333333	0.000235899812159435
BB_10g017140.1	BB_12g014060.1	0.866666666666667	0.0024953982859901
BB_10g014690.1	BB_12g014060.1	0.85	0.00370477732758578
BB_01g009050.1	MSTRG.15450.1	0.866666666666667	0.0024953982859901
BB_01g013940.1	MSTRG.15450.1	0.75	0.0199421261319925
BB_01g015300.1	MSTRG.15450.1	0.883333333333333	0.00159050042349795
BB_01g018090.1	MSTRG.15450.1	-0.816666666666667	0.00722478524635894
BB_02g002140.1	MSTRG.15450.1	0.7	0.0357695749702618
BB_02g003510.1	MSTRG.15450.1	0.883333333333333	0.00159050042349795
BB_03g021640.1	MSTRG.15450.1	0.883333333333333	0.00159050042349795
BB_03g025270.1	MSTRG.15450.1	-0.8	0.00962792472537988
BB_03g029600.1	MSTRG.15450.1	0.8	0.00962792472537988
BB_03g029750.1	MSTRG.15450.1	0.916666666666667	0.000506619066305225
BB_03g030270.1	MSTRG.15450.1	0.9	0.000943062322340316
BB_04g000410.1	MSTRG.15450.1	-0.8	0.00962792472537988
BB_04g001610.1	MSTRG.15450.1	-0.733333333333333	0.0245541500714697
BB_04g004680.1	MSTRG.15450.1	-0.8	0.00962792472537988
BB_04g008320.1	MSTRG.15450.1	-0.9	0.000943062322340316
BB_04g013760.1	MSTRG.15450.1	-0.733333333333333	0.0245541500714697
BB_04g015930.1	MSTRG.15450.1	0.966666666666667	2.15503e+09
BB_04g017410.1	MSTRG.15450.1	-0.916666666666667	0.000506619066305225
BB_04g020650.1	MSTRG.15450.1	0.883333333333333	0.00159050042349795
BB_05g000500.1	MSTRG.15450.1	0.8	0.00962792472537988
BB_05g001350.1	MSTRG.15450.1	-0.8	0.00962792472537988
BB_05g002550.1	MSTRG.15450.1	-0.816666666666667	0.00722478524635894
BB_05g002780.1	MSTRG.15450.1	-0.883333333333333	0.00159050042349795
BB_05g011470.1	MSTRG.15450.1	0.716666666666667	0.0298180356958453
BB_06g012200.1	MSTRG.15450.1	0.733333333333333	0.0245541500714697
BB_06g015350.1	MSTRG.15450.1	0.8	0.00962792472537988
BB_06g015740.1	MSTRG.15450.1	0.895405327368624	0.00109852587358827
BB_06g017560.1	MSTRG.15450.1	-0.883333333333333	0.00159050042349795
BB_06g023920.1	MSTRG.15450.1	-0.916666666666667	0.000506619066305225
BB_06g023930.1	MSTRG.15450.1	-0.916666666666667	0.000506619066305225
BB_06g028680.1	MSTRG.15450.1	0.983333333333333	1.9362e+08
BB_06g028700.1	MSTRG.15450.1	0.983333333333333	1.9362e+08
BB_07g007360.1	MSTRG.15450.1	-0.85	0.00370477732758578
BB_07g009240.1	MSTRG.15450.1	0.766666666666667	0.0159440165789739
BB_07g014300.1	MSTRG.15450.1	-0.75	0.0199421261319925
BB_07g014790.1	MSTRG.15450.1	-0.716666666666667	0.0298180356958453
BB_07g017060.1	MSTRG.15450.1	-0.733333333333333	0.0245541500714697
BB_08g001720.1	MSTRG.15450.1	-0.7	0.0357695749702618
BB_08g019100.1	MSTRG.15450.1	-0.8	0.00962792472537988
BB_08g020360.1	MSTRG.15450.1	-0.766666666666667	0.0159440165789739
BB_08g020370.1	MSTRG.15450.1	-0.716666666666667	0.0298180356958453
BB_08g022380.1	MSTRG.15450.1	0.883333333333333	0.00159050042349795
BB_08g023520.1	MSTRG.15450.1	-0.7	0.0357695749702618
BB_08g023960.1	MSTRG.15450.1	0.866666666666667	0.0024953982859901
BB_09g018090.1	MSTRG.15450.1	0.866666666666667	0.0024953982859901
BB_09g018450.1	MSTRG.15450.1	-0.903773601456181	0.000827411222685814
BB_09g018530.1	MSTRG.15450.1	-0.733333333333333	0.0245541500714697
BB_09g019870.1	MSTRG.15450.1	0.95	8.76252e+09
BB_09g020820.1	MSTRG.15450.1	-0.85	0.00370477732758578
BB_10g000390.1	MSTRG.15450.1	0.85	0.00370477732758578
BB_10g005140.1	MSTRG.15450.1	-0.7	0.0357695749702618
BB_11g008720.1	MSTRG.15450.1	-0.733333333333333	0.0245541500714697
BB_11g013900.1	MSTRG.15450.1	-0.716666666666667	0.0298180356958453
BB_11g018860.1	MSTRG.15450.1	-0.95	8.76252e+09
BB_11g024450.1	MSTRG.15450.1	-0.883333333333333	0.00159050042349795
BB_12g002630.1	MSTRG.15450.1	-0.883333333333333	0.00159050042349795
BB_01g015300.1	MSTRG.16564.1	-0.716666666666667	0.0298180356958453
BB_01g018090.1	MSTRG.16564.1	0.866666666666667	0.0024953982859901
BB_03g000190.1	MSTRG.16564.1	0.916666666666667	0.000506619066305225
BB_03g021640.1	MSTRG.16564.1	-0.883333333333333	0.00159050042349795
BB_03g025270.1	MSTRG.16564.1	0.916666666666667	0.000506619066305225
BB_03g029750.1	MSTRG.16564.1	-0.766666666666667	0.0159440165789739
BB_03g030270.1	MSTRG.16564.1	-0.883333333333333	0.00159050042349795
BB_04g000410.1	MSTRG.16564.1	0.75	0.0199421261319925
BB_04g001610.1	MSTRG.16564.1	0.733333333333333	0.0245541500714697
BB_04g004680.1	MSTRG.16564.1	0.933333333333333	0.000235899812159435
BB_04g005310.1	MSTRG.16564.1	0.783333333333333	0.0125198730194498
BB_04g008320.1	MSTRG.16564.1	0.783333333333333	0.0125198730194498
BB_04g013760.1	MSTRG.16564.1	0.933333333333333	0.000235899812159435
BB_04g015930.1	MSTRG.16564.1	-0.766666666666667	0.0159440165789739
BB_04g017410.1	MSTRG.16564.1	0.716666666666667	0.0298180356958453
BB_04g020650.1	MSTRG.16564.1	-0.716666666666667	0.0298180356958453
BB_05g001350.1	MSTRG.16564.1	0.866666666666667	0.0024953982859901
BB_05g002550.1	MSTRG.16564.1	0.916666666666667	0.000506619066305225
BB_05g002780.1	MSTRG.16564.1	0.866666666666667	0.0024953982859901
BB_06g015740.1	MSTRG.16564.1	-0.728039845617479	0.0261536207531623
BB_06g017560.1	MSTRG.16564.1	0.883333333333333	0.00159050042349795
BB_06g023920.1	MSTRG.16564.1	0.9	0.000943062322340316
BB_06g023930.1	MSTRG.16564.1	0.9	0.000943062322340316
BB_07g004170.1	MSTRG.16564.1	0.932337317478614	0.000248220898149132
BB_07g009240.1	MSTRG.16564.1	-0.7	0.0357695749702618
BB_07g014300.1	MSTRG.16564.1	0.916666666666667	0.000506619066305225
BB_07g014790.1	MSTRG.16564.1	0.916666666666667	0.000506619066305225
BB_07g017060.1	MSTRG.16564.1	0.95	8.76252e+09
BB_08g001720.1	MSTRG.16564.1	0.933333333333333	0.000235899812159435
BB_08g019100.1	MSTRG.16564.1	0.9	0.000943062322340316
BB_08g020360.1	MSTRG.16564.1	0.766666666666667	0.0159440165789739
BB_08g020370.1	MSTRG.16564.1	0.933333333333333	0.000235899812159435
BB_08g022380.1	MSTRG.16564.1	-0.716666666666667	0.0298180356958453
BB_08g023520.1	MSTRG.16564.1	0.983333333333333	1.9362e+08
BB_09g018450.1	MSTRG.16564.1	0.895405327368624	0.00109852587358827
BB_09g019870.1	MSTRG.16564.1	-0.816666666666667	0.00722478524635894
BB_09g020820.1	MSTRG.16564.1	0.7	0.0357695749702618
BB_10g000390.1	MSTRG.16564.1	-0.8	0.00962792472537988
BB_10g003560.1	MSTRG.16564.1	0.716666666666667	0.0298180356958453
BB_10g024940.1	MSTRG.16564.1	0.85	0.00370477732758578
BB_10g020710.1	MSTRG.16564.1	0.716666666666667	0.0298180356958453
BB_11g008720.1	MSTRG.16564.1	0.883333333333333	0.00159050042349795
BB_11g010130.1	MSTRG.16564.1	0.866666666666667	0.0024953982859901
BB_11g013900.1	MSTRG.16564.1	0.983333333333333	1.9362e+08
BB_11g018860.1	MSTRG.16564.1	0.733333333333333	0.0245541500714697
BB_11g024450.1	MSTRG.16564.1	0.916666666666667	0.000506619066305225
BB_11g027090.1	MSTRG.16564.1	0.883333333333333	0.00159050042349795
BB_12g002630.1	MSTRG.16564.1	0.883333333333333	0.00159050042349795
MSTRG.15450.1	MSTRG.16564.1	-0.75	0.0199421261319925
BB_01g015300.1	MSTRG.19619.1	-0.783333333333333	0.0125198730194498
BB_02g003510.1	MSTRG.19619.1	-0.833333333333333	0.00526569102916175
BB_03g000190.1	MSTRG.19619.1	0.75	0.0199421261319925
BB_03g021640.1	MSTRG.19619.1	-0.783333333333333	0.0125198730194498
BB_03g025270.1	MSTRG.19619.1	0.933333333333333	0.000235899812159435
BB_03g029600.1	MSTRG.19619.1	-0.766666666666667	0.0159440165789739
BB_03g029750.1	MSTRG.19619.1	-0.7	0.0357695749702618
BB_03g030270.1	MSTRG.19619.1	-0.85	0.00370477732758578
BB_04g000410.1	MSTRG.19619.1	0.716666666666667	0.0298180356958453
BB_04g001610.1	MSTRG.19619.1	0.866666666666667	0.0024953982859901
BB_04g004680.1	MSTRG.19619.1	0.866666666666667	0.0024953982859901
BB_04g005310.1	MSTRG.19619.1	0.9	0.000943062322340316
BB_04g008320.1	MSTRG.19619.1	0.816666666666667	0.00722478524635894
BB_04g013760.1	MSTRG.19619.1	0.9	0.000943062322340316
BB_04g015930.1	MSTRG.19619.1	-0.716666666666667	0.0298180356958453
BB_04g017410.1	MSTRG.19619.1	0.816666666666667	0.00722478524635894
BB_04g020650.1	MSTRG.19619.1	-0.783333333333333	0.0125198730194498
BB_05g002550.1	MSTRG.19619.1	0.983333333333333	1.9362e+08
BB_05g002780.1	MSTRG.19619.1	0.733333333333333	0.0245541500714697
BB_05g014420.1	MSTRG.19619.1	0.766666666666667	0.0159440165789739
BB_05g017820.1	MSTRG.19619.1	0.8	0.00962792472537988
BB_06g012200.1	MSTRG.19619.1	-0.8	0.00962792472537988
BB_06g015740.1	MSTRG.19619.1	-0.803354312405494	0.0091064053868779
BB_06g017560.1	MSTRG.19619.1	0.95	8.76252e+09
BB_06g023920.1	MSTRG.19619.1	0.933333333333333	0.000235899812159435
BB_06g023930.1	MSTRG.19619.1	0.933333333333333	0.000235899812159435
BB_06g028680.1	MSTRG.19619.1	-0.733333333333333	0.0245541500714697
BB_06g028700.1	MSTRG.19619.1	-0.733333333333333	0.0245541500714697
BB_07g004170.1	MSTRG.19619.1	0.949288905069135	9.20002e+09
BB_07g007360.1	MSTRG.19619.1	0.733333333333333	0.0245541500714697
BB_07g014300.1	MSTRG.19619.1	0.983333333333333	1.9362e+08
BB_07g014790.1	MSTRG.19619.1	0.933333333333333	0.000235899812159435
BB_07g017060.1	MSTRG.19619.1	0.766666666666667	0.0159440165789739
BB_08g001720.1	MSTRG.19619.1	0.783333333333333	0.0125198730194498
BB_08g009610.1	MSTRG.19619.1	-0.716666666666667	0.0298180356958453
BB_08g019100.1	MSTRG.19619.1	0.866666666666667	0.0024953982859901
BB_08g020370.1	MSTRG.19619.1	0.733333333333333	0.0245541500714697
BB_08g022380.1	MSTRG.19619.1	-0.783333333333333	0.0125198730194498
BB_08g023520.1	MSTRG.19619.1	0.866666666666667	0.0024953982859901
BB_08g023960.1	MSTRG.19619.1	-0.733333333333333	0.0245541500714697
BB_09g018090.1	MSTRG.19619.1	-0.75	0.0199421261319925
BB_09g018450.1	MSTRG.19619.1	0.945614971893967	0.000117091459441054
BB_09g018530.1	MSTRG.19619.1	0.85	0.00370477732758578
BB_09g019870.1	MSTRG.19619.1	-0.783333333333333	0.0125198730194498
BB_09g020820.1	MSTRG.19619.1	0.85	0.00370477732758578
BB_10g000390.1	MSTRG.19619.1	-0.766666666666667	0.0159440165789739
BB_10g003560.1	MSTRG.19619.1	0.85	0.00370477732758578
BB_10g005830.1	MSTRG.19619.1	0.883333333333333	0.00159050042349795
BB_11g008720.1	MSTRG.19619.1	0.966666666666667	2.15503e+09
BB_11g010130.1	MSTRG.19619.1	0.933333333333333	0.000235899812159435
BB_11g013900.1	MSTRG.19619.1	0.916666666666667	0.000506619066305225
BB_11g018860.1	MSTRG.19619.1	0.8	0.00962792472537988
BB_11g024450.1	MSTRG.19619.1	0.916666666666667	0.000506619066305225
BB_11g027090.1	MSTRG.19619.1	0.8	0.00962792472537988
BB_12g002630.1	MSTRG.19619.1	0.783333333333333	0.0125198730194498
MSTRG.15450.1	MSTRG.19619.1	-0.783333333333333	0.0125198730194498
MSTRG.16564.1	MSTRG.19619.1	0.9	0.000943062322340316
BB_01g009050.1	MSTRG.21391.1	0.716666666666667	0.0298180356958453
BB_01g015300.1	MSTRG.21391.1	0.983333333333333	1.9362e+08
BB_02g002140.1	MSTRG.21391.1	0.8	0.00962792472537988
BB_02g002150.1	MSTRG.21391.1	0.7	0.0357695749702618
BB_02g003510.1	MSTRG.21391.1	0.783333333333333	0.0125198730194498
BB_03g021640.1	MSTRG.21391.1	0.883333333333333	0.00159050042349795
BB_03g025270.1	MSTRG.21391.1	-0.816666666666667	0.00722478524635894
BB_03g029600.1	MSTRG.21391.1	0.833333333333333	0.00526569102916175
BB_03g029750.1	MSTRG.21391.1	0.816666666666667	0.00722478524635894
BB_03g030270.1	MSTRG.21391.1	0.933333333333333	0.000235899812159435
BB_04g004680.1	MSTRG.21391.1	-0.883333333333333	0.00159050042349795
BB_04g008320.1	MSTRG.21391.1	-0.916666666666667	0.000506619066305225
BB_04g013760.1	MSTRG.21391.1	-0.816666666666667	0.00722478524635894
BB_04g015930.1	MSTRG.21391.1	0.866666666666667	0.0024953982859901
BB_04g017410.1	MSTRG.21391.1	-0.916666666666667	0.000506619066305225
BB_04g020650.1	MSTRG.21391.1	0.983333333333333	1.9362e+08
BB_05g000500.1	MSTRG.21391.1	0.733333333333333	0.0245541500714697
BB_05g001350.1	MSTRG.21391.1	-0.733333333333333	0.0245541500714697
BB_05g002550.1	MSTRG.21391.1	-0.816666666666667	0.00722478524635894
BB_05g002780.1	MSTRG.21391.1	-0.833333333333333	0.00526569102916175
BB_05g011470.1	MSTRG.21391.1	0.8	0.00962792472537988
BB_06g012200.1	MSTRG.21391.1	0.7	0.0357695749702618
BB_06g012230.1	MSTRG.21391.1	0.75	0.0199421261319925
BB_06g015740.1	MSTRG.21391.1	0.979088068244196	4.26632e+08
BB_06g017560.1	MSTRG.21391.1	-0.933333333333333	0.000235899812159435
BB_06g023920.1	MSTRG.21391.1	-0.9	0.000943062322340316
BB_06g023930.1	MSTRG.21391.1	-0.9	0.000943062322340316
BB_06g028680.1	MSTRG.21391.1	0.883333333333333	0.00159050042349795
BB_06g028700.1	MSTRG.21391.1	0.883333333333333	0.00159050042349795
BB_07g004170.1	MSTRG.21391.1	-0.728918266392371	0.0258835971695603
BB_07g007360.1	MSTRG.21391.1	-0.866666666666667	0.0024953982859901
BB_07g014300.1	MSTRG.21391.1	-0.833333333333333	0.00526569102916175
BB_07g014790.1	MSTRG.21391.1	-0.7	0.0357695749702618
BB_08g022380.1	MSTRG.21391.1	0.983333333333333	1.9362e+08
BB_08g023520.1	MSTRG.21391.1	-0.716666666666667	0.0298180356958453
BB_08g023960.1	MSTRG.21391.1	0.933333333333333	0.000235899812159435
BB_09g018090.1	MSTRG.21391.1	0.75	0.0199421261319925
BB_09g018450.1	MSTRG.21391.1	-0.920510149631295	0.000431100224198122
BB_09g018530.1	MSTRG.21391.1	-0.833333333333333	0.00526569102916175
BB_09g019870.1	MSTRG.21391.1	0.883333333333333	0.00159050042349795
BB_09g020820.1	MSTRG.21391.1	-0.966666666666667	2.15503e+09
BB_10g000390.1	MSTRG.21391.1	0.866666666666667	0.0024953982859901
BB_10g005830.1	MSTRG.21391.1	-0.833333333333333	0.00526569102916175
BB_11g008720.1	MSTRG.21391.1	-0.883333333333333	0.00159050042349795
BB_11g010130.1	MSTRG.21391.1	-0.766666666666667	0.0159440165789739
BB_11g013900.1	MSTRG.21391.1	-0.716666666666667	0.0298180356958453
BB_11g018860.1	MSTRG.21391.1	-0.8	0.00962792472537988
BB_11g024450.1	MSTRG.21391.1	-0.883333333333333	0.00159050042349795
BB_12g002630.1	MSTRG.21391.1	-0.883333333333333	0.00159050042349795
MSTRG.15450.1	MSTRG.21391.1	0.866666666666667	0.0024953982859901
MSTRG.16564.1	MSTRG.21391.1	-0.766666666666667	0.0159440165789739
MSTRG.19619.1	MSTRG.21391.1	-0.85	0.00370477732758578
BB_01g015300.1	MSTRG.22348.1	-0.933333333333333	0.000235899812159435
BB_01g018090.1	MSTRG.22348.1	0.716666666666667	0.0298180356958453
BB_02g002140.1	MSTRG.22348.1	-0.7	0.0357695749702618
BB_02g003510.1	MSTRG.22348.1	-0.783333333333333	0.0125198730194498
BB_03g021640.1	MSTRG.22348.1	-0.933333333333333	0.000235899812159435
BB_03g025270.1	MSTRG.22348.1	0.85	0.00370477732758578
BB_03g029600.1	MSTRG.22348.1	-0.8	0.00962792472537988
BB_03g029750.1	MSTRG.22348.1	-0.816666666666667	0.00722478524635894
BB_03g030270.1	MSTRG.22348.1	-0.95	8.76252e+09
BB_04g004680.1	MSTRG.22348.1	0.95	8.76252e+09
BB_04g005310.1	MSTRG.22348.1	0.7	0.0357695749702618
BB_04g008320.1	MSTRG.22348.1	0.95	8.76252e+09
BB_04g013760.1	MSTRG.22348.1	0.833333333333333	0.00526569102916175
BB_04g015930.1	MSTRG.22348.1	-0.866666666666667	0.0024953982859901
BB_04g017410.1	MSTRG.22348.1	0.866666666666667	0.0024953982859901
BB_04g020650.1	MSTRG.22348.1	-0.933333333333333	0.000235899812159435
BB_05g000500.1	MSTRG.22348.1	-0.7	0.0357695749702618
BB_05g001350.1	MSTRG.22348.1	0.8	0.00962792472537988
BB_05g002550.1	MSTRG.22348.1	0.866666666666667	0.0024953982859901
BB_05g002780.1	MSTRG.22348.1	0.883333333333333	0.00159050042349795
BB_05g011470.1	MSTRG.22348.1	-0.716666666666667	0.0298180356958453
BB_06g012200.1	MSTRG.22348.1	-0.733333333333333	0.0245541500714697
BB_06g015740.1	MSTRG.22348.1	-0.920510149631295	0.000431100224198122
BB_06g017560.1	MSTRG.22348.1	0.933333333333333	0.000235899812159435
BB_06g023920.1	MSTRG.22348.1	0.916666666666667	0.000506619066305225
BB_06g023930.1	MSTRG.22348.1	0.916666666666667	0.000506619066305225
BB_06g028680.1	MSTRG.22348.1	-0.833333333333333	0.00526569102916175
BB_06g028700.1	MSTRG.22348.1	-0.833333333333333	0.00526569102916175
BB_07g004170.1	MSTRG.22348.1	0.813676204344972	0.00762197423753497
BB_07g007360.1	MSTRG.22348.1	0.8	0.00962792472537988
BB_07g014300.1	MSTRG.22348.1	0.9	0.000943062322340316
BB_07g014790.1	MSTRG.22348.1	0.766666666666667	0.0159440165789739
BB_07g017060.1	MSTRG.22348.1	0.733333333333333	0.0245541500714697
BB_08g001720.1	MSTRG.22348.1	0.7	0.0357695749702618
BB_08g019100.1	MSTRG.22348.1	0.75	0.0199421261319925
BB_08g020370.1	MSTRG.22348.1	0.766666666666667	0.0159440165789739
BB_08g022380.1	MSTRG.22348.1	-0.933333333333333	0.000235899812159435
BB_08g023520.1	MSTRG.22348.1	0.8	0.00962792472537988
BB_08g023960.1	MSTRG.22348.1	-0.866666666666667	0.0024953982859901
BB_09g018090.1	MSTRG.22348.1	-0.766666666666667	0.0159440165789739
BB_09g018450.1	MSTRG.22348.1	0.928878423718853	0.000294525764199083
BB_09g018530.1	MSTRG.22348.1	0.783333333333333	0.0125198730194498
BB_09g019870.1	MSTRG.22348.1	-0.9	0.000943062322340316
BB_09g020820.1	MSTRG.22348.1	0.9	0.000943062322340316
BB_10g000390.1	MSTRG.22348.1	-0.9	0.000943062322340316
BB_10g005830.1	MSTRG.22348.1	0.833333333333333	0.00526569102916175
BB_11g008720.1	MSTRG.22348.1	0.883333333333333	0.00159050042349795
BB_11g010130.1	MSTRG.22348.1	0.816666666666667	0.00722478524635894
BB_11g013900.1	MSTRG.22348.1	0.816666666666667	0.00722478524635894
BB_11g018860.1	MSTRG.22348.1	0.8	0.00962792472537988
BB_11g024450.1	MSTRG.22348.1	0.933333333333333	0.000235899812159435
BB_12g002630.1	MSTRG.22348.1	0.933333333333333	0.000235899812159435
MSTRG.15450.1	MSTRG.22348.1	-0.85	0.00370477732758578
MSTRG.16564.1	MSTRG.22348.1	0.85	0.00370477732758578
MSTRG.19619.1	MSTRG.22348.1	0.883333333333333	0.00159050042349795
MSTRG.21391.1	MSTRG.22348.1	-0.966666666666667	2.15503e+09
BB_01g015300.1	MSTRG.26715.1	-0.866666666666667	0.0024953982859901
BB_01g018090.1	MSTRG.26715.1	0.816666666666667	0.00722478524635894
BB_02g003510.1	MSTRG.26715.1	-0.8	0.00962792472537988
BB_03g000190.1	MSTRG.26715.1	0.75	0.0199421261319925
BB_03g021640.1	MSTRG.26715.1	-0.9	0.000943062322340316
[truncated: 292 more rows]

## Sheet: Corolla final corr matrix
source	target	correlation	pval
BB_01g013940.1	BB_01g014450.1	0.828571428571429	0.0415626822157433
BB_01g013940.1	BB_01g016310.1	0.828571428571429	0.0415626822157433
BB_01g014450.1	BB_01g016310.1	1	0
BB_01g004090.1	BB_01g018090.1	0.828571428571429	0.0415626822157433
BB_01g013940.1	BB_01g027180.1	0.828571428571429	0.0415626822157433
BB_01g014450.1	BB_01g027180.1	1	0
BB_01g016310.1	BB_01g027180.1	1	0
BB_01g013940.1	BB_02g001920.1	0.828571428571429	0.0415626822157433
BB_01g014450.1	BB_02g001920.1	1	0
BB_01g016310.1	BB_02g001920.1	1	0
BB_01g027180.1	BB_02g001920.1	1	0
BB_01g004090.1	BB_02g003510.1	0.885714285714286	0.0188454810495626
BB_01g004090.1	BB_02g004140.1	0.880406274042429	0.0205987347749206
BB_01g013940.1	BB_02g004140.1	0.94112394811432	0.00509754056486145
BB_01g014450.1	BB_02g004140.1	0.94112394811432	0.00509754056486145
BB_01g016310.1	BB_02g004140.1	0.94112394811432	0.00509754056486145
BB_01g018090.1	BB_02g004140.1	0.880406274042429	0.0205987347749206
BB_01g027180.1	BB_02g004140.1	0.94112394811432	0.00509754056486145
BB_02g001920.1	BB_02g004140.1	0.94112394811432	0.00509754056486145
BB_01g018090.1	BB_02g018660.1	0.942857142857143	0.0048046647230322
BB_02g015840.1	BB_02g018660.1	0.885714285714286	0.0188454810495626
BB_01g018090.1	BB_02g019680.1	0.885714285714286	0.0188454810495626
BB_01g035730.1	BB_02g019680.1	0.828571428571429	0.0415626822157433
BB_02g015840.1	BB_02g019680.1	0.942857142857143	0.0048046647230322
BB_02g018660.1	BB_02g019680.1	0.942857142857143	0.0048046647230322
BB_01g004090.1	BB_02g022030.1	0.927633657043918	0.00766584418747307
BB_01g013940.1	BB_02g022030.1	0.811679449913428	0.0498575851013405
BB_01g014450.1	BB_02g022030.1	0.898645105261295	0.0148886220055804
BB_01g016310.1	BB_02g022030.1	0.898645105261295	0.0148886220055804
BB_01g018090.1	BB_02g022030.1	0.927633657043918	0.00766584418747307
BB_01g027180.1	BB_02g022030.1	0.898645105261295	0.0148886220055804
BB_02g001920.1	BB_02g022030.1	0.898645105261295	0.0148886220055804
BB_02g003510.1	BB_02g022030.1	0.811679449913428	0.0498575851013405
BB_02g004140.1	BB_02g022030.1	0.954863710632231	0.00300994919281772
BB_02g018660.1	BB_02g022030.1	0.811679449913428	0.0498575851013405
BB_01g013940.1	BB_02g023540.1	0.880406274042429	0.0205987347749206
BB_01g014450.1	BB_02g023540.1	0.880406274042429	0.0205987347749206
BB_01g016310.1	BB_02g023540.1	0.880406274042429	0.0205987347749206
BB_01g018090.1	BB_02g023540.1	0.94112394811432	0.00509754056486145
BB_01g027180.1	BB_02g023540.1	0.880406274042429	0.0205987347749206
BB_01g035730.1	BB_02g023540.1	0.880406274042429	0.0205987347749206
BB_02g001920.1	BB_02g023540.1	0.880406274042429	0.0205987347749206
BB_02g004140.1	BB_02g023540.1	0.935483870967742	0.0061092276190795
BB_02g018660.1	BB_02g023540.1	0.880406274042429	0.0205987347749206
BB_02g019680.1	BB_02g023540.1	0.880406274042429	0.0205987347749206
BB_02g022030.1	BB_02g023540.1	0.893259600268861	0.0164821953396457
BB_01g035730.1	BB_02g023550.1	0.880406274042429	0.0205987347749206
BB_02g003510.1	BB_02g023550.1	0.880406274042429	0.0205987347749206
BB_02g015840.1	BB_02g023550.1	0.94112394811432	0.00509754056486145
BB_02g018660.1	BB_02g023550.1	0.880406274042429	0.0205987347749206
BB_02g019680.1	BB_02g023550.1	0.880406274042429	0.0205987347749206
BB_01g004090.1	BB_02g023560.1	0.927633657043918	0.00766584418747307
BB_02g003510.1	BB_02g023560.1	0.985610760609162	0.000309085667849818
BB_02g015840.1	BB_02g023560.1	0.84066800169605	0.0360575728451593
BB_02g018660.1	BB_02g023560.1	0.811679449913428	0.0498575851013405
BB_02g022030.1	BB_02g023560.1	0.823529411764706	0.0439649908406268
BB_02g023550.1	BB_02g023560.1	0.893259600268861	0.0164821953396457
BB_02g015840.1	BB_03g000190.1	1	0
BB_02g018660.1	BB_03g000190.1	0.885714285714286	0.0188454810495626
BB_02g019680.1	BB_03g000190.1	0.942857142857143	0.0048046647230322
BB_02g023550.1	BB_03g000190.1	0.94112394811432	0.00509754056486145
BB_02g023560.1	BB_03g000190.1	0.84066800169605	0.0360575728451593
BB_01g004090.1	BB_03g000490.1	0.942857142857143	0.0048046647230322
BB_01g013940.1	BB_03g000490.1	0.885714285714286	0.0188454810495626
BB_02g004140.1	BB_03g000490.1	0.880406274042429	0.0205987347749206
BB_02g015840.1	BB_03g000490.1	0.828571428571429	0.0415626822157433
BB_02g022030.1	BB_03g000490.1	0.84066800169605	0.0360575728451593
BB_02g023560.1	BB_03g000490.1	0.84066800169605	0.0360575728451593
BB_03g000190.1	BB_03g000490.1	0.828571428571429	0.0415626822157433
BB_01g013940.1	BB_03g004760.1	0.880406274042429	0.0205987347749206
BB_01g014450.1	BB_03g004760.1	0.880406274042429	0.0205987347749206
BB_01g016310.1	BB_03g004760.1	0.880406274042429	0.0205987347749206
BB_01g018090.1	BB_03g004760.1	0.94112394811432	0.00509754056486145
BB_01g027180.1	BB_03g004760.1	0.880406274042429	0.0205987347749206
BB_01g035730.1	BB_03g004760.1	0.880406274042429	0.0205987347749206
BB_02g001920.1	BB_03g004760.1	0.880406274042429	0.0205987347749206
BB_02g004140.1	BB_03g004760.1	0.935483870967742	0.0061092276190795
BB_02g018660.1	BB_03g004760.1	0.880406274042429	0.0205987347749206
BB_02g019680.1	BB_03g004760.1	0.880406274042429	0.0205987347749206
BB_02g022030.1	BB_03g004760.1	0.893259600268861	0.0164821953396457
BB_02g023540.1	BB_03g004760.1	1	0
BB_01g014450.1	BB_03g005260.1	0.828571428571429	0.0415626822157433
BB_01g016310.1	BB_03g005260.1	0.828571428571429	0.0415626822157433
BB_01g027180.1	BB_03g005260.1	0.828571428571429	0.0415626822157433
BB_01g035730.1	BB_03g005260.1	0.942857142857143	0.0048046647230322
BB_02g001920.1	BB_03g005260.1	0.828571428571429	0.0415626822157433
BB_02g018660.1	BB_03g005260.1	0.828571428571429	0.0415626822157433
BB_02g023540.1	BB_03g005260.1	0.880406274042429	0.0205987347749206
BB_02g023550.1	BB_03g005260.1	0.880406274042429	0.0205987347749206
BB_03g004760.1	BB_03g005260.1	0.880406274042429	0.0205987347749206
BB_01g004090.1	BB_03g007100.1	0.942857142857143	0.0048046647230322
BB_02g003510.1	BB_03g007100.1	0.942857142857143	0.0048046647230322
BB_02g015840.1	BB_03g007100.1	0.885714285714286	0.0188454810495626
BB_02g018660.1	BB_03g007100.1	0.828571428571429	0.0415626822157433
BB_02g022030.1	BB_03g007100.1	0.811679449913428	0.0498575851013405
BB_02g023550.1	BB_03g007100.1	0.880406274042429	0.0205987347749206
BB_02g023560.1	BB_03g007100.1	0.985610760609162	0.000309085667849818
BB_03g000190.1	BB_03g007100.1	0.885714285714286	0.0188454810495626
BB_03g000490.1	BB_03g007100.1	0.885714285714286	0.0188454810495626
BB_01g004090.1	BB_03g012160.1	0.828571428571429	0.0415626822157433
BB_01g018090.1	BB_03g012160.1	0.828571428571429	0.0415626822157433
BB_02g003510.1	BB_03g012160.1	0.885714285714286	0.0188454810495626
BB_02g015840.1	BB_03g012160.1	0.942857142857143	0.0048046647230322
BB_02g018660.1	BB_03g012160.1	0.942857142857143	0.0048046647230322
BB_02g019680.1	BB_03g012160.1	0.885714285714286	0.0188454810495626
BB_02g023550.1	BB_03g012160.1	0.94112394811432	0.00509754056486145
BB_02g023560.1	BB_03g012160.1	0.927633657043918	0.00766584418747307
BB_03g000190.1	BB_03g012160.1	0.942857142857143	0.0048046647230322
BB_03g007100.1	BB_03g012160.1	0.942857142857143	0.0048046647230322
BB_01g004090.1	BB_03g017640.1	0.828571428571429	0.0415626822157433
BB_01g018090.1	BB_03g017640.1	0.828571428571429	0.0415626822157433
BB_02g003510.1	BB_03g017640.1	0.885714285714286	0.0188454810495626
BB_02g015840.1	BB_03g017640.1	0.942857142857143	0.0048046647230322
BB_02g018660.1	BB_03g017640.1	0.942857142857143	0.0048046647230322
BB_02g019680.1	BB_03g017640.1	0.885714285714286	0.0188454810495626
BB_02g023550.1	BB_03g017640.1	0.94112394811432	0.00509754056486145
BB_02g023560.1	BB_03g017640.1	0.927633657043918	0.00766584418747307
BB_03g000190.1	BB_03g017640.1	0.942857142857143	0.0048046647230322
BB_03g007100.1	BB_03g017640.1	0.942857142857143	0.0048046647230322
BB_03g012160.1	BB_03g017640.1	1	0
BB_01g035730.1	BB_03g021640.1	0.885714285714286	0.0188454810495626
BB_02g015840.1	BB_03g021640.1	0.942857142857143	0.0048046647230322
BB_02g019680.1	BB_03g021640.1	0.885714285714286	0.0188454810495626
BB_02g023550.1	BB_03g021640.1	0.94112394811432	0.00509754056486145
BB_03g000190.1	BB_03g021640.1	0.942857142857143	0.0048046647230322
BB_03g012160.1	BB_03g021640.1	0.828571428571429	0.0415626822157433
BB_03g017640.1	BB_03g021640.1	0.828571428571429	0.0415626822157433
BB_01g004090.1	BB_03g025270.1	0.885714285714286	0.0188454810495626
BB_02g003510.1	BB_03g025270.1	1	0
BB_02g022030.1	BB_03g025270.1	0.811679449913428	0.0498575851013405
BB_02g023550.1	BB_03g025270.1	0.880406274042429	0.0205987347749206
BB_02g023560.1	BB_03g025270.1	0.985610760609162	0.000309085667849818
BB_03g007100.1	BB_03g025270.1	0.942857142857143	0.0048046647230322
BB_03g012160.1	BB_03g025270.1	0.885714285714286	0.0188454810495626
BB_03g017640.1	BB_03g025270.1	0.885714285714286	0.0188454810495626
BB_01g014450.1	BB_03g026150.1	0.811679449913428	0.0498575851013405
BB_01g016310.1	BB_03g026150.1	0.811679449913428	0.0498575851013405
BB_01g027180.1	BB_03g026150.1	0.811679449913428	0.0498575851013405
BB_01g035730.1	BB_03g026150.1	0.985610760609162	0.000309085667849818
BB_02g001920.1	BB_03g026150.1	0.811679449913428	0.0498575851013405
BB_02g018660.1	BB_03g026150.1	0.811679449913428	0.0498575851013405
BB_02g019680.1	BB_03g026150.1	0.811679449913428	0.0498575851013405
BB_02g023540.1	BB_03g026150.1	0.893259600268861	0.0164821953396457
BB_02g023550.1	BB_03g026150.1	0.893259600268861	0.0164821953396457
BB_03g004760.1	BB_03g026150.1	0.893259600268861	0.0164821953396457
BB_03g005260.1	BB_03g026150.1	0.985610760609162	0.000309085667849818
BB_03g021640.1	BB_03g026150.1	0.84066800169605	0.0360575728451593
BB_02g003510.1	BB_03g027230.1	0.942857142857143	0.0048046647230322
BB_02g015840.1	BB_03g027230.1	0.828571428571429	0.0415626822157433
BB_02g018660.1	BB_03g027230.1	0.885714285714286	0.0188454810495626
BB_02g023550.1	BB_03g027230.1	0.94112394811432	0.00509754056486145
BB_02g023560.1	BB_03g027230.1	0.927633657043918	0.00766584418747307
BB_03g000190.1	BB_03g027230.1	0.828571428571429	0.0415626822157433
BB_03g005260.1	BB_03g027230.1	0.885714285714286	0.0188454810495626
BB_03g007100.1	BB_03g027230.1	0.885714285714286	0.0188454810495626
BB_03g012160.1	BB_03g027230.1	0.942857142857143	0.0048046647230322
BB_03g017640.1	BB_03g027230.1	0.942857142857143	0.0048046647230322
BB_03g025270.1	BB_03g027230.1	0.942857142857143	0.0048046647230322
BB_03g026150.1	BB_03g027230.1	0.84066800169605	0.0360575728451593
BB_01g004090.1	BB_03g028630.1	-0.828571428571429	0.0415626822157433
BB_01g018090.1	BB_03g028630.1	-0.828571428571429	0.0415626822157433
BB_02g003510.1	BB_03g028630.1	-0.885714285714286	0.0188454810495626
BB_02g015840.1	BB_03g028630.1	-0.942857142857143	0.0048046647230322
BB_02g018660.1	BB_03g028630.1	-0.942857142857143	0.0048046647230322
BB_02g019680.1	BB_03g028630.1	-0.885714285714286	0.0188454810495626
BB_02g023550.1	BB_03g028630.1	-0.94112394811432	0.00509754056486145
BB_02g023560.1	BB_03g028630.1	-0.927633657043918	0.00766584418747307
BB_03g000190.1	BB_03g028630.1	-0.942857142857143	0.0048046647230322
BB_03g007100.1	BB_03g028630.1	-0.942857142857143	0.0048046647230322
BB_03g012160.1	BB_03g028630.1	-1	0
BB_03g017640.1	BB_03g028630.1	-1	0
BB_03g021640.1	BB_03g028630.1	-0.828571428571429	0.0415626822157433
BB_03g025270.1	BB_03g028630.1	-0.885714285714286	0.0188454810495626
BB_03g027230.1	BB_03g028630.1	-0.942857142857143	0.0048046647230322
BB_01g018090.1	BB_03g029590.1	0.885714285714286	0.0188454810495626
BB_01g035730.1	BB_03g029590.1	0.828571428571429	0.0415626822157433
BB_02g003510.1	BB_03g029590.1	0.828571428571429	0.0415626822157433
BB_02g018660.1	BB_03g029590.1	0.942857142857143	0.0048046647230322
BB_02g019680.1	BB_03g029590.1	0.828571428571429	0.0415626822157433
BB_02g022030.1	BB_03g029590.1	0.811679449913428	0.0498575851013405
BB_02g023540.1	BB_03g029590.1	0.880406274042429	0.0205987347749206
BB_02g023550.1	BB_03g029590.1	0.880406274042429	0.0205987347749206
BB_02g023560.1	BB_03g029590.1	0.811679449913428	0.0498575851013405
BB_03g004760.1	BB_03g029590.1	0.880406274042429	0.0205987347749206
BB_03g005260.1	BB_03g029590.1	0.942857142857143	0.0048046647230322
BB_03g012160.1	BB_03g029590.1	0.885714285714286	0.0188454810495626
BB_03g017640.1	BB_03g029590.1	0.885714285714286	0.0188454810495626
BB_03g025270.1	BB_03g029590.1	0.828571428571429	0.0415626822157433
BB_03g026150.1	BB_03g029590.1	0.898645105261295	0.0148886220055804
BB_03g027230.1	BB_03g029590.1	0.942857142857143	0.0048046647230322
BB_03g028630.1	BB_03g029590.1	-0.885714285714286	0.0188454810495626
BB_02g015840.1	BB_03g029600.1	1	0
BB_02g018660.1	BB_03g029600.1	0.885714285714286	0.0188454810495626
BB_02g019680.1	BB_03g029600.1	0.942857142857143	0.0048046647230322
BB_02g023550.1	BB_03g029600.1	0.94112394811432	0.00509754056486145
BB_02g023560.1	BB_03g029600.1	0.84066800169605	0.0360575728451593
BB_03g000190.1	BB_03g029600.1	1	0
BB_03g000490.1	BB_03g029600.1	0.828571428571429	0.0415626822157433
BB_03g007100.1	BB_03g029600.1	0.885714285714286	0.0188454810495626
BB_03g012160.1	BB_03g029600.1	0.942857142857143	0.0048046647230322
BB_03g017640.1	BB_03g029600.1	0.942857142857143	0.0048046647230322
BB_03g021640.1	BB_03g029600.1	0.942857142857143	0.0048046647230322
BB_03g027230.1	BB_03g029600.1	0.828571428571429	0.0415626822157433
BB_03g028630.1	BB_03g029600.1	-0.942857142857143	0.0048046647230322
BB_01g004090.1	BB_03g030270.1	0.828571428571429	0.0415626822157433
BB_01g014450.1	BB_03g030270.1	0.942857142857143	0.0048046647230322
BB_01g016310.1	BB_03g030270.1	0.942857142857143	0.0048046647230322
BB_01g027180.1	BB_03g030270.1	0.942857142857143	0.0048046647230322
BB_02g001920.1	BB_03g030270.1	0.942857142857143	0.0048046647230322
BB_02g003510.1	BB_03g030270.1	0.885714285714286	0.0188454810495626
BB_02g004140.1	BB_03g030270.1	0.880406274042429	0.0205987347749206
BB_02g022030.1	BB_03g030270.1	0.84066800169605	0.0360575728451593
BB_02g023560.1	BB_03g030270.1	0.84066800169605	0.0360575728451593
BB_03g025270.1	BB_03g030270.1	0.885714285714286	0.0188454810495626
BB_01g018090.1	BB_04g000410.1	0.942857142857143	0.0048046647230322
BB_02g015840.1	BB_04g000410.1	0.885714285714286	0.0188454810495626
BB_02g018660.1	BB_04g000410.1	1	0
BB_02g019680.1	BB_04g000410.1	0.942857142857143	0.0048046647230322
BB_02g022030.1	BB_04g000410.1	0.811679449913428	0.0498575851013405
BB_02g023540.1	BB_04g000410.1	0.880406274042429	0.0205987347749206
BB_02g023550.1	BB_04g000410.1	0.880406274042429	0.0205987347749206
BB_02g023560.1	BB_04g000410.1	0.811679449913428	0.0498575851013405
BB_03g000190.1	BB_04g000410.1	0.885714285714286	0.0188454810495626
BB_03g004760.1	BB_04g000410.1	0.880406274042429	0.0205987347749206
BB_03g005260.1	BB_04g000410.1	0.828571428571429	0.0415626822157433
BB_03g007100.1	BB_04g000410.1	0.828571428571429	0.0415626822157433
BB_03g012160.1	BB_04g000410.1	0.942857142857143	0.0048046647230322
BB_03g017640.1	BB_04g000410.1	0.942857142857143	0.0048046647230322
BB_03g026150.1	BB_04g000410.1	0.811679449913428	0.0498575851013405
BB_03g027230.1	BB_04g000410.1	0.885714285714286	0.0188454810495626
BB_03g028630.1	BB_04g000410.1	-0.942857142857143	0.0048046647230322
BB_03g029590.1	BB_04g000410.1	0.942857142857143	0.0048046647230322
BB_03g029600.1	BB_04g000410.1	0.885714285714286	0.0188454810495626
BB_01g018090.1	BB_04g000420.1	0.942857142857143	0.0048046647230322
BB_02g015840.1	BB_04g000420.1	0.885714285714286	0.0188454810495626
BB_02g018660.1	BB_04g000420.1	1	0
BB_02g019680.1	BB_04g000420.1	0.942857142857143	0.0048046647230322
BB_02g022030.1	BB_04g000420.1	0.811679449913428	0.0498575851013405
BB_02g023540.1	BB_04g000420.1	0.880406274042429	0.0205987347749206
BB_02g023550.1	BB_04g000420.1	0.880406274042429	0.0205987347749206
BB_02g023560.1	BB_04g000420.1	0.811679449913428	0.0498575851013405
BB_03g000190.1	BB_04g000420.1	0.885714285714286	0.0188454810495626
BB_03g004760.1	BB_04g000420.1	0.880406274042429	0.0205987347749206
BB_03g005260.1	BB_04g000420.1	0.828571428571429	0.0415626822157433
BB_03g007100.1	BB_04g000420.1	0.828571428571429	0.0415626822157433
BB_03g012160.1	BB_04g000420.1	0.942857142857143	0.0048046647230322
BB_03g017640.1	BB_04g000420.1	0.942857142857143	0.0048046647230322
BB_03g026150.1	BB_04g000420.1	0.811679449913428	0.0498575851013405
BB_03g027230.1	BB_04g000420.1	0.885714285714286	0.0188454810495626
BB_03g028630.1	BB_04g000420.1	-0.942857142857143	0.0048046647230322
BB_03g029590.1	BB_04g000420.1	0.942857142857143	0.0048046647230322
BB_03g029600.1	BB_04g000420.1	0.885714285714286	0.0188454810495626
BB_04g000410.1	BB_04g000420.1	1	0
BB_02g015840.1	BB_04g001610.1	1	0
BB_02g018660.1	BB_04g001610.1	0.885714285714286	0.0188454810495626
BB_02g019680.1	BB_04g001610.1	0.942857142857143	0.0048046647230322
BB_02g023550.1	BB_04g001610.1	0.94112394811432	0.00509754056486145
BB_02g023560.1	BB_04g001610.1	0.84066800169605	0.0360575728451593
BB_03g000190.1	BB_04g001610.1	1	0
BB_03g000490.1	BB_04g001610.1	0.828571428571429	0.0415626822157433
BB_03g007100.1	BB_04g001610.1	0.885714285714286	0.0188454810495626
BB_03g012160.1	BB_04g001610.1	0.942857142857143	0.0048046647230322
BB_03g017640.1	BB_04g001610.1	0.942857142857143	0.0048046647230322
BB_03g021640.1	BB_04g001610.1	0.942857142857143	0.0048046647230322
BB_03g027230.1	BB_04g001610.1	0.828571428571429	0.0415626822157433
BB_03g028630.1	BB_04g001610.1	-0.942857142857143	0.0048046647230322
BB_03g029600.1	BB_04g001610.1	1	0
BB_04g000410.1	BB_04g001610.1	0.885714285714286	0.0188454810495626
BB_04g000420.1	BB_04g001610.1	0.885714285714286	0.0188454810495626
BB_01g004090.1	BB_04g004680.1	1	0
BB_01g018090.1	BB_04g004680.1	0.828571428571429	0.0415626822157433
BB_02g003510.1	BB_04g004680.1	0.885714285714286	0.0188454810495626
BB_02g004140.1	BB_04g004680.1	0.880406274042429	0.0205987347749206
BB_02g022030.1	BB_04g004680.1	0.927633657043918	0.00766584418747307
BB_02g023560.1	BB_04g004680.1	0.927633657043918	0.00766584418747307
BB_03g000490.1	BB_04g004680.1	0.942857142857143	0.0048046647230322
BB_03g007100.1	BB_04g004680.1	0.942857142857143	0.0048046647230322
BB_03g012160.1	BB_04g004680.1	0.828571428571429	0.0415626822157433
BB_03g017640.1	BB_04g004680.1	0.828571428571429	0.0415626822157433
BB_03g025270.1	BB_04g004680.1	0.885714285714286	0.0188454810495626
BB_03g028630.1	BB_04g004680.1	-0.828571428571429	0.0415626822157433
BB_03g030270.1	BB_04g004680.1	0.828571428571429	0.0415626822157433
BB_01g004090.1	BB_04g005310.1	0.885714285714286	0.0188454810495626
BB_01g013940.1	BB_04g005310.1	0.942857142857143	0.0048046647230322
BB_01g018090.1	BB_04g005310.1	0.885714285714286	0.0188454810495626
BB_02g004140.1	BB_04g005310.1	0.94112394811432	0.00509754056486145
BB_02g019680.1	BB_04g005310.1	0.828571428571429	0.0415626822157433
BB_02g022030.1	BB_04g005310.1	0.898645105261295	0.0148886220055804
BB_02g023540.1	BB_04g005310.1	0.880406274042429	0.0205987347749206
BB_03g000490.1	BB_04g005310.1	0.942857142857143	0.0048046647230322
BB_03g004760.1	BB_04g005310.1	0.880406274042429	0.0205987347749206
BB_04g004680.1	BB_04g005310.1	0.885714285714286	0.0188454810495626
BB_01g035730.1	BB_04g008280.1	0.885714285714286	0.0188454810495626
BB_02g015840.1	BB_04g008280.1	0.942857142857143	0.0048046647230322
BB_02g019680.1	BB_04g008280.1	0.885714285714286	0.0188454810495626
BB_02g023550.1	BB_04g008280.1	0.94112394811432	0.00509754056486145
BB_03g000190.1	BB_04g008280.1	0.942857142857143	0.0048046647230322
BB_03g012160.1	BB_04g008280.1	0.828571428571429	0.0415626822157433
BB_03g017640.1	BB_04g008280.1	0.828571428571429	0.0415626822157433
BB_03g021640.1	BB_04g008280.1	1	0
BB_03g026150.1	BB_04g008280.1	0.84066800169605	0.0360575728451593
BB_03g028630.1	BB_04g008280.1	-0.828571428571429	0.0415626822157433
BB_03g029600.1	BB_04g008280.1	0.942857142857143	0.0048046647230322
BB_04g001610.1	BB_04g008280.1	0.942857142857143	0.0048046647230322
BB_01g004090.1	BB_04g012140.1	1	0
BB_01g018090.1	BB_04g012140.1	0.828571428571429	0.0415626822157433
BB_02g003510.1	BB_04g012140.1	0.885714285714286	0.0188454810495626
BB_02g004140.1	BB_04g012140.1	0.880406274042429	0.0205987347749206
BB_02g022030.1	BB_04g012140.1	0.927633657043918	0.00766584418747307
BB_02g023560.1	BB_04g012140.1	0.927633657043918	0.00766584418747307
BB_03g000490.1	BB_04g012140.1	0.942857142857143	0.0048046647230322
BB_03g007100.1	BB_04g012140.1	0.942857142857143	0.0048046647230322
BB_03g012160.1	BB_04g012140.1	0.828571428571429	0.0415626822157433
BB_03g017640.1	BB_04g012140.1	0.828571428571429	0.0415626822157433
BB_03g025270.1	BB_04g012140.1	0.885714285714286	0.0188454810495626
BB_03g028630.1	BB_04g012140.1	-0.828571428571429	0.0415626822157433
BB_03g030270.1	BB_04g012140.1	0.828571428571429	0.0415626822157433
BB_04g004680.1	BB_04g012140.1	1	0
BB_04g005310.1	BB_04g012140.1	0.885714285714286	0.0188454810495626
BB_01g035730.1	BB_04g013760.1	1	0
BB_02g019680.1	BB_04g013760.1	0.828571428571429	0.0415626822157433
BB_02g023540.1	BB_04g013760.1	0.880406274042429	0.0205987347749206
BB_02g023550.1	BB_04g013760.1	0.880406274042429	0.0205987347749206
BB_03g004760.1	BB_04g013760.1	0.880406274042429	0.0205987347749206
BB_03g005260.1	BB_04g013760.1	0.942857142857143	0.0048046647230322
BB_03g021640.1	BB_04g013760.1	0.885714285714286	0.0188454810495626
BB_03g026150.1	BB_04g013760.1	0.985610760609162	0.000309085667849818
BB_03g029590.1	BB_04g013760.1	0.828571428571429	0.0415626822157433
BB_04g008280.1	BB_04g013760.1	0.885714285714286	0.0188454810495626
BB_01g014450.1	BB_04g015930.1	-0.828571428571429	0.0415626822157433
BB_01g016310.1	BB_04g015930.1	-0.828571428571429	0.0415626822157433
BB_01g027180.1	BB_04g015930.1	-0.828571428571429	0.0415626822157433
BB_01g035730.1	BB_04g015930.1	-0.942857142857143	0.0048046647230322
BB_02g001920.1	BB_04g015930.1	-0.828571428571429	0.0415626822157433
BB_02g018660.1	BB_04g015930.1	-0.828571428571429	0.0415626822157433
BB_02g023540.1	BB_04g015930.1	-0.880406274042429	0.0205987347749206
BB_02g023550.1	BB_04g015930.1	-0.880406274042429	0.0205987347749206
BB_03g004760.1	BB_04g015930.1	-0.880406274042429	0.0205987347749206
BB_03g005260.1	BB_04g015930.1	-1	0
BB_03g026150.1	BB_04g015930.1	-0.985610760609162	0.000309085667849818
BB_03g027230.1	BB_04g015930.1	-0.885714285714286	0.0188454810495626
BB_03g029590.1	BB_04g015930.1	-0.942857142857143	0.0048046647230322
BB_04g000410.1	BB_04g015930.1	-0.828571428571429	0.0415626822157433
BB_04g000420.1	BB_04g015930.1	-0.828571428571429	0.0415626822157433
BB_04g013760.1	BB_04g015930.1	-0.942857142857143	0.0048046647230322
BB_01g004090.1	BB_04g017160.1	0.942857142857143	0.0048046647230322
BB_01g013940.1	BB_04g017160.1	0.885714285714286	0.0188454810495626
BB_02g004140.1	BB_04g017160.1	0.880406274042429	0.0205987347749206
BB_02g015840.1	BB_04g017160.1	0.828571428571429	0.0415626822157433
BB_02g022030.1	BB_04g017160.1	0.84066800169605	0.0360575728451593
BB_02g023560.1	BB_04g017160.1	0.84066800169605	0.0360575728451593
BB_03g000190.1	BB_04g017160.1	0.828571428571429	0.0415626822157433
BB_03g000490.1	BB_04g017160.1	1	0
BB_03g007100.1	BB_04g017160.1	0.885714285714286	0.0188454810495626
BB_03g029600.1	BB_04g017160.1	0.828571428571429	0.0415626822157433
BB_04g001610.1	BB_04g017160.1	0.828571428571429	0.0415626822157433
BB_04g004680.1	BB_04g017160.1	0.942857142857143	0.0048046647230322
BB_04g005310.1	BB_04g017160.1	0.942857142857143	0.0048046647230322
BB_04g012140.1	BB_04g017160.1	0.942857142857143	0.0048046647230322
BB_01g013940.1	BB_04g017410.1	0.885714285714286	0.0188454810495626
BB_01g014450.1	BB_04g017410.1	0.885714285714286	0.0188454810495626
BB_01g016310.1	BB_04g017410.1	0.885714285714286	0.0188454810495626
BB_01g027180.1	BB_04g017410.1	0.885714285714286	0.0188454810495626
BB_02g001920.1	BB_04g017410.1	0.885714285714286	0.0188454810495626
BB_02g004140.1	BB_04g017410.1	0.880406274042429	0.0205987347749206
BB_03g000490.1	BB_04g017410.1	0.828571428571429	0.0415626822157433
BB_03g030270.1	BB_04g017410.1	0.942857142857143	0.0048046647230322
BB_04g017160.1	BB_04g017410.1	0.828571428571429	0.0415626822157433
BB_01g018090.1	BB_05g000500.1	0.885714285714286	0.0188454810495626
BB_01g035730.1	BB_05g000500.1	0.828571428571429	0.0415626822157433
BB_02g015840.1	BB_05g000500.1	0.942857142857143	0.0048046647230322
BB_02g018660.1	BB_05g000500.1	0.942857142857143	0.0048046647230322
BB_02g019680.1	BB_05g000500.1	1	0
BB_02g023540.1	BB_05g000500.1	0.880406274042429	0.0205987347749206
BB_02g023550.1	BB_05g000500.1	0.880406274042429	0.0205987347749206
BB_03g000190.1	BB_05g000500.1	0.942857142857143	0.0048046647230322
BB_03g004760.1	BB_05g000500.1	0.880406274042429	0.0205987347749206
BB_03g012160.1	BB_05g000500.1	0.885714285714286	0.0188454810495626
BB_03g017640.1	BB_05g000500.1	0.885714285714286	0.0188454810495626
BB_03g021640.1	BB_05g000500.1	0.885714285714286	0.0188454810495626
BB_03g026150.1	BB_05g000500.1	0.811679449913428	0.0498575851013405
BB_03g028630.1	BB_05g000500.1	-0.885714285714286	0.0188454810495626
BB_03g029590.1	BB_05g000500.1	0.828571428571429	0.0415626822157433
BB_03g029600.1	BB_05g000500.1	0.942857142857143	0.0048046647230322
BB_04g000410.1	BB_05g000500.1	0.942857142857143	0.0048046647230322
BB_04g000420.1	BB_05g000500.1	0.942857142857143	0.0048046647230322
BB_04g001610.1	BB_05g000500.1	0.942857142857143	0.0048046647230322
BB_04g005310.1	BB_05g000500.1	0.828571428571429	0.0415626822157433
BB_04g008280.1	BB_05g000500.1	0.885714285714286	0.0188454810495626
BB_04g013760.1	BB_05g000500.1	0.828571428571429	0.0415626822157433
BB_01g035730.1	BB_05g000830.1	0.885714285714286	0.0188454810495626
BB_02g003510.1	BB_05g000830.1	0.885714285714286	0.0188454810495626
BB_02g023550.1	BB_05g000830.1	0.94112394811432	0.00509754056486145
BB_02g023560.1	BB_05g000830.1	0.84066800169605	0.0360575728451593
BB_03g005260.1	BB_05g000830.1	0.942857142857143	0.0048046647230322
BB_03g012160.1	BB_05g000830.1	0.828571428571429	0.0415626822157433
BB_03g017640.1	BB_05g000830.1	0.828571428571429	0.0415626822157433
BB_03g021640.1	BB_05g000830.1	0.828571428571429	0.0415626822157433
BB_03g025270.1	BB_05g000830.1	0.885714285714286	0.0188454810495626
BB_03g026150.1	BB_05g000830.1	0.927633657043918	0.00766584418747307
BB_03g027230.1	BB_05g000830.1	0.942857142857143	0.0048046647230322
BB_03g028630.1	BB_05g000830.1	-0.828571428571429	0.0415626822157433
BB_03g029590.1	BB_05g000830.1	0.885714285714286	0.0188454810495626
BB_03g030270.1	BB_05g000830.1	0.828571428571429	0.0415626822157433
BB_04g008280.1	BB_05g000830.1	0.828571428571429	0.0415626822157433
BB_04g013760.1	BB_05g000830.1	0.885714285714286	0.0188454810495626
BB_04g015930.1	BB_05g000830.1	-0.942857142857143	0.0048046647230322
BB_01g004090.1	BB_05g001710.1	0.927633657043918	0.00766584418747307
BB_01g013940.1	BB_05g001710.1	0.811679449913428	0.0498575851013405
BB_01g014450.1	BB_05g001710.1	0.898645105261295	0.0148886220055804
BB_01g016310.1	BB_05g001710.1	0.898645105261295	0.0148886220055804
BB_01g018090.1	BB_05g001710.1	0.927633657043918	0.00766584418747307
BB_01g027180.1	BB_05g001710.1	0.898645105261295	0.0148886220055804
BB_02g001920.1	BB_05g001710.1	0.898645105261295	0.0148886220055804
BB_02g003510.1	BB_05g001710.1	0.811679449913428	0.0498575851013405
BB_02g004140.1	BB_05g001710.1	0.954863710632231	0.00300994919281772
BB_02g018660.1	BB_05g001710.1	0.811679449913428	0.0498575851013405
BB_02g022030.1	BB_05g001710.1	1	0
BB_02g023540.1	BB_05g001710.1	0.893259600268861	0.0164821953396457
BB_02g023560.1	BB_05g001710.1	0.823529411764706	0.0439649908406268
BB_03g000490.1	BB_05g001710.1	0.84066800169605	0.0360575728451593
BB_03g004760.1	BB_05g001710.1	0.893259600268861	0.0164821953396457
BB_03g007100.1	BB_05g001710.1	0.811679449913428	0.0498575851013405
BB_03g025270.1	BB_05g001710.1	0.811679449913428	0.0498575851013405
BB_03g029590.1	BB_05g001710.1	0.811679449913428	0.0498575851013405
BB_03g030270.1	BB_05g001710.1	0.84066800169605	0.0360575728451593
BB_04g000410.1	BB_05g001710.1	0.811679449913428	0.0498575851013405
BB_04g000420.1	BB_05g001710.1	0.811679449913428	0.0498575851013405
BB_04g004680.1	BB_05g001710.1	0.927633657043918	0.00766584418747307
BB_04g005310.1	BB_05g001710.1	0.898645105261295	0.0148886220055804
BB_04g012140.1	BB_05g001710.1	0.927633657043918	0.00766584418747307
BB_04g017160.1	BB_05g001710.1	0.84066800169605	0.0360575728451593
BB_01g004090.1	BB_05g002530.1	0.828571428571429	0.0415626822157433
BB_01g014450.1	BB_05g002530.1	0.942857142857143	0.0048046647230322
BB_01g016310.1	BB_05g002530.1	0.942857142857143	0.0048046647230322
BB_01g027180.1	BB_05g002530.1	0.942857142857143	0.0048046647230322
BB_02g001920.1	BB_05g002530.1	0.942857142857143	0.0048046647230322
BB_02g003510.1	BB_05g002530.1	0.885714285714286	0.0188454810495626
BB_02g004140.1	BB_05g002530.1	0.880406274042429	0.0205987347749206
BB_02g022030.1	BB_05g002530.1	0.84066800169605	0.0360575728451593
BB_02g023560.1	BB_05g002530.1	0.84066800169605	0.0360575728451593
BB_03g025270.1	BB_05g002530.1	0.885714285714286	0.0188454810495626
BB_03g030270.1	BB_05g002530.1	1	0
BB_04g004680.1	BB_05g002530.1	0.828571428571429	0.0415626822157433
BB_04g012140.1	BB_05g002530.1	0.828571428571429	0.0415626822157433
BB_04g017410.1	BB_05g002530.1	0.942857142857143	0.0048046647230322
BB_05g000830.1	BB_05g002530.1	0.828571428571429	0.0415626822157433
BB_05g001710.1	BB_05g002530.1	0.84066800169605	0.0360575728451593
BB_02g015840.1	BB_05g002550.1	1	0
BB_02g018660.1	BB_05g002550.1	0.885714285714286	0.0188454810495626
BB_02g019680.1	BB_05g002550.1	0.942857142857143	0.0048046647230322
BB_02g023550.1	BB_05g002550.1	0.94112394811432	0.00509754056486145
BB_02g023560.1	BB_05g002550.1	0.84066800169605	0.0360575728451593
BB_03g000190.1	BB_05g002550.1	1	0
BB_03g000490.1	BB_05g002550.1	0.828571428571429	0.0415626822157433
BB_03g007100.1	BB_05g002550.1	0.885714285714286	0.0188454810495626
BB_03g012160.1	BB_05g002550.1	0.942857142857143	0.0048046647230322
BB_03g017640.1	BB_05g002550.1	0.942857142857143	0.0048046647230322
BB_03g021640.1	BB_05g002550.1	0.942857142857143	0.0048046647230322
BB_03g027230.1	BB_05g002550.1	0.828571428571429	0.0415626822157433
BB_03g028630.1	BB_05g002550.1	-0.942857142857143	0.0048046647230322
BB_03g029600.1	BB_05g002550.1	1	0
BB_04g000410.1	BB_05g002550.1	0.885714285714286	0.0188454810495626
BB_04g000420.1	BB_05g002550.1	0.885714285714286	0.0188454810495626
BB_04g001610.1	BB_05g002550.1	1	0
BB_04g008280.1	BB_05g002550.1	0.942857142857143	0.0048046647230322
BB_04g017160.1	BB_05g002550.1	0.828571428571429	0.0415626822157433
BB_05g000500.1	BB_05g002550.1	0.942857142857143	0.0048046647230322
BB_01g032770.1	BB_05g002560.1	0.885714285714286	0.0188454810495626
BB_02g015840.1	BB_05g002780.1	1	0
BB_02g018660.1	BB_05g002780.1	0.885714285714286	0.0188454810495626
BB_02g019680.1	BB_05g002780.1	0.942857142857143	0.0048046647230322
BB_02g023550.1	BB_05g002780.1	0.94112394811432	0.00509754056486145
BB_02g023560.1	BB_05g002780.1	0.84066800169605	0.0360575728451593
BB_03g000190.1	BB_05g002780.1	1	0
BB_03g000490.1	BB_05g002780.1	0.828571428571429	0.0415626822157433
BB_03g007100.1	BB_05g002780.1	0.885714285714286	0.0188454810495626
BB_03g012160.1	BB_05g002780.1	0.942857142857143	0.0048046647230322
BB_03g017640.1	BB_05g002780.1	0.942857142857143	0.0048046647230322
BB_03g021640.1	BB_05g002780.1	0.942857142857143	0.0048046647230322
BB_03g027230.1	BB_05g002780.1	0.828571428571429	0.0415626822157433
BB_03g028630.1	BB_05g002780.1	-0.942857142857143	0.0048046647230322
BB_03g029600.1	BB_05g002780.1	1	0
BB_04g000410.1	BB_05g002780.1	0.885714285714286	0.0188454810495626
BB_04g000420.1	BB_05g002780.1	0.885714285714286	0.0188454810495626
BB_04g001610.1	BB_05g002780.1	1	0
BB_04g008280.1	BB_05g002780.1	0.942857142857143	0.0048046647230322
BB_04g017160.1	BB_05g002780.1	0.828571428571429	0.0415626822157433
BB_05g000500.1	BB_05g002780.1	0.942857142857143	0.0048046647230322
BB_05g002550.1	BB_05g002780.1	1	0
BB_01g018090.1	BB_05g004280.1	0.942857142857143	0.0048046647230322
BB_02g015840.1	BB_05g004280.1	0.885714285714286	0.0188454810495626
BB_02g018660.1	BB_05g004280.1	1	0
BB_02g019680.1	BB_05g004280.1	0.942857142857143	0.0048046647230322
BB_02g022030.1	BB_05g004280.1	0.811679449913428	0.0498575851013405
BB_02g023540.1	BB_05g004280.1	0.880406274042429	0.0205987347749206
BB_02g023550.1	BB_05g004280.1	0.880406274042429	0.0205987347749206
BB_02g023560.1	BB_05g004280.1	0.811679449913428	0.0498575851013405
BB_03g000190.1	BB_05g004280.1	0.885714285714286	0.0188454810495626
BB_03g004760.1	BB_05g004280.1	0.880406274042429	0.0205987347749206
BB_03g005260.1	BB_05g004280.1	0.828571428571429	0.0415626822157433
BB_03g007100.1	BB_05g004280.1	0.828571428571429	0.0415626822157433
BB_03g012160.1	BB_05g004280.1	0.942857142857143	0.0048046647230322
BB_03g017640.1	BB_05g004280.1	0.942857142857143	0.0048046647230322
BB_03g026150.1	BB_05g004280.1	0.811679449913428	0.0498575851013405
BB_03g027230.1	BB_05g004280.1	0.885714285714286	0.0188454810495626
BB_03g028630.1	BB_05g004280.1	-0.942857142857143	0.0048046647230322
BB_03g029590.1	BB_05g004280.1	0.942857142857143	0.0048046647230322
BB_03g029600.1	BB_05g004280.1	0.885714285714286	0.0188454810495626
BB_04g000410.1	BB_05g004280.1	1	0
BB_04g000420.1	BB_05g004280.1	1	0
BB_04g001610.1	BB_05g004280.1	0.885714285714286	0.0188454810495626
BB_04g015930.1	BB_05g004280.1	-0.828571428571429	0.0415626822157433
BB_05g000500.1	BB_05g004280.1	0.942857142857143	0.0048046647230322
BB_05g001710.1	BB_05g004280.1	0.811679449913428	0.0498575851013405
BB_05g002550.1	BB_05g004280.1	0.885714285714286	0.0188454810495626
BB_05g002780.1	BB_05g004280.1	0.885714285714286	0.0188454810495626
BB_01g018090.1	BB_05g004340.1	0.942857142857143	0.0048046647230322
BB_02g015840.1	BB_05g004340.1	0.885714285714286	0.0188454810495626
BB_02g018660.1	BB_05g004340.1	1	0
BB_02g019680.1	BB_05g004340.1	0.942857142857143	0.0048046647230322
BB_02g022030.1	BB_05g004340.1	0.811679449913428	0.0498575851013405
BB_02g023540.1	BB_05g004340.1	0.880406274042429	0.0205987347749206
BB_02g023550.1	BB_05g004340.1	0.880406274042429	0.0205987347749206
BB_02g023560.1	BB_05g004340.1	0.811679449913428	0.0498575851013405
BB_03g000190.1	BB_05g004340.1	0.885714285714286	0.0188454810495626
BB_03g004760.1	BB_05g004340.1	0.880406274042429	0.0205987347749206
BB_03g005260.1	BB_05g004340.1	0.828571428571429	0.0415626822157433
BB_03g007100.1	BB_05g004340.1	0.828571428571429	0.0415626822157433
BB_03g012160.1	BB_05g004340.1	0.942857142857143	0.0048046647230322
BB_03g017640.1	BB_05g004340.1	0.942857142857143	0.0048046647230322
BB_03g026150.1	BB_05g004340.1	0.811679449913428	0.0498575851013405
BB_03g027230.1	BB_05g004340.1	0.885714285714286	0.0188454810495626
BB_03g028630.1	BB_05g004340.1	-0.942857142857143	0.0048046647230322
BB_03g029590.1	BB_05g004340.1	0.942857142857143	0.0048046647230322
BB_03g029600.1	BB_05g004340.1	0.885714285714286	0.0188454810495626
BB_04g000410.1	BB_05g004340.1	1	0
BB_04g000420.1	BB_05g004340.1	1	0
BB_04g001610.1	BB_05g004340.1	0.885714285714286	0.0188454810495626
BB_04g015930.1	BB_05g004340.1	-0.828571428571429	0.0415626822157433
BB_05g000500.1	BB_05g004340.1	0.942857142857143	0.0048046647230322
BB_05g001710.1	BB_05g004340.1	0.811679449913428	0.0498575851013405
BB_05g002550.1	BB_05g004340.1	0.885714285714286	0.0188454810495626
BB_05g002780.1	BB_05g004340.1	0.885714285714286	0.0188454810495626
BB_05g004280.1	BB_05g004340.1	1	0
BB_01g018090.1	BB_05g008510.1	0.885714285714286	0.0188454810495626
BB_01g035730.1	BB_05g008510.1	0.828571428571429	0.0415626822157433
BB_02g015840.1	BB_05g008510.1	0.942857142857143	0.0048046647230322
BB_02g018660.1	BB_05g008510.1	0.942857142857143	0.0048046647230322
BB_02g019680.1	BB_05g008510.1	1	0
BB_02g023540.1	BB_05g008510.1	0.880406274042429	0.0205987347749206
BB_02g023550.1	BB_05g008510.1	0.880406274042429	0.0205987347749206
BB_03g000190.1	BB_05g008510.1	0.942857142857143	0.0048046647230322
BB_03g004760.1	BB_05g008510.1	0.880406274042429	0.0205987347749206
BB_03g012160.1	BB_05g008510.1	0.885714285714286	0.0188454810495626
BB_03g017640.1	BB_05g008510.1	0.885714285714286	0.0188454810495626
BB_03g021640.1	BB_05g008510.1	0.885714285714286	0.0188454810495626
BB_03g026150.1	BB_05g008510.1	0.811679449913428	0.0498575851013405
BB_03g028630.1	BB_05g008510.1	-0.885714285714286	0.0188454810495626
BB_03g029590.1	BB_05g008510.1	0.828571428571429	0.0415626822157433
BB_03g029600.1	BB_05g008510.1	0.942857142857143	0.0048046647230322
BB_04g000410.1	BB_05g008510.1	0.942857142857143	0.0048046647230322
BB_04g000420.1	BB_05g008510.1	0.942857142857143	0.0048046647230322
BB_04g001610.1	BB_05g008510.1	0.942857142857143	0.0048046647230322
BB_04g005310.1	BB_05g008510.1	0.828571428571429	0.0415626822157433
BB_04g008280.1	BB_05g008510.1	0.885714285714286	0.0188454810495626
BB_04g013760.1	BB_05g008510.1	0.828571428571429	0.0415626822157433
BB_05g000500.1	BB_05g008510.1	1	0
BB_05g002550.1	BB_05g008510.1	0.942857142857143	0.0048046647230322
BB_05g002780.1	BB_05g008510.1	0.942857142857143	0.0048046647230322
BB_05g004280.1	BB_05g008510.1	0.942857142857143	0.0048046647230322
BB_05g004340.1	BB_05g008510.1	0.942857142857143	0.0048046647230322
BB_01g035730.1	BB_05g011540.1	0.885714285714286	0.0188454810495626
BB_02g015840.1	BB_05g011540.1	0.942857142857143	0.0048046647230322
BB_02g019680.1	BB_05g011540.1	0.885714285714286	0.0188454810495626
BB_02g023550.1	BB_05g011540.1	0.94112394811432	0.00509754056486145
BB_03g000190.1	BB_05g011540.1	0.942857142857143	0.0048046647230322
BB_03g012160.1	BB_05g011540.1	0.828571428571429	0.0415626822157433
BB_03g017640.1	BB_05g011540.1	0.828571428571429	0.0415626822157433
BB_03g021640.1	BB_05g011540.1	1	0
BB_03g026150.1	BB_05g011540.1	0.84066800169605	0.0360575728451593
BB_03g028630.1	BB_05g011540.1	-0.828571428571429	0.0415626822157433
BB_03g029600.1	BB_05g011540.1	0.942857142857143	0.0048046647230322
BB_04g001610.1	BB_05g011540.1	0.942857142857143	0.0048046647230322
BB_04g008280.1	BB_05g011540.1	1	0
BB_04g013760.1	BB_05g011540.1	0.885714285714286	0.0188454810495626
BB_05g000500.1	BB_05g011540.1	0.885714285714286	0.0188454810495626
BB_05g000830.1	BB_05g011540.1	0.828571428571429	0.0415626822157433
BB_05g002550.1	BB_05g011540.1	0.942857142857143	0.0048046647230322
BB_05g002780.1	BB_05g011540.1	0.942857142857143	0.0048046647230322
BB_05g008510.1	BB_05g011540.1	0.885714285714286	0.0188454810495626
BB_01g004090.1	BB_05g014420.1	-1	0
BB_01g018090.1	BB_05g014420.1	-0.828571428571429	0.0415626822157433
BB_02g003510.1	BB_05g014420.1	-0.885714285714286	0.0188454810495626
BB_02g004140.1	BB_05g014420.1	-0.880406274042429	0.0205987347749206
BB_02g022030.1	BB_05g014420.1	-0.927633657043918	0.00766584418747307
BB_02g023560.1	BB_05g014420.1	-0.927633657043918	0.00766584418747307
BB_03g000490.1	BB_05g014420.1	-0.942857142857143	0.0048046647230322
BB_03g007100.1	BB_05g014420.1	-0.942857142857143	0.0048046647230322
BB_03g012160.1	BB_05g014420.1	-0.828571428571429	0.0415626822157433
BB_03g017640.1	BB_05g014420.1	-0.828571428571429	0.0415626822157433
BB_03g025270.1	BB_05g014420.1	-0.885714285714286	0.0188454810495626
BB_03g028630.1	BB_05g014420.1	0.828571428571429	0.0415626822157433
BB_03g030270.1	BB_05g014420.1	-0.828571428571429	0.0415626822157433
BB_04g004680.1	BB_05g014420.1	-1	0
BB_04g005310.1	BB_05g014420.1	-0.885714285714286	0.0188454810495626
BB_04g012140.1	BB_05g014420.1	-1	0
BB_04g017160.1	BB_05g014420.1	-0.942857142857143	0.0048046647230322
BB_05g001710.1	BB_05g014420.1	-0.927633657043918	0.00766584418747307
BB_05g002530.1	BB_05g014420.1	-0.828571428571429	0.0415626822157433
BB_01g004090.1	BB_05g014550.1	0.828571428571429	0.0415626822157433
BB_01g018090.1	BB_05g014550.1	0.828571428571429	0.0415626822157433
BB_02g003510.1	BB_05g014550.1	0.885714285714286	0.0188454810495626
BB_02g015840.1	BB_05g014550.1	0.942857142857143	0.0048046647230322
BB_02g018660.1	BB_05g014550.1	0.942857142857143	0.0048046647230322
BB_02g019680.1	BB_05g014550.1	0.885714285714286	0.0188454810495626
BB_02g023550.1	BB_05g014550.1	0.94112394811432	0.00509754056486145
BB_02g023560.1	BB_05g014550.1	0.927633657043918	0.00766584418747307
BB_03g000190.1	BB_05g014550.1	0.942857142857143	0.0048046647230322
BB_03g007100.1	BB_05g014550.1	0.942857142857143	0.0048046647230322
BB_03g012160.1	BB_05g014550.1	1	0
BB_03g017640.1	BB_05g014550.1	1	0
BB_03g021640.1	BB_05g014550.1	0.828571428571429	0.0415626822157433
BB_03g025270.1	BB_05g014550.1	0.885714285714286	0.0188454810495626
BB_03g027230.1	BB_05g014550.1	0.942857142857143	0.0048046647230322
BB_03g028630.1	BB_05g014550.1	-1	0
BB_03g029590.1	BB_05g014550.1	0.885714285714286	0.0188454810495626
BB_03g029600.1	BB_05g014550.1	0.942857142857143	0.0048046647230322
BB_04g000410.1	BB_05g014550.1	0.942857142857143	0.0048046647230322
BB_04g000420.1	BB_05g014550.1	0.942857142857143	0.0048046647230322
BB_04g001610.1	BB_05g014550.1	0.942857142857143	0.0048046647230322
BB_04g004680.1	BB_05g014550.1	0.828571428571429	0.0415626822157433
BB_04g008280.1	BB_05g014550.1	0.828571428571429	0.0415626822157433
BB_04g012140.1	BB_05g014550.1	0.828571428571429	0.0415626822157433
BB_05g000500.1	BB_05g014550.1	0.885714285714286	0.0188454810495626
BB_05g000830.1	BB_05g014550.1	0.828571428571429	0.0415626822157433
BB_05g002550.1	BB_05g014550.1	0.942857142857143	0.0048046647230322
BB_05g002780.1	BB_05g014550.1	0.942857142857143	0.0048046647230322
BB_05g004280.1	BB_05g014550.1	0.942857142857143	0.0048046647230322
BB_05g004340.1	BB_05g014550.1	0.942857142857143	0.0048046647230322
BB_05g008510.1	BB_05g014550.1	0.885714285714286	0.0188454810495626
BB_05g011540.1	BB_05g014550.1	0.828571428571429	0.0415626822157433
BB_05g014420.1	BB_05g014550.1	-0.828571428571429	0.0415626822157433
BB_01g004090.1	BB_05g015890.1	0.828571428571429	0.0415626822157433
BB_01g018090.1	BB_05g015890.1	0.828571428571429	0.0415626822157433
BB_02g003510.1	BB_05g015890.1	0.885714285714286	0.0188454810495626
BB_02g015840.1	BB_05g015890.1	0.942857142857143	0.0048046647230322
BB_02g018660.1	BB_05g015890.1	0.942857142857143	0.0048046647230322
BB_02g019680.1	BB_05g015890.1	0.885714285714286	0.0188454810495626
BB_02g023550.1	BB_05g015890.1	0.94112394811432	0.00509754056486145
BB_02g023560.1	BB_05g015890.1	0.927633657043918	0.00766584418747307
BB_03g000190.1	BB_05g015890.1	0.942857142857143	0.0048046647230322
BB_03g007100.1	BB_05g015890.1	0.942857142857143	0.0048046647230322
BB_03g012160.1	BB_05g015890.1	1	0
BB_03g017640.1	BB_05g015890.1	1	0
BB_03g021640.1	BB_05g015890.1	0.828571428571429	0.0415626822157433
BB_03g025270.1	BB_05g015890.1	0.885714285714286	0.0188454810495626
BB_03g027230.1	BB_05g015890.1	0.942857142857143	0.0048046647230322
BB_03g028630.1	BB_05g015890.1	-1	0
BB_03g029590.1	BB_05g015890.1	0.885714285714286	0.0188454810495626
BB_03g029600.1	BB_05g015890.1	0.942857142857143	0.0048046647230322
BB_04g000410.1	BB_05g015890.1	0.942857142857143	0.0048046647230322
BB_04g000420.1	BB_05g015890.1	0.942857142857143	0.0048046647230322
BB_04g001610.1	BB_05g015890.1	0.942857142857143	0.0048046647230322
BB_04g004680.1	BB_05g015890.1	0.828571428571429	0.0415626822157433
BB_04g008280.1	BB_05g015890.1	0.828571428571429	0.0415626822157433
BB_04g012140.1	BB_05g015890.1	0.828571428571429	0.0415626822157433
BB_05g000500.1	BB_05g015890.1	0.885714285714286	0.0188454810495626
BB_05g000830.1	BB_05g015890.1	0.828571428571429	0.0415626822157433
BB_05g002550.1	BB_05g015890.1	0.942857142857143	0.0048046647230322
BB_05g002780.1	BB_05g015890.1	0.942857142857143	0.0048046647230322
BB_05g004280.1	BB_05g015890.1	0.942857142857143	0.0048046647230322
BB_05g004340.1	BB_05g015890.1	0.942857142857143	0.0048046647230322
BB_05g008510.1	BB_05g015890.1	0.885714285714286	0.0188454810495626
BB_05g011540.1	BB_05g015890.1	0.828571428571429	0.0415626822157433
BB_05g014420.1	BB_05g015890.1	-0.828571428571429	0.0415626822157433
BB_05g014550.1	BB_05g015890.1	1	0
BB_02g015840.1	BB_05g016500.1	1	0
BB_02g018660.1	BB_05g016500.1	0.885714285714286	0.0188454810495626
BB_02g019680.1	BB_05g016500.1	0.942857142857143	0.0048046647230322
BB_02g023550.1	BB_05g016500.1	0.94112394811432	0.00509754056486145
BB_02g023560.1	BB_05g016500.1	0.84066800169605	0.0360575728451593
BB_03g000190.1	BB_05g016500.1	1	0
BB_03g000490.1	BB_05g016500.1	0.828571428571429	0.0415626822157433
BB_03g007100.1	BB_05g016500.1	0.885714285714286	0.0188454810495626
BB_03g012160.1	BB_05g016500.1	0.942857142857143	0.0048046647230322
BB_03g017640.1	BB_05g016500.1	0.942857142857143	0.0048046647230322
BB_03g021640.1	BB_05g016500.1	0.942857142857143	0.0048046647230322
BB_03g027230.1	BB_05g016500.1	0.828571428571429	0.0415626822157433
BB_03g028630.1	BB_05g016500.1	-0.942857142857143	0.0048046647230322
BB_03g029600.1	BB_05g016500.1	1	0
BB_04g000410.1	BB_05g016500.1	0.885714285714286	0.0188454810495626
BB_04g000420.1	BB_05g016500.1	0.885714285714286	0.0188454810495626
BB_04g001610.1	BB_05g016500.1	1	0
BB_04g008280.1	BB_05g016500.1	0.942857142857143	0.0048046647230322
BB_04g017160.1	BB_05g016500.1	0.828571428571429	0.0415626822157433
BB_05g000500.1	BB_05g016500.1	0.942857142857143	0.0048046647230322
BB_05g002550.1	BB_05g016500.1	1	0
BB_05g002780.1	BB_05g016500.1	1	0
BB_05g004280.1	BB_05g016500.1	0.885714285714286	0.0188454810495626
BB_05g004340.1	BB_05g016500.1	0.885714285714286	0.0188454810495626
BB_05g008510.1	BB_05g016500.1	0.942857142857143	0.0048046647230322
BB_05g011540.1	BB_05g016500.1	0.942857142857143	0.0048046647230322
BB_05g014550.1	BB_05g016500.1	0.942857142857143	0.0048046647230322
BB_05g015890.1	BB_05g016500.1	0.942857142857143	0.0048046647230322
BB_01g004090.1	BB_05g017820.1	0.828571428571429	0.0415626822157433
BB_01g013940.1	BB_05g017820.1	0.942857142857143	0.0048046647230322
BB_02g004140.1	BB_05g017820.1	0.880406274042429	0.0205987347749206
BB_03g000490.1	BB_05g017820.1	0.942857142857143	0.0048046647230322
BB_03g021640.1	BB_05g017820.1	0.828571428571429	0.0415626822157433
BB_03g030270.1	BB_05g017820.1	0.828571428571429	0.0415626822157433
BB_04g004680.1	BB_05g017820.1	0.828571428571429	0.0415626822157433
BB_04g005310.1	BB_05g017820.1	0.885714285714286	0.0188454810495626
BB_04g008280.1	BB_05g017820.1	0.828571428571429	0.0415626822157433
BB_04g012140.1	BB_05g017820.1	0.828571428571429	0.0415626822157433
BB_04g017160.1	BB_05g017820.1	0.942857142857143	0.0048046647230322
BB_04g017410.1	BB_05g017820.1	0.942857142857143	0.0048046647230322
BB_05g002530.1	BB_05g017820.1	0.828571428571429	0.0415626822157433
BB_05g011540.1	BB_05g017820.1	0.828571428571429	0.0415626822157433
BB_05g014420.1	BB_05g017820.1	-0.828571428571429	0.0415626822157433
BB_01g014450.1	BB_06g000420.1	0.828571428571429	0.0415626822157433
BB_01g016310.1	BB_06g000420.1	0.828571428571429	0.0415626822157433
BB_01g027180.1	BB_06g000420.1	0.828571428571429	0.0415626822157433
BB_02g001920.1	BB_06g000420.1	0.828571428571429	0.0415626822157433
BB_03g030270.1	BB_06g000420.1	0.885714285714286	0.0188454810495626
BB_04g017410.1	BB_06g000420.1	0.942857142857143	0.0048046647230322
BB_05g002530.1	BB_06g000420.1	0.885714285714286	0.0188454810495626
BB_05g017820.1	BB_06g000420.1	0.828571428571429	0.0415626822157433
BB_01g013940.1	BB_06g010140.1	0.885714285714286	0.0188454810495626
BB_01g018090.1	BB_06g010140.1	0.942857142857143	0.0048046647230322
BB_02g004140.1	BB_06g010140.1	0.880406274042429	0.0205987347749206
BB_02g015840.1	BB_06g010140.1	0.828571428571429	0.0415626822157433
BB_02g018660.1	BB_06g010140.1	0.885714285714286	0.0188454810495626
BB_02g019680.1	BB_06g010140.1	0.942857142857143	0.0048046647230322
BB_02g022030.1	BB_06g010140.1	0.84066800169605	0.0360575728451593
BB_02g023540.1	BB_06g010140.1	0.94112394811432	0.00509754056486145
BB_03g000190.1	BB_06g010140.1	0.828571428571429	0.0415626822157433
BB_03g000490.1	BB_06g010140.1	0.828571428571429	0.0415626822157433
BB_03g004760.1	BB_06g010140.1	0.94112394811432	0.00509754056486145
BB_03g029600.1	BB_06g010140.1	0.828571428571429	0.0415626822157433
BB_04g000410.1	BB_06g010140.1	0.885714285714286	0.0188454810495626
BB_04g000420.1	BB_06g010140.1	0.885714285714286	0.0188454810495626
BB_04g001610.1	BB_06g010140.1	0.828571428571429	0.0415626822157433
BB_04g005310.1	BB_06g010140.1	0.942857142857143	0.0048046647230322
BB_04g017160.1	BB_06g010140.1	0.828571428571429	0.0415626822157433
BB_05g000500.1	BB_06g010140.1	0.942857142857143	0.0048046647230322
BB_05g001710.1	BB_06g010140.1	0.84066800169605	0.0360575728451593
BB_05g002550.1	BB_06g010140.1	0.828571428571429	0.0415626822157433
BB_05g002780.1	BB_06g010140.1	0.828571428571429	0.0415626822157433
BB_05g004280.1	BB_06g010140.1	0.885714285714286	0.0188454810495626
BB_05g004340.1	BB_06g010140.1	0.885714285714286	0.0188454810495626
BB_05g008510.1	BB_06g010140.1	0.942857142857143	0.0048046647230322
BB_05g016500.1	BB_06g010140.1	0.828571428571429	0.0415626822157433
BB_01g004090.1	BB_06g011700.1	0.942857142857143	0.0048046647230322
BB_01g013940.1	BB_06g011700.1	0.828571428571429	0.0415626822157433
BB_01g014450.1	BB_06g011700.1	0.828571428571429	0.0415626822157433
BB_01g016310.1	BB_06g011700.1	0.828571428571429	0.0415626822157433
BB_01g018090.1	BB_06g011700.1	0.942857142857143	0.0048046647230322
BB_01g027180.1	BB_06g011700.1	0.828571428571429	0.0415626822157433
BB_02g001920.1	BB_06g011700.1	0.828571428571429	0.0415626822157433
BB_02g004140.1	BB_06g011700.1	0.94112394811432	0.00509754056486145
BB_02g018660.1	BB_06g011700.1	0.828571428571429	0.0415626822157433
BB_02g022030.1	BB_06g011700.1	0.985610760609162	0.000309085667849818
BB_02g023540.1	BB_06g011700.1	0.880406274042429	0.0205987347749206
BB_02g023560.1	BB_06g011700.1	0.811679449913428	0.0498575851013405
BB_03g000490.1	BB_06g011700.1	0.885714285714286	0.0188454810495626
BB_03g004760.1	BB_06g011700.1	0.880406274042429	0.0205987347749206
BB_03g007100.1	BB_06g011700.1	0.828571428571429	0.0415626822157433
BB_04g000410.1	BB_06g011700.1	0.828571428571429	0.0415626822157433
BB_04g000420.1	BB_06g011700.1	0.828571428571429	0.0415626822157433
BB_04g004680.1	BB_06g011700.1	0.942857142857143	0.0048046647230322
BB_04g005310.1	BB_06g011700.1	0.942857142857143	0.0048046647230322
BB_04g012140.1	BB_06g011700.1	0.942857142857143	0.0048046647230322
BB_04g017160.1	BB_06g011700.1	0.885714285714286	0.0188454810495626
BB_05g001710.1	BB_06g011700.1	0.985610760609162	0.000309085667849818
BB_05g004280.1	BB_06g011700.1	0.828571428571429	0.0415626822157433
BB_05g004340.1	BB_06g011700.1	0.828571428571429	0.0415626822157433
BB_05g014420.1	BB_06g011700.1	-0.942857142857143	0.0048046647230322
BB_06g010140.1	BB_06g011700.1	0.885714285714286	0.0188454810495626
BB_01g035730.1	BB_06g012200.1	1	0
BB_02g019680.1	BB_06g012200.1	0.828571428571429	0.0415626822157433
BB_02g023540.1	BB_06g012200.1	0.880406274042429	0.0205987347749206
BB_02g023550.1	BB_06g012200.1	0.880406274042429	0.0205987347749206
BB_03g004760.1	BB_06g012200.1	0.880406274042429	0.0205987347749206
BB_03g005260.1	BB_06g012200.1	0.942857142857143	0.0048046647230322
BB_03g021640.1	BB_06g012200.1	0.885714285714286	0.0188454810495626
BB_03g026150.1	BB_06g012200.1	0.985610760609162	0.000309085667849818
BB_03g029590.1	BB_06g012200.1	0.828571428571429	0.0415626822157433
BB_04g008280.1	BB_06g012200.1	0.885714285714286	0.0188454810495626
BB_04g013760.1	BB_06g012200.1	1	0
BB_04g015930.1	BB_06g012200.1	-0.942857142857143	0.0048046647230322
BB_05g000500.1	BB_06g012200.1	0.828571428571429	0.0415626822157433
BB_05g000830.1	BB_06g012200.1	0.885714285714286	0.0188454810495626
BB_05g008510.1	BB_06g012200.1	0.828571428571429	0.0415626822157433
BB_05g011540.1	BB_06g012200.1	0.885714285714286	0.0188454810495626
BB_02g015840.1	BB_06g012230.1	1	0
BB_02g018660.1	BB_06g012230.1	0.885714285714286	0.0188454810495626
BB_02g019680.1	BB_06g012230.1	0.942857142857143	0.0048046647230322
BB_02g023550.1	BB_06g012230.1	0.94112394811432	0.00509754056486145
BB_02g023560.1	BB_06g012230.1	0.84066800169605	0.0360575728451593
BB_03g000190.1	BB_06g012230.1	1	0
BB_03g000490.1	BB_06g012230.1	0.828571428571429	0.0415626822157433
BB_03g007100.1	BB_06g012230.1	0.885714285714286	0.0188454810495626
BB_03g012160.1	BB_06g012230.1	0.942857142857143	0.0048046647230322
BB_03g017640.1	BB_06g012230.1	0.942857142857143	0.0048046647230322
BB_03g021640.1	BB_06g012230.1	0.942857142857143	0.0048046647230322
BB_03g027230.1	BB_06g012230.1	0.828571428571429	0.0415626822157433
BB_03g028630.1	BB_06g012230.1	-0.942857142857143	0.0048046647230322
BB_03g029600.1	BB_06g012230.1	1	0
BB_04g000410.1	BB_06g012230.1	0.885714285714286	0.0188454810495626
BB_04g000420.1	BB_06g012230.1	0.885714285714286	0.0188454810495626
BB_04g001610.1	BB_06g012230.1	1	0
BB_04g008280.1	BB_06g012230.1	0.942857142857143	0.0048046647230322
BB_04g017160.1	BB_06g012230.1	0.828571428571429	0.0415626822157433
BB_05g000500.1	BB_06g012230.1	0.942857142857143	0.0048046647230322
BB_05g002550.1	BB_06g012230.1	1	0
BB_05g002780.1	BB_06g012230.1	1	0
BB_05g004280.1	BB_06g012230.1	0.885714285714286	0.0188454810495626
BB_05g004340.1	BB_06g012230.1	0.885714285714286	0.0188454810495626
BB_05g008510.1	BB_06g012230.1	0.942857142857143	0.0048046647230322
BB_05g011540.1	BB_06g012230.1	0.942857142857143	0.0048046647230322
BB_05g014550.1	BB_06g012230.1	0.942857142857143	0.0048046647230322
BB_05g015890.1	BB_06g012230.1	0.942857142857143	0.0048046647230322
BB_05g016500.1	BB_06g012230.1	1	0
BB_06g010140.1	BB_06g012230.1	0.828571428571429	0.0415626822157433
BB_01g004090.1	BB_06g012600.1	0.84066800169605	0.0360575728451593
BB_01g013940.1	BB_06g012600.1	0.811679449913428	0.0498575851013405
BB_02g003510.1	BB_06g012600.1	0.811679449913428	0.0498575851013405
BB_02g015840.1	BB_06g012600.1	0.927633657043918	0.00766584418747307
BB_02g019680.1	BB_06g012600.1	0.811679449913428	0.0498575851013405
BB_02g023550.1	BB_06g012600.1	0.893259600268861	0.0164821953396457
BB_02g023560.1	BB_06g012600.1	0.867647058823529	0.0251167184001628
BB_03g000190.1	BB_06g012600.1	0.927633657043918	0.00766584418747307
BB_03g000490.1	BB_06g012600.1	0.927633657043918	0.00766584418747307
BB_03g007100.1	BB_06g012600.1	0.898645105261295	0.0148886220055804
BB_03g012160.1	BB_06g012600.1	0.84066800169605	0.0360575728451593
BB_03g017640.1	BB_06g012600.1	0.84066800169605	0.0360575728451593
BB_03g021640.1	BB_06g012600.1	0.927633657043918	0.00766584418747307
BB_03g025270.1	BB_06g012600.1	0.811679449913428	0.0498575851013405
BB_03g028630.1	BB_06g012600.1	-0.84066800169605	0.0360575728451593
BB_03g029600.1	BB_06g012600.1	0.927633657043918	0.00766584418747307
BB_04g001610.1	BB_06g012600.1	0.927633657043918	0.00766584418747307
BB_04g004680.1	BB_06g012600.1	0.84066800169605	0.0360575728451593
BB_04g005310.1	BB_06g012600.1	0.811679449913428	0.0498575851013405
BB_04g008280.1	BB_06g012600.1	0.927633657043918	0.00766584418747307
BB_04g012140.1	BB_06g012600.1	0.84066800169605	0.0360575728451593
BB_04g017160.1	BB_06g012600.1	0.927633657043918	0.00766584418747307
BB_04g017410.1	BB_06g012600.1	0.84066800169605	0.0360575728451593
BB_05g000500.1	BB_06g012600.1	0.811679449913428	0.0498575851013405
BB_05g002550.1	BB_06g012600.1	0.927633657043918	0.00766584418747307
BB_05g002780.1	BB_06g012600.1	0.927633657043918	0.00766584418747307
BB_05g008510.1	BB_06g012600.1	0.811679449913428	0.0498575851013405
BB_05g011540.1	BB_06g012600.1	0.927633657043918	0.00766584418747307
BB_05g014420.1	BB_06g012600.1	-0.84066800169605	0.0360575728451593
BB_05g014550.1	BB_06g012600.1	0.84066800169605	0.0360575728451593
BB_05g015890.1	BB_06g012600.1	0.84066800169605	0.0360575728451593
BB_05g016500.1	BB_06g012600.1	0.927633657043918	0.00766584418747307
BB_05g017820.1	BB_06g012600.1	0.927633657043918	0.00766584418747307
BB_06g012230.1	BB_06g012600.1	0.927633657043918	0.00766584418747307
BB_01g004090.1	BB_06g015570.1	0.942857142857143	0.0048046647230322
BB_01g013940.1	BB_06g015570.1	0.828571428571429	0.0415626822157433
BB_01g014450.1	BB_06g015570.1	0.828571428571429	0.0415626822157433
BB_01g016310.1	BB_06g015570.1	0.828571428571429	0.0415626822157433
BB_01g018090.1	BB_06g015570.1	0.942857142857143	0.0048046647230322
BB_01g027180.1	BB_06g015570.1	0.828571428571429	0.0415626822157433
BB_02g001920.1	BB_06g015570.1	0.828571428571429	0.0415626822157433
BB_02g004140.1	BB_06g015570.1	0.94112394811432	0.00509754056486145
BB_02g018660.1	BB_06g015570.1	0.828571428571429	0.0415626822157433
BB_02g022030.1	BB_06g015570.1	0.985610760609162	0.000309085667849818
BB_02g023540.1	BB_06g015570.1	0.880406274042429	0.0205987347749206
BB_02g023560.1	BB_06g015570.1	0.811679449913428	0.0498575851013405
BB_03g000490.1	BB_06g015570.1	0.885714285714286	0.0188454810495626
BB_03g004760.1	BB_06g015570.1	0.880406274042429	0.0205987347749206
BB_03g007100.1	BB_06g015570.1	0.828571428571429	0.0415626822157433
BB_04g000410.1	BB_06g015570.1	0.828571428571429	0.0415626822157433
BB_04g000420.1	BB_06g015570.1	0.828571428571429	0.0415626822157433
BB_04g004680.1	BB_06g015570.1	0.942857142857143	0.0048046647230322
BB_04g005310.1	BB_06g015570.1	0.942857142857143	0.0048046647230322
BB_04g012140.1	BB_06g015570.1	0.942857142857143	0.0048046647230322
BB_04g017160.1	BB_06g015570.1	0.885714285714286	0.0188454810495626
BB_05g001710.1	BB_06g015570.1	0.985610760609162	0.000309085667849818
BB_05g004280.1	BB_06g015570.1	0.828571428571429	0.0415626822157433
BB_05g004340.1	BB_06g015570.1	0.828571428571429	0.0415626822157433
BB_05g014420.1	BB_06g015570.1	-0.942857142857143	0.0048046647230322
BB_06g010140.1	BB_06g015570.1	0.885714285714286	0.0188454810495626
BB_06g011700.1	BB_06g015570.1	1	0
BB_01g013940.1	BB_06g017560.1	0.885714285714286	0.0188454810495626
BB_01g014450.1	BB_06g017560.1	0.885714285714286	0.0188454810495626
BB_01g016310.1	BB_06g017560.1	0.885714285714286	0.0188454810495626
BB_01g027180.1	BB_06g017560.1	0.885714285714286	0.0188454810495626
BB_02g001920.1	BB_06g017560.1	0.885714285714286	0.0188454810495626
BB_02g004140.1	BB_06g017560.1	0.880406274042429	0.0205987347749206
BB_03g000490.1	BB_06g017560.1	0.828571428571429	0.0415626822157433
BB_03g030270.1	BB_06g017560.1	0.942857142857143	0.0048046647230322
BB_04g017160.1	BB_06g017560.1	0.828571428571429	0.0415626822157433
BB_04g017410.1	BB_06g017560.1	1	0
BB_05g002530.1	BB_06g017560.1	0.942857142857143	0.0048046647230322
BB_05g017820.1	BB_06g017560.1	0.942857142857143	0.0048046647230322
BB_06g000420.1	BB_06g017560.1	0.942857142857143	0.0048046647230322
BB_06g012600.1	BB_06g017560.1	0.84066800169605	0.0360575728451593
BB_01g004090.1	BB_06g019370.1	0.942857142857143	0.0048046647230322
BB_01g014450.1	BB_06g019370.1	0.885714285714286	0.0188454810495626
BB_01g016310.1	BB_06g019370.1	0.885714285714286	0.0188454810495626
BB_01g027180.1	BB_06g019370.1	0.885714285714286	0.0188454810495626
BB_02g001920.1	BB_06g019370.1	0.885714285714286	0.0188454810495626
BB_02g003510.1	BB_06g019370.1	0.942857142857143	0.0048046647230322
BB_02g004140.1	BB_06g019370.1	0.880406274042429	0.0205987347749206
BB_02g022030.1	BB_06g019370.1	0.927633657043918	0.00766584418747307
BB_02g023560.1	BB_06g019370.1	0.927633657043918	0.00766584418747307
BB_03g000490.1	BB_06g019370.1	0.828571428571429	0.0415626822157433
BB_03g007100.1	BB_06g019370.1	0.885714285714286	0.0188454810495626
BB_03g025270.1	BB_06g019370.1	0.942857142857143	0.0048046647230322
BB_03g027230.1	BB_06g019370.1	0.828571428571429	0.0415626822157433
BB_03g030270.1	BB_06g019370.1	0.942857142857143	0.0048046647230322
BB_04g004680.1	BB_06g019370.1	0.942857142857143	0.0048046647230322
BB_04g012140.1	BB_06g019370.1	0.942857142857143	0.0048046647230322
BB_04g017160.1	BB_06g019370.1	0.828571428571429	0.0415626822157433
BB_04g017410.1	BB_06g019370.1	0.828571428571429	0.0415626822157433
BB_05g001710.1	BB_06g019370.1	0.927633657043918	0.00766584418747307
BB_05g002530.1	BB_06g019370.1	0.942857142857143	0.0048046647230322
BB_05g014420.1	BB_06g019370.1	-0.942857142857143	0.0048046647230322
BB_06g011700.1	BB_06g019370.1	0.885714285714286	0.0188454810495626
BB_06g015570.1	BB_06g019370.1	0.885714285714286	0.0188454810495626
BB_06g017560.1	BB_06g019370.1	0.828571428571429	0.0415626822157433
BB_01g004090.1	BB_06g023930.1	0.885714285714286	0.0188454810495626
BB_01g013940.1	BB_06g023930.1	0.942857142857143	0.0048046647230322
BB_01g018090.1	BB_06g023930.1	0.885714285714286	0.0188454810495626
BB_02g004140.1	BB_06g023930.1	0.94112394811432	0.00509754056486145
BB_02g019680.1	BB_06g023930.1	0.828571428571429	0.0415626822157433
BB_02g022030.1	BB_06g023930.1	0.898645105261295	0.0148886220055804
BB_02g023540.1	BB_06g023930.1	0.880406274042429	0.0205987347749206
BB_03g000490.1	BB_06g023930.1	0.942857142857143	0.0048046647230322
BB_03g004760.1	BB_06g023930.1	0.880406274042429	0.0205987347749206
BB_04g004680.1	BB_06g023930.1	0.885714285714286	0.0188454810495626
BB_04g005310.1	BB_06g023930.1	1	0
BB_04g012140.1	BB_06g023930.1	0.885714285714286	0.0188454810495626
BB_04g017160.1	BB_06g023930.1	0.942857142857143	0.0048046647230322
BB_05g000500.1	BB_06g023930.1	0.828571428571429	0.0415626822157433
BB_05g001710.1	BB_06g023930.1	0.898645105261295	0.0148886220055804
BB_05g008510.1	BB_06g023930.1	0.828571428571429	0.0415626822157433
BB_05g014420.1	BB_06g023930.1	-0.885714285714286	0.0188454810495626
BB_05g017820.1	BB_06g023930.1	0.885714285714286	0.0188454810495626
BB_06g010140.1	BB_06g023930.1	0.942857142857143	0.0048046647230322
BB_06g011700.1	BB_06g023930.1	0.942857142857143	0.0048046647230322
BB_06g012600.1	BB_06g023930.1	0.811679449913428	0.0498575851013405
BB_06g015570.1	BB_06g023930.1	0.942857142857143	0.0048046647230322
BB_01g004090.1	BB_06g025400.1	0.828571428571429	0.0415626822157433
BB_01g018090.1	BB_06g025400.1	1	0
BB_02g004140.1	BB_06g025400.1	0.880406274042429	0.0205987347749206
BB_02g018660.1	BB_06g025400.1	0.942857142857143	0.0048046647230322
BB_02g019680.1	BB_06g025400.1	0.885714285714286	0.0188454810495626
BB_02g022030.1	BB_06g025400.1	0.927633657043918	0.00766584418747307
BB_02g023540.1	BB_06g025400.1	0.94112394811432	0.00509754056486145
BB_03g004760.1	BB_06g025400.1	0.94112394811432	0.00509754056486145
BB_03g012160.1	BB_06g025400.1	0.828571428571429	0.0415626822157433
BB_03g017640.1	BB_06g025400.1	0.828571428571429	0.0415626822157433
BB_03g028630.1	BB_06g025400.1	-0.828571428571429	0.0415626822157433
BB_03g029590.1	BB_06g025400.1	0.885714285714286	0.0188454810495626
BB_04g000410.1	BB_06g025400.1	0.942857142857143	0.0048046647230322
BB_04g000420.1	BB_06g025400.1	0.942857142857143	0.0048046647230322
BB_04g004680.1	BB_06g025400.1	0.828571428571429	0.0415626822157433
BB_04g005310.1	BB_06g025400.1	0.885714285714286	0.0188454810495626
BB_04g012140.1	BB_06g025400.1	0.828571428571429	0.0415626822157433
BB_05g000500.1	BB_06g025400.1	0.885714285714286	0.0188454810495626
BB_05g001710.1	BB_06g025400.1	0.927633657043918	0.00766584418747307
BB_05g004280.1	BB_06g025400.1	0.942857142857143	0.0048046647230322
BB_05g004340.1	BB_06g025400.1	0.942857142857143	0.0048046647230322
BB_05g008510.1	BB_06g025400.1	0.885714285714286	0.0188454810495626
BB_05g014420.1	BB_06g025400.1	-0.828571428571429	0.0415626822157433
BB_05g014550.1	BB_06g025400.1	0.828571428571429	0.0415626822157433
BB_05g015890.1	BB_06g025400.1	0.828571428571429	0.0415626822157433
BB_06g010140.1	BB_06g025400.1	0.942857142857143	0.0048046647230322
BB_06g011700.1	BB_06g025400.1	0.942857142857143	0.0048046647230322
BB_06g015570.1	BB_06g025400.1	0.942857142857143	0.0048046647230322
BB_06g023930.1	BB_06g025400.1	0.885714285714286	0.0188454810495626
BB_01g035730.1	BB_07g003790.1	1	0
BB_02g019680.1	BB_07g003790.1	0.828571428571429	0.0415626822157433
BB_02g023540.1	BB_07g003790.1	0.880406274042429	0.0205987347749206
BB_02g023550.1	BB_07g003790.1	0.880406274042429	0.0205987347749206
BB_03g004760.1	BB_07g003790.1	0.880406274042429	0.0205987347749206
BB_03g005260.1	BB_07g003790.1	0.942857142857143	0.0048046647230322
BB_03g021640.1	BB_07g003790.1	0.885714285714286	0.0188454810495626
BB_03g026150.1	BB_07g003790.1	0.985610760609162	0.000309085667849818
BB_03g029590.1	BB_07g003790.1	0.828571428571429	0.0415626822157433
BB_04g008280.1	BB_07g003790.1	0.885714285714286	0.0188454810495626
BB_04g013760.1	BB_07g003790.1	1	0
BB_04g015930.1	BB_07g003790.1	-0.942857142857143	0.0048046647230322
BB_05g000500.1	BB_07g003790.1	0.828571428571429	0.0415626822157433
BB_05g000830.1	BB_07g003790.1	0.885714285714286	0.0188454810495626
BB_05g008510.1	BB_07g003790.1	0.828571428571429	0.0415626822157433
BB_05g011540.1	BB_07g003790.1	0.885714285714286	0.0188454810495626
BB_06g012200.1	BB_07g003790.1	1	0
BB_01g013940.1	BB_07g004170.1	0.84066800169605	0.0360575728451593
BB_01g014450.1	BB_07g004170.1	0.927633657043918	0.00766584418747307
BB_01g016310.1	BB_07g004170.1	0.927633657043918	0.00766584418747307
BB_01g018090.1	BB_07g004170.1	0.811679449913428	0.0498575851013405
BB_01g027180.1	BB_07g004170.1	0.927633657043918	0.00766584418747307
BB_01g035730.1	BB_07g004170.1	0.927633657043918	0.00766584418747307
BB_02g001920.1	BB_07g004170.1	0.927633657043918	0.00766584418747307
BB_02g004140.1	BB_07g004170.1	0.893259600268861	0.0164821953396457
BB_02g023540.1	BB_07g004170.1	0.954863710632231	0.00300994919281772
BB_03g004760.1	BB_07g004170.1	0.954863710632231	0.00300994919281772
BB_03g005260.1	BB_07g004170.1	0.927633657043918	0.00766584418747307
BB_03g026150.1	BB_07g004170.1	0.941176470588235	0.00508854060655395
BB_03g029590.1	BB_07g004170.1	0.84066800169605	0.0360575728451593
BB_03g030270.1	BB_07g004170.1	0.811679449913428	0.0498575851013405
BB_04g013760.1	BB_07g004170.1	0.927633657043918	0.00766584418747307
BB_04g015930.1	BB_07g004170.1	-0.927633657043918	0.00766584418747307
BB_04g017410.1	BB_07g004170.1	0.811679449913428	0.0498575851013405
BB_05g000830.1	BB_07g004170.1	0.811679449913428	0.0498575851013405
BB_05g002530.1	BB_07g004170.1	0.811679449913428	0.0498575851013405
BB_06g010140.1	BB_07g004170.1	0.811679449913428	0.0498575851013405
BB_06g012200.1	BB_07g004170.1	0.927633657043918	0.00766584418747307
BB_06g017560.1	BB_07g004170.1	0.811679449913428	0.0498575851013405
BB_06g025400.1	BB_07g004170.1	0.811679449913428	0.0498575851013405
BB_07g003790.1	BB_07g004170.1	0.927633657043918	0.00766584418747307
BB_01g018090.1	BB_07g006520.1	0.885714285714286	0.0188454810495626
BB_01g035730.1	BB_07g006520.1	0.828571428571429	0.0415626822157433
BB_02g015840.1	BB_07g006520.1	0.942857142857143	0.0048046647230322
BB_02g018660.1	BB_07g006520.1	0.942857142857143	0.0048046647230322
BB_02g019680.1	BB_07g006520.1	1	0
BB_02g023540.1	BB_07g006520.1	0.880406274042429	0.0205987347749206
BB_02g023550.1	BB_07g006520.1	0.880406274042429	0.0205987347749206
BB_03g000190.1	BB_07g006520.1	0.942857142857143	0.0048046647230322
BB_03g004760.1	BB_07g006520.1	0.880406274042429	0.0205987347749206
BB_03g012160.1	BB_07g006520.1	0.885714285714286	0.0188454810495626
BB_03g017640.1	BB_07g006520.1	0.885714285714286	0.0188454810495626
BB_03g021640.1	BB_07g006520.1	0.885714285714286	0.0188454810495626
BB_03g026150.1	BB_07g006520.1	0.811679449913428	0.0498575851013405
BB_03g028630.1	BB_07g006520.1	-0.885714285714286	0.0188454810495626
BB_03g029590.1	BB_07g006520.1	0.828571428571429	0.0415626822157433
BB_03g029600.1	BB_07g006520.1	0.942857142857143	0.0048046647230322
BB_04g000410.1	BB_07g006520.1	0.942857142857143	0.0048046647230322
BB_04g000420.1	BB_07g006520.1	0.942857142857143	0.0048046647230322
BB_04g001610.1	BB_07g006520.1	0.942857142857143	0.0048046647230322
BB_04g005310.1	BB_07g006520.1	0.828571428571429	0.0415626822157433
BB_04g008280.1	BB_07g006520.1	0.885714285714286	0.0188454810495626
BB_04g013760.1	BB_07g006520.1	0.828571428571429	0.0415626822157433
BB_05g000500.1	BB_07g006520.1	1	0
BB_05g002550.1	BB_07g006520.1	0.942857142857143	0.0048046647230322
BB_05g002780.1	BB_07g006520.1	0.942857142857143	0.0048046647230322
BB_05g004280.1	BB_07g006520.1	0.942857142857143	0.0048046647230322
BB_05g004340.1	BB_07g006520.1	0.942857142857143	0.0048046647230322
BB_05g008510.1	BB_07g006520.1	1	0
BB_05g011540.1	BB_07g006520.1	0.885714285714286	0.0188454810495626
BB_05g014550.1	BB_07g006520.1	0.885714285714286	0.0188454810495626
BB_05g015890.1	BB_07g006520.1	0.885714285714286	0.0188454810495626
BB_05g016500.1	BB_07g006520.1	0.942857142857143	0.0048046647230322
BB_06g010140.1	BB_07g006520.1	0.942857142857143	0.0048046647230322
BB_06g012200.1	BB_07g006520.1	0.828571428571429	0.0415626822157433
BB_06g012230.1	BB_07g006520.1	0.942857142857143	0.0048046647230322
BB_06g012600.1	BB_07g006520.1	0.811679449913428	0.0498575851013405
BB_06g023930.1	BB_07g006520.1	0.828571428571429	0.0415626822157433
BB_06g025400.1	BB_07g006520.1	0.885714285714286	0.0188454810495626
BB_07g003790.1	BB_07g006520.1	0.828571428571429	0.0415626822157433
BB_01g018090.1	BB_07g008790.1	0.885714285714286	0.0188454810495626
BB_01g035730.1	BB_07g008790.1	0.828571428571429	0.0415626822157433
BB_02g015840.1	BB_07g008790.1	0.942857142857143	0.0048046647230322
BB_02g018660.1	BB_07g008790.1	0.942857142857143	0.0048046647230322
BB_02g019680.1	BB_07g008790.1	1	0
BB_02g023540.1	BB_07g008790.1	0.880406274042429	0.0205987347749206
BB_02g023550.1	BB_07g008790.1	0.880406274042429	0.0205987347749206
BB_03g000190.1	BB_07g008790.1	0.942857142857143	0.0048046647230322
BB_03g004760.1	BB_07g008790.1	0.880406274042429	0.0205987347749206
BB_03g012160.1	BB_07g008790.1	0.885714285714286	0.0188454810495626
BB_03g017640.1	BB_07g008790.1	0.885714285714286	0.0188454810495626
BB_03g021640.1	BB_07g008790.1	0.885714285714286	0.0188454810495626
BB_03g026150.1	BB_07g008790.1	0.811679449913428	0.0498575851013405
BB_03g028630.1	BB_07g008790.1	-0.885714285714286	0.0188454810495626
BB_03g029590.1	BB_07g008790.1	0.828571428571429	0.0415626822157433
BB_03g029600.1	BB_07g008790.1	0.942857142857143	0.0048046647230322
BB_04g000410.1	BB_07g008790.1	0.942857142857143	0.0048046647230322
BB_04g000420.1	BB_07g008790.1	0.942857142857143	0.0048046647230322
BB_04g001610.1	BB_07g008790.1	0.942857142857143	0.0048046647230322
BB_04g005310.1	BB_07g008790.1	0.828571428571429	0.0415626822157433
BB_04g008280.1	BB_07g008790.1	0.885714285714286	0.0188454810495626
BB_04g013760.1	BB_07g008790.1	0.828571428571429	0.0415626822157433
BB_05g000500.1	BB_07g008790.1	1	0
BB_05g002550.1	BB_07g008790.1	0.942857142857143	0.0048046647230322
BB_05g002780.1	BB_07g008790.1	0.942857142857143	0.0048046647230322
BB_05g004280.1	BB_07g008790.1	0.942857142857143	0.0048046647230322
BB_05g004340.1	BB_07g008790.1	0.942857142857143	0.0048046647230322
BB_05g008510.1	BB_07g008790.1	1	0
BB_05g011540.1	BB_07g008790.1	0.885714285714286	0.0188454810495626
BB_05g014550.1	BB_07g008790.1	0.885714285714286	0.0188454810495626
BB_05g015890.1	BB_07g008790.1	0.885714285714286	0.0188454810495626
BB_05g016500.1	BB_07g008790.1	0.942857142857143	0.0048046647230322
BB_06g010140.1	BB_07g008790.1	0.942857142857143	0.0048046647230322
BB_06g012200.1	BB_07g008790.1	0.828571428571429	0.0415626822157433
BB_06g012230.1	BB_07g008790.1	0.942857142857143	0.0048046647230322
BB_06g012600.1	BB_07g008790.1	0.811679449913428	0.0498575851013405
BB_06g023930.1	BB_07g008790.1	0.828571428571429	0.0415626822157433
BB_06g025400.1	BB_07g008790.1	0.885714285714286	0.0188454810495626
BB_07g003790.1	BB_07g008790.1	0.828571428571429	0.0415626822157433
BB_07g006520.1	BB_07g008790.1	1	0
BB_01g035730.1	BB_07g009270.1	0.828571428571429	0.0415626822157433
BB_02g019680.1	BB_07g009270.1	0.885714285714286	0.0188454810495626
BB_03g021640.1	BB_07g009270.1	0.828571428571429	0.0415626822157433
BB_04g008280.1	BB_07g009270.1	0.828571428571429	0.0415626822157433
BB_04g013760.1	BB_07g009270.1	0.828571428571429	0.0415626822157433
BB_05g000500.1	BB_07g009270.1	0.885714285714286	0.0188454810495626
BB_05g008510.1	BB_07g009270.1	0.885714285714286	0.0188454810495626
BB_05g011540.1	BB_07g009270.1	0.828571428571429	0.0415626822157433
BB_06g010140.1	BB_07g009270.1	0.828571428571429	0.0415626822157433
BB_06g012200.1	BB_07g009270.1	0.828571428571429	0.0415626822157433
BB_07g003790.1	BB_07g009270.1	0.828571428571429	0.0415626822157433
BB_07g006520.1	BB_07g009270.1	0.885714285714286	0.0188454810495626
BB_07g008790.1	BB_07g009270.1	0.885714285714286	0.0188454810495626
BB_01g032770.1	BB_07g009650.1	-0.828571428571429	0.0415626822157433
BB_04g017410.1	BB_07g009650.1	-0.828571428571429	0.0415626822157433
BB_05g000830.1	BB_07g009650.1	-0.828571428571429	0.0415626822157433
BB_06g017560.1	BB_07g009650.1	-0.828571428571429	0.0415626822157433
BB_01g035730.1	BB_07g011830.1	0.885714285714286	0.0188454810495626
BB_02g003510.1	BB_07g011830.1	0.885714285714286	0.0188454810495626
BB_02g023550.1	BB_07g011830.1	0.94112394811432	0.00509754056486145
BB_02g023560.1	BB_07g011830.1	0.84066800169605	0.0360575728451593
BB_03g005260.1	BB_07g011830.1	0.942857142857143	0.0048046647230322
BB_03g012160.1	BB_07g011830.1	0.828571428571429	0.0415626822157433
BB_03g017640.1	BB_07g011830.1	0.828571428571429	0.0415626822157433
BB_03g021640.1	BB_07g011830.1	0.828571428571429	0.0415626822157433
BB_03g025270.1	BB_07g011830.1	0.885714285714286	0.0188454810495626
BB_03g026150.1	BB_07g011830.1	0.927633657043918	0.00766584418747307
BB_03g027230.1	BB_07g011830.1	0.942857142857143	0.0048046647230322
BB_03g028630.1	BB_07g011830.1	-0.828571428571429	0.0415626822157433
BB_03g029590.1	BB_07g011830.1	0.885714285714286	0.0188454810495626
BB_03g030270.1	BB_07g011830.1	0.828571428571429	0.0415626822157433
BB_04g008280.1	BB_07g011830.1	0.828571428571429	0.0415626822157433
BB_04g013760.1	BB_07g011830.1	0.885714285714286	0.0188454810495626
BB_04g015930.1	BB_07g011830.1	-0.942857142857143	0.0048046647230322
BB_05g000830.1	BB_07g011830.1	1	0
BB_05g002530.1	BB_07g011830.1	0.828571428571429	0.0415626822157433
BB_05g011540.1	BB_07g011830.1	0.828571428571429	0.0415626822157433
BB_05g014550.1	BB_07g011830.1	0.828571428571429	0.0415626822157433
BB_05g015890.1	BB_07g011830.1	0.828571428571429	0.0415626822157433
BB_06g012200.1	BB_07g011830.1	0.885714285714286	0.0188454810495626
BB_07g003790.1	BB_07g011830.1	0.885714285714286	0.0188454810495626
BB_07g004170.1	BB_07g011830.1	0.811679449913428	0.0498575851013405
BB_07g009650.1	BB_07g011830.1	-0.828571428571429	0.0415626822157433
BB_01g004090.1	BB_07g011870.1	0.942857142857143	0.0048046647230322
BB_01g013940.1	BB_07g011870.1	0.885714285714286	0.0188454810495626
BB_02g004140.1	BB_07g011870.1	0.880406274042429	0.0205987347749206
BB_02g015840.1	BB_07g011870.1	0.828571428571429	0.0415626822157433
BB_02g022030.1	BB_07g011870.1	0.84066800169605	0.0360575728451593
BB_02g023560.1	BB_07g011870.1	0.84066800169605	0.0360575728451593
BB_03g000190.1	BB_07g011870.1	0.828571428571429	0.0415626822157433
BB_03g000490.1	BB_07g011870.1	1	0
BB_03g007100.1	BB_07g011870.1	0.885714285714286	0.0188454810495626
BB_03g029600.1	BB_07g011870.1	0.828571428571429	0.0415626822157433
BB_04g001610.1	BB_07g011870.1	0.828571428571429	0.0415626822157433
BB_04g004680.1	BB_07g011870.1	0.942857142857143	0.0048046647230322
BB_04g005310.1	BB_07g011870.1	0.942857142857143	0.0048046647230322
BB_04g012140.1	BB_07g011870.1	0.942857142857143	0.0048046647230322
BB_04g017160.1	BB_07g011870.1	1	0
BB_04g017410.1	BB_07g011870.1	0.828571428571429	0.0415626822157433
BB_05g001710.1	BB_07g011870.1	0.84066800169605	0.0360575728451593
BB_05g002550.1	BB_07g011870.1	0.828571428571429	0.0415626822157433
BB_05g002780.1	BB_07g011870.1	0.828571428571429	0.0415626822157433
BB_05g014420.1	BB_07g011870.1	-0.942857142857143	0.0048046647230322
BB_05g016500.1	BB_07g011870.1	0.828571428571429	0.0415626822157433
BB_05g017820.1	BB_07g011870.1	0.942857142857143	0.0048046647230322
BB_06g010140.1	BB_07g011870.1	0.828571428571429	0.0415626822157433
BB_06g011700.1	BB_07g011870.1	0.885714285714286	0.0188454810495626
BB_06g012230.1	BB_07g011870.1	0.828571428571429	0.0415626822157433
BB_06g012600.1	BB_07g011870.1	0.927633657043918	0.00766584418747307
BB_06g015570.1	BB_07g011870.1	0.885714285714286	0.0188454810495626
BB_06g017560.1	BB_07g011870.1	0.828571428571429	0.0415626822157433
BB_06g019370.1	BB_07g011870.1	0.828571428571429	0.0415626822157433
BB_06g023930.1	BB_07g011870.1	0.942857142857143	0.0048046647230322
BB_01g004090.1	BB_07g011880.1	0.942857142857143	0.0048046647230322
BB_01g013940.1	BB_07g011880.1	0.885714285714286	0.0188454810495626
BB_02g004140.1	BB_07g011880.1	0.880406274042429	0.0205987347749206
BB_02g015840.1	BB_07g011880.1	0.828571428571429	0.0415626822157433
BB_02g022030.1	BB_07g011880.1	0.84066800169605	0.0360575728451593
BB_02g023560.1	BB_07g011880.1	0.84066800169605	0.0360575728451593
BB_03g000190.1	BB_07g011880.1	0.828571428571429	0.0415626822157433
BB_03g000490.1	BB_07g011880.1	1	0
BB_03g007100.1	BB_07g011880.1	0.885714285714286	0.0188454810495626
BB_03g029600.1	BB_07g011880.1	0.828571428571429	0.0415626822157433
BB_04g001610.1	BB_07g011880.1	0.828571428571429	0.0415626822157433
BB_04g004680.1	BB_07g011880.1	0.942857142857143	0.0048046647230322
BB_04g005310.1	BB_07g011880.1	0.942857142857143	0.0048046647230322
BB_04g012140.1	BB_07g011880.1	0.942857142857143	0.0048046647230322
BB_04g017160.1	BB_07g011880.1	1	0
BB_04g017410.1	BB_07g011880.1	0.828571428571429	0.0415626822157433
BB_05g001710.1	BB_07g011880.1	0.84066800169605	0.0360575728451593
BB_05g002550.1	BB_07g011880.1	0.828571428571429	0.0415626822157433
BB_05g002780.1	BB_07g011880.1	0.828571428571429	0.0415626822157433
BB_05g014420.1	BB_07g011880.1	-0.942857142857143	0.0048046647230322
BB_05g016500.1	BB_07g011880.1	0.828571428571429	0.0415626822157433
BB_05g017820.1	BB_07g011880.1	0.942857142857143	0.0048046647230322
BB_06g010140.1	BB_07g011880.1	0.828571428571429	0.0415626822157433
BB_06g011700.1	BB_07g011880.1	0.885714285714286	0.0188454810495626
BB_06g012230.1	BB_07g011880.1	0.828571428571429	0.0415626822157433
BB_06g012600.1	BB_07g011880.1	0.927633657043918	0.00766584418747307
BB_06g015570.1	BB_07g011880.1	0.885714285714286	0.0188454810495626
BB_06g017560.1	BB_07g011880.1	0.828571428571429	0.0415626822157433
BB_06g019370.1	BB_07g011880.1	0.828571428571429	0.0415626822157433
BB_06g023930.1	BB_07g011880.1	0.942857142857143	0.0048046647230322
BB_07g011870.1	BB_07g011880.1	1	0
BB_01g004090.1	BB_07g011890.1	0.942857142857143	0.0048046647230322
BB_01g013940.1	BB_07g011890.1	0.885714285714286	0.0188454810495626
BB_02g004140.1	BB_07g011890.1	0.880406274042429	0.0205987347749206
BB_02g015840.1	BB_07g011890.1	0.828571428571429	0.0415626822157433
BB_02g022030.1	BB_07g011890.1	0.84066800169605	0.0360575728451593
BB_02g023560.1	BB_07g011890.1	0.84066800169605	0.0360575728451593
BB_03g000190.1	BB_07g011890.1	0.828571428571429	0.0415626822157433
BB_03g000490.1	BB_07g011890.1	1	0
BB_03g007100.1	BB_07g011890.1	0.885714285714286	0.0188454810495626
BB_03g029600.1	BB_07g011890.1	0.828571428571429	0.0415626822157433
BB_04g001610.1	BB_07g011890.1	0.828571428571429	0.0415626822157433
BB_04g004680.1	BB_07g011890.1	0.942857142857143	0.0048046647230322
BB_04g005310.1	BB_07g011890.1	0.942857142857143	0.0048046647230322
BB_04g012140.1	BB_07g011890.1	0.942857142857143	0.0048046647230322
BB_04g017160.1	BB_07g011890.1	1	0
BB_04g017410.1	BB_07g011890.1	0.828571428571429	0.0415626822157433
BB_05g001710.1	BB_07g011890.1	0.84066800169605	0.0360575728451593
BB_05g002550.1	BB_07g011890.1	0.828571428571429	0.0415626822157433
BB_05g002780.1	BB_07g011890.1	0.828571428571429	0.0415626822157433
BB_05g014420.1	BB_07g011890.1	-0.942857142857143	0.0048046647230322
BB_05g016500.1	BB_07g011890.1	0.828571428571429	0.0415626822157433
BB_05g017820.1	BB_07g011890.1	0.942857142857143	0.0048046647230322
BB_06g010140.1	BB_07g011890.1	0.828571428571429	0.0415626822157433
BB_06g011700.1	BB_07g011890.1	0.885714285714286	0.0188454810495626
BB_06g012230.1	BB_07g011890.1	0.828571428571429	0.0415626822157433
BB_06g012600.1	BB_07g011890.1	0.927633657043918	0.00766584418747307
BB_06g015570.1	BB_07g011890.1	0.885714285714286	0.0188454810495626
BB_06g017560.1	BB_07g011890.1	0.828571428571429	0.0415626822157433
BB_06g019370.1	BB_07g011890.1	0.828571428571429	0.0415626822157433
BB_06g023930.1	BB_07g011890.1	0.942857142857143	0.0048046647230322
BB_07g011870.1	BB_07g011890.1	1	0
BB_07g011880.1	BB_07g011890.1	1	0
BB_01g013940.1	BB_07g011900.1	1	0
BB_01g014450.1	BB_07g011900.1	0.828571428571429	0.0415626822157433
BB_01g016310.1	BB_07g011900.1	0.828571428571429	0.0415626822157433
BB_01g027180.1	BB_07g011900.1	0.828571428571429	0.0415626822157433
BB_02g001920.1	BB_07g011900.1	0.828571428571429	0.0415626822157433
BB_02g004140.1	BB_07g011900.1	0.94112394811432	0.00509754056486145
BB_02g022030.1	BB_07g011900.1	0.811679449913428	0.0498575851013405
BB_02g023540.1	BB_07g011900.1	0.880406274042429	0.0205987347749206
BB_03g000490.1	BB_07g011900.1	0.885714285714286	0.0188454810495626
BB_03g004760.1	BB_07g011900.1	0.880406274042429	0.0205987347749206
BB_04g005310.1	BB_07g011900.1	0.942857142857143	0.0048046647230322
BB_04g017160.1	BB_07g011900.1	0.885714285714286	0.0188454810495626
BB_04g017410.1	BB_07g011900.1	0.885714285714286	0.0188454810495626
BB_05g001710.1	BB_07g011900.1	0.811679449913428	0.0498575851013405
BB_05g017820.1	BB_07g011900.1	0.942857142857143	0.0048046647230322
BB_06g010140.1	BB_07g011900.1	0.885714285714286	0.0188454810495626
BB_06g011700.1	BB_07g011900.1	0.828571428571429	0.0415626822157433
BB_06g012600.1	BB_07g011900.1	0.811679449913428	0.0498575851013405
BB_06g015570.1	BB_07g011900.1	0.828571428571429	0.0415626822157433
BB_06g017560.1	BB_07g011900.1	0.885714285714286	0.0188454810495626
BB_06g023930.1	BB_07g011900.1	0.942857142857143	0.0048046647230322
BB_07g004170.1	BB_07g011900.1	0.84066800169605	0.0360575728451593
BB_07g011870.1	BB_07g011900.1	0.885714285714286	0.0188454810495626
BB_07g011880.1	BB_07g011900.1	0.885714285714286	0.0188454810495626
BB_07g011890.1	BB_07g011900.1	0.885714285714286	0.0188454810495626
BB_01g004090.1	BB_07g014790.1	0.828571428571429	0.0415626822157433
BB_01g018090.1	BB_07g014790.1	0.828571428571429	0.0415626822157433
BB_02g003510.1	BB_07g014790.1	0.885714285714286	0.0188454810495626
BB_02g015840.1	BB_07g014790.1	0.942857142857143	0.0048046647230322
BB_02g018660.1	BB_07g014790.1	0.942857142857143	0.0048046647230322
BB_02g019680.1	BB_07g014790.1	0.885714285714286	0.0188454810495626
BB_02g023550.1	BB_07g014790.1	0.94112394811432	0.00509754056486145
BB_02g023560.1	BB_07g014790.1	0.927633657043918	0.00766584418747307
BB_03g000190.1	BB_07g014790.1	0.942857142857143	0.0048046647230322
BB_03g007100.1	BB_07g014790.1	0.942857142857143	0.0048046647230322
BB_03g012160.1	BB_07g014790.1	1	0
BB_03g017640.1	BB_07g014790.1	1	0
BB_03g021640.1	BB_07g014790.1	0.828571428571429	0.0415626822157433
BB_03g025270.1	BB_07g014790.1	0.885714285714286	0.0188454810495626
BB_03g027230.1	BB_07g014790.1	0.942857142857143	0.0048046647230322
BB_03g028630.1	BB_07g014790.1	-1	0
BB_03g029590.1	BB_07g014790.1	0.885714285714286	0.0188454810495626
BB_03g029600.1	BB_07g014790.1	0.942857142857143	0.0048046647230322
BB_04g000410.1	BB_07g014790.1	0.942857142857143	0.0048046647230322
BB_04g000420.1	BB_07g014790.1	0.942857142857143	0.0048046647230322
BB_04g001610.1	BB_07g014790.1	0.942857142857143	0.0048046647230322
BB_04g004680.1	BB_07g014790.1	0.828571428571429	0.0415626822157433
BB_04g008280.1	BB_07g014790.1	0.828571428571429	0.0415626822157433
BB_04g012140.1	BB_07g014790.1	0.828571428571429	0.0415626822157433
BB_05g000500.1	BB_07g014790.1	0.885714285714286	0.0188454810495626
BB_05g000830.1	BB_07g014790.1	0.828571428571429	0.0415626822157433
BB_05g002550.1	BB_07g014790.1	0.942857142857143	0.0048046647230322
BB_05g002780.1	BB_07g014790.1	0.942857142857143	0.0048046647230322
BB_05g004280.1	BB_07g014790.1	0.942857142857143	0.0048046647230322
BB_05g004340.1	BB_07g014790.1	0.942857142857143	0.0048046647230322
BB_05g008510.1	BB_07g014790.1	0.885714285714286	0.0188454810495626
BB_05g011540.1	BB_07g014790.1	0.828571428571429	0.0415626822157433
BB_05g014420.1	BB_07g014790.1	-0.828571428571429	0.0415626822157433
BB_05g014550.1	BB_07g014790.1	1	0
BB_05g015890.1	BB_07g014790.1	1	0
BB_05g016500.1	BB_07g014790.1	0.942857142857143	0.0048046647230322
BB_06g012230.1	BB_07g014790.1	0.942857142857143	0.0048046647230322
BB_06g012600.1	BB_07g014790.1	0.84066800169605	0.0360575728451593
BB_06g025400.1	BB_07g014790.1	0.828571428571429	0.0415626822157433
BB_07g006520.1	BB_07g014790.1	0.885714285714286	0.0188454810495626
BB_07g008790.1	BB_07g014790.1	0.885714285714286	0.0188454810495626
BB_07g011830.1	BB_07g014790.1	0.828571428571429	0.0415626822157433
BB_01g014450.1	BB_07g017060.1	0.828571428571429	0.0415626822157433
BB_01g016310.1	BB_07g017060.1	0.828571428571429	0.0415626822157433
BB_01g027180.1	BB_07g017060.1	0.828571428571429	0.0415626822157433
BB_01g035730.1	BB_07g017060.1	0.828571428571429	0.0415626822157433
BB_02g001920.1	BB_07g017060.1	0.828571428571429	0.0415626822157433
BB_02g023540.1	BB_07g017060.1	0.819688599970537	0.0458371412324534
BB_03g004760.1	BB_07g017060.1	0.819688599970537	0.0458371412324534
BB_03g005260.1	BB_07g017060.1	0.885714285714286	0.0188454810495626
BB_03g026150.1	BB_07g017060.1	0.869656553478673	0.0243768916856908
BB_04g013760.1	BB_07g017060.1	0.828571428571429	0.0415626822157433
BB_04g015930.1	BB_07g017060.1	-0.885714285714286	0.0188454810495626
BB_06g012200.1	BB_07g017060.1	0.828571428571429	0.0415626822157433
BB_07g003790.1	BB_07g017060.1	0.828571428571429	0.0415626822157433
BB_07g004170.1	BB_07g017060.1	0.927633657043918	0.00766584418747307
BB_01g013940.1	BB_07g021000.1	0.828571428571429	0.0415626822157433
BB_01g035730.1	BB_07g021000.1	0.942857142857143	0.0048046647230322
BB_02g015840.1	BB_07g021000.1	0.885714285714286	0.0188454810495626
BB_02g018660.1	BB_07g021000.1	0.828571428571429	0.0415626822157433
BB_02g019680.1	BB_07g021000.1	0.942857142857143	0.0048046647230322
BB_02g023540.1	BB_07g021000.1	0.880406274042429	0.0205987347749206
BB_02g023550.1	BB_07g021000.1	0.880406274042429	0.0205987347749206
BB_03g000190.1	BB_07g021000.1	0.885714285714286	0.0188454810495626
BB_03g004760.1	BB_07g021000.1	0.880406274042429	0.0205987347749206
BB_03g005260.1	BB_07g021000.1	0.828571428571429	0.0415626822157433
BB_03g021640.1	BB_07g021000.1	0.942857142857143	0.0048046647230322
BB_03g026150.1	BB_07g021000.1	0.898645105261295	0.0148886220055804
BB_03g029600.1	BB_07g021000.1	0.885714285714286	0.0188454810495626
BB_04g000410.1	BB_07g021000.1	0.828571428571429	0.0415626822157433
BB_04g000420.1	BB_07g021000.1	0.828571428571429	0.0415626822157433
BB_04g001610.1	BB_07g021000.1	0.885714285714286	0.0188454810495626
BB_04g008280.1	BB_07g021000.1	0.942857142857143	0.0048046647230322
BB_04g013760.1	BB_07g021000.1	0.942857142857143	0.0048046647230322
BB_04g015930.1	BB_07g021000.1	-0.828571428571429	0.0415626822157433
BB_05g000500.1	BB_07g021000.1	0.942857142857143	0.0048046647230322
BB_05g002550.1	BB_07g021000.1	0.885714285714286	0.0188454810495626
BB_05g002780.1	BB_07g021000.1	0.885714285714286	0.0188454810495626
BB_05g004280.1	BB_07g021000.1	0.828571428571429	0.0415626822157433
BB_05g004340.1	BB_07g021000.1	0.828571428571429	0.0415626822157433
BB_05g008510.1	BB_07g021000.1	0.942857142857143	0.0048046647230322
BB_05g011540.1	BB_07g021000.1	0.942857142857143	0.0048046647230322
BB_05g016500.1	BB_07g021000.1	0.885714285714286	0.0188454810495626
BB_06g010140.1	BB_07g021000.1	0.885714285714286	0.0188454810495626
BB_06g012200.1	BB_07g021000.1	0.942857142857143	0.0048046647230322
BB_06g012230.1	BB_07g021000.1	0.885714285714286	0.0188454810495626
BB_06g012600.1	BB_07g021000.1	0.811679449913428	0.0498575851013405
BB_07g003790.1	BB_07g021000.1	0.942857142857143	0.0048046647230322
BB_07g004170.1	BB_07g021000.1	0.84066800169605	0.0360575728451593
BB_07g006520.1	BB_07g021000.1	0.942857142857143	0.0048046647230322
BB_07g008790.1	BB_07g021000.1	0.942857142857143	0.0048046647230322
BB_07g009270.1	BB_07g021000.1	0.942857142857143	0.0048046647230322
BB_07g011900.1	BB_07g021000.1	0.828571428571429	0.0415626822157433
BB_01g018090.1	BB_08g000170.1	0.942857142857143	0.0048046647230322
BB_02g015840.1	BB_08g000170.1	0.885714285714286	0.0188454810495626
BB_02g018660.1	BB_08g000170.1	1	0
BB_02g019680.1	BB_08g000170.1	0.942857142857143	0.0048046647230322
BB_02g022030.1	BB_08g000170.1	0.811679449913428	0.0498575851013405
BB_02g023540.1	BB_08g000170.1	0.880406274042429	0.0205987347749206
BB_02g023550.1	BB_08g000170.1	0.880406274042429	0.0205987347749206
BB_02g023560.1	BB_08g000170.1	0.811679449913428	0.0498575851013405
BB_03g000190.1	BB_08g000170.1	0.885714285714286	0.0188454810495626
BB_03g004760.1	BB_08g000170.1	0.880406274042429	0.0205987347749206
BB_03g005260.1	BB_08g000170.1	0.828571428571429	0.0415626822157433
BB_03g007100.1	BB_08g000170.1	0.828571428571429	0.0415626822157433
BB_03g012160.1	BB_08g000170.1	0.942857142857143	0.0048046647230322
BB_03g017640.1	BB_08g000170.1	0.942857142857143	0.0048046647230322
BB_03g026150.1	BB_08g000170.1	0.811679449913428	0.0498575851013405
BB_03g027230.1	BB_08g000170.1	0.885714285714286	0.0188454810495626
BB_03g028630.1	BB_08g000170.1	-0.942857142857143	0.0048046647230322
BB_03g029590.1	BB_08g000170.1	0.942857142857143	0.0048046647230322
BB_03g029600.1	BB_08g000170.1	0.885714285714286	0.0188454810495626
BB_04g000410.1	BB_08g000170.1	1	0
BB_04g000420.1	BB_08g000170.1	1	0
BB_04g001610.1	BB_08g000170.1	0.885714285714286	0.0188454810495626
BB_04g015930.1	BB_08g000170.1	-0.828571428571429	0.0415626822157433
BB_05g000500.1	BB_08g000170.1	0.942857142857143	0.0048046647230322
BB_05g001710.1	BB_08g000170.1	0.811679449913428	0.0498575851013405
BB_05g002550.1	BB_08g000170.1	0.885714285714286	0.0188454810495626
BB_05g002780.1	BB_08g000170.1	0.885714285714286	0.0188454810495626
BB_05g004280.1	BB_08g000170.1	1	0
BB_05g004340.1	BB_08g000170.1	1	0
BB_05g008510.1	BB_08g000170.1	0.942857142857143	0.0048046647230322
BB_05g014550.1	BB_08g000170.1	0.942857142857143	0.0048046647230322
BB_05g015890.1	BB_08g000170.1	0.942857142857143	0.0048046647230322
BB_05g016500.1	BB_08g000170.1	0.885714285714286	0.0188454810495626
BB_06g010140.1	BB_08g000170.1	0.885714285714286	0.0188454810495626
BB_06g011700.1	BB_08g000170.1	0.828571428571429	0.0415626822157433
BB_06g012230.1	BB_08g000170.1	0.885714285714286	0.0188454810495626
BB_06g015570.1	BB_08g000170.1	0.828571428571429	0.0415626822157433
BB_06g025400.1	BB_08g000170.1	0.942857142857143	0.0048046647230322
BB_07g006520.1	BB_08g000170.1	0.942857142857143	0.0048046647230322
BB_07g008790.1	BB_08g000170.1	0.942857142857143	0.0048046647230322
BB_07g014790.1	BB_08g000170.1	0.942857142857143	0.0048046647230322
BB_07g021000.1	BB_08g000170.1	0.828571428571429	0.0415626822157433
BB_01g013940.1	BB_08g001220.1	0.880406274042429	0.0205987347749206
BB_01g014450.1	BB_08g001220.1	0.880406274042429	0.0205987347749206
BB_01g016310.1	BB_08g001220.1	0.880406274042429	0.0205987347749206
BB_01g018090.1	BB_08g001220.1	0.94112394811432	0.00509754056486145
BB_01g027180.1	BB_08g001220.1	0.880406274042429	0.0205987347749206
BB_01g035730.1	BB_08g001220.1	0.880406274042429	0.0205987347749206
BB_02g001920.1	BB_08g001220.1	0.880406274042429	0.0205987347749206
BB_02g004140.1	BB_08g001220.1	0.935483870967742	0.0061092276190795
BB_02g018660.1	BB_08g001220.1	0.880406274042429	0.0205987347749206
BB_02g019680.1	BB_08g001220.1	0.880406274042429	0.0205987347749206
BB_02g022030.1	BB_08g001220.1	0.893259600268861	0.0164821953396457
BB_02g023540.1	BB_08g001220.1	1	0
BB_03g004760.1	BB_08g001220.1	1	0
BB_03g005260.1	BB_08g001220.1	0.880406274042429	0.0205987347749206
BB_03g026150.1	BB_08g001220.1	0.893259600268861	0.0164821953396457
BB_03g029590.1	BB_08g001220.1	0.880406274042429	0.0205987347749206
BB_04g000410.1	BB_08g001220.1	0.880406274042429	0.0205987347749206
BB_04g000420.1	BB_08g001220.1	0.880406274042429	0.0205987347749206
BB_04g005310.1	BB_08g001220.1	0.880406274042429	0.0205987347749206
BB_04g013760.1	BB_08g001220.1	0.880406274042429	0.0205987347749206
BB_04g015930.1	BB_08g001220.1	-0.880406274042429	0.0205987347749206
BB_05g000500.1	BB_08g001220.1	0.880406274042429	0.0205987347749206
BB_05g001710.1	BB_08g001220.1	0.893259600268861	0.0164821953396457
BB_05g004280.1	BB_08g001220.1	0.880406274042429	0.0205987347749206
BB_05g004340.1	BB_08g001220.1	0.880406274042429	0.0205987347749206
BB_05g008510.1	BB_08g001220.1	0.880406274042429	0.0205987347749206
BB_06g010140.1	BB_08g001220.1	0.94112394811432	0.00509754056486145
BB_06g011700.1	BB_08g001220.1	0.880406274042429	0.0205987347749206
BB_06g012200.1	BB_08g001220.1	0.880406274042429	0.0205987347749206
BB_06g015570.1	BB_08g001220.1	0.880406274042429	0.0205987347749206
BB_06g023930.1	BB_08g001220.1	0.880406274042429	0.0205987347749206
BB_06g025400.1	BB_08g001220.1	0.94112394811432	0.00509754056486145
BB_07g003790.1	BB_08g001220.1	0.880406274042429	0.0205987347749206
BB_07g004170.1	BB_08g001220.1	0.954863710632231	0.00300994919281772
BB_07g006520.1	BB_08g001220.1	0.880406274042429	0.0205987347749206
BB_07g008790.1	BB_08g001220.1	0.880406274042429	0.0205987347749206
BB_07g011900.1	BB_08g001220.1	0.880406274042429	0.0205987347749206
BB_07g017060.1	BB_08g001220.1	0.819688599970537	0.0458371412324534
BB_07g021000.1	BB_08g001220.1	0.880406274042429	0.0205987347749206
BB_08g000170.1	BB_08g001220.1	0.880406274042429	0.0205987347749206
BB_01g004090.1	BB_08g001230.1	0.94112394811432	0.00509754056486145
BB_01g013940.1	BB_08g001230.1	0.880406274042429	0.0205987347749206
BB_01g014450.1	BB_08g001230.1	0.880406274042429	0.0205987347749206
BB_01g016310.1	BB_08g001230.1	0.880406274042429	0.0205987347749206
BB_01g027180.1	BB_08g001230.1	0.880406274042429	0.0205987347749206
BB_02g001920.1	BB_08g001230.1	0.880406274042429	0.0205987347749206
BB_02g003510.1	BB_08g001230.1	0.880406274042429	0.0205987347749206
BB_02g004140.1	BB_08g001230.1	0.935483870967742	0.0061092276190795
BB_02g022030.1	BB_08g001230.1	0.893259600268861	0.0164821953396457
BB_02g023560.1	BB_08g001230.1	0.893259600268861	0.0164821953396457
BB_03g000490.1	BB_08g001230.1	0.94112394811432	0.00509754056486145
BB_03g007100.1	BB_08g001230.1	0.880406274042429	0.0205987347749206
BB_03g025270.1	BB_08g001230.1	0.880406274042429	0.0205987347749206
BB_03g030270.1	BB_08g001230.1	0.94112394811432	0.00509754056486145
BB_04g004680.1	BB_08g001230.1	0.94112394811432	0.00509754056486145
BB_04g005310.1	BB_08g001230.1	0.880406274042429	0.0205987347749206
BB_04g012140.1	BB_08g001230.1	0.94112394811432	0.00509754056486145
BB_04g017160.1	BB_08g001230.1	0.94112394811432	0.00509754056486145
BB_04g017410.1	BB_08g001230.1	0.94112394811432	0.00509754056486145
BB_05g001710.1	BB_08g001230.1	0.893259600268861	0.0164821953396457
BB_05g002530.1	BB_08g001230.1	0.94112394811432	0.00509754056486145
BB_05g014420.1	BB_08g001230.1	-0.94112394811432	0.00509754056486145
BB_05g017820.1	BB_08g001230.1	0.94112394811432	0.00509754056486145
BB_06g000420.1	BB_08g001230.1	0.819688599970537	0.0458371412324534
BB_06g011700.1	BB_08g001230.1	0.880406274042429	0.0205987347749206
BB_06g012600.1	BB_08g001230.1	0.893259600268861	0.0164821953396457
BB_06g015570.1	BB_08g001230.1	0.880406274042429	0.0205987347749206
BB_06g017560.1	BB_08g001230.1	0.94112394811432	0.00509754056486145
BB_06g019370.1	BB_08g001230.1	0.94112394811432	0.00509754056486145
BB_06g023930.1	BB_08g001230.1	0.880406274042429	0.0205987347749206
BB_07g011870.1	BB_08g001230.1	0.94112394811432	0.00509754056486145
BB_07g011880.1	BB_08g001230.1	0.94112394811432	0.00509754056486145
BB_07g011890.1	BB_08g001230.1	0.94112394811432	0.00509754056486145
BB_07g011900.1	BB_08g001230.1	0.880406274042429	0.0205987347749206
BB_01g018090.1	BB_08g001510.1	0.942857142857143	0.0048046647230322
BB_02g015840.1	BB_08g001510.1	0.885714285714286	0.0188454810495626
BB_02g018660.1	BB_08g001510.1	1	0
BB_02g019680.1	BB_08g001510.1	0.942857142857143	0.0048046647230322
BB_02g022030.1	BB_08g001510.1	0.811679449913428	0.0498575851013405
BB_02g023540.1	BB_08g001510.1	0.880406274042429	0.0205987347749206
BB_02g023550.1	BB_08g001510.1	0.880406274042429	0.0205987347749206
BB_02g023560.1	BB_08g001510.1	0.811679449913428	0.0498575851013405
BB_03g000190.1	BB_08g001510.1	0.885714285714286	0.0188454810495626
BB_03g004760.1	BB_08g001510.1	0.880406274042429	0.0205987347749206
BB_03g005260.1	BB_08g001510.1	0.828571428571429	0.0415626822157433
BB_03g007100.1	BB_08g001510.1	0.828571428571429	0.0415626822157433
BB_03g012160.1	BB_08g001510.1	0.942857142857143	0.0048046647230322
BB_03g017640.1	BB_08g001510.1	0.942857142857143	0.0048046647230322
BB_03g026150.1	BB_08g001510.1	0.811679449913428	0.0498575851013405
BB_03g027230.1	BB_08g001510.1	0.885714285714286	0.0188454810495626
BB_03g028630.1	BB_08g001510.1	-0.942857142857143	0.0048046647230322
BB_03g029590.1	BB_08g001510.1	0.942857142857143	0.0048046647230322
BB_03g029600.1	BB_08g001510.1	0.885714285714286	0.0188454810495626
BB_04g000410.1	BB_08g001510.1	1	0
BB_04g000420.1	BB_08g001510.1	1	0
BB_04g001610.1	BB_08g001510.1	0.885714285714286	0.0188454810495626
BB_04g015930.1	BB_08g001510.1	-0.828571428571429	0.0415626822157433
BB_05g000500.1	BB_08g001510.1	0.942857142857143	0.0048046647230322
BB_05g001710.1	BB_08g001510.1	0.811679449913428	0.0498575851013405
BB_05g002550.1	BB_08g001510.1	0.885714285714286	0.0188454810495626
BB_05g002780.1	BB_08g001510.1	0.885714285714286	0.0188454810495626
BB_05g004280.1	BB_08g001510.1	1	0
BB_05g004340.1	BB_08g001510.1	1	0
BB_05g008510.1	BB_08g001510.1	0.942857142857143	0.0048046647230322
BB_05g014550.1	BB_08g001510.1	0.942857142857143	0.0048046647230322
BB_05g015890.1	BB_08g001510.1	0.942857142857143	0.0048046647230322
BB_05g016500.1	BB_08g001510.1	0.885714285714286	0.0188454810495626
BB_06g010140.1	BB_08g001510.1	0.885714285714286	0.0188454810495626
BB_06g011700.1	BB_08g001510.1	0.828571428571429	0.0415626822157433
BB_06g012230.1	BB_08g001510.1	0.885714285714286	0.0188454810495626
BB_06g015570.1	BB_08g001510.1	0.828571428571429	0.0415626822157433
BB_06g025400.1	BB_08g001510.1	0.942857142857143	0.0048046647230322
BB_07g006520.1	BB_08g001510.1	0.942857142857143	0.0048046647230322
BB_07g008790.1	BB_08g001510.1	0.942857142857143	0.0048046647230322
BB_07g014790.1	BB_08g001510.1	0.942857142857143	0.0048046647230322
BB_07g021000.1	BB_08g001510.1	0.828571428571429	0.0415626822157433
BB_08g000170.1	BB_08g001510.1	1	0
BB_08g001220.1	BB_08g001510.1	0.880406274042429	0.0205987347749206
BB_01g018090.1	BB_08g001720.1	0.942857142857143	0.0048046647230322
BB_02g015840.1	BB_08g001720.1	0.885714285714286	0.0188454810495626
BB_02g018660.1	BB_08g001720.1	1	0
BB_02g019680.1	BB_08g001720.1	0.942857142857143	0.0048046647230322
BB_02g022030.1	BB_08g001720.1	0.811679449913428	0.0498575851013405
BB_02g023540.1	BB_08g001720.1	0.880406274042429	0.0205987347749206
BB_02g023550.1	BB_08g001720.1	0.880406274042429	0.0205987347749206
BB_02g023560.1	BB_08g001720.1	0.811679449913428	0.0498575851013405
BB_03g000190.1	BB_08g001720.1	0.885714285714286	0.0188454810495626
BB_03g004760.1	BB_08g001720.1	0.880406274042429	0.0205987347749206
BB_03g005260.1	BB_08g001720.1	0.828571428571429	0.0415626822157433
BB_03g007100.1	BB_08g001720.1	0.828571428571429	0.0415626822157433
BB_03g012160.1	BB_08g001720.1	0.942857142857143	0.0048046647230322
BB_03g017640.1	BB_08g001720.1	0.942857142857143	0.0048046647230322
BB_03g026150.1	BB_08g001720.1	0.811679449913428	0.0498575851013405
BB_03g027230.1	BB_08g001720.1	0.885714285714286	0.0188454810495626
BB_03g028630.1	BB_08g001720.1	-0.942857142857143	0.0048046647230322
BB_03g029590.1	BB_08g001720.1	0.942857142857143	0.0048046647230322
BB_03g029600.1	BB_08g001720.1	0.885714285714286	0.0188454810495626
BB_04g000410.1	BB_08g001720.1	1	0
BB_04g000420.1	BB_08g001720.1	1	0
BB_04g001610.1	BB_08g001720.1	0.885714285714286	0.0188454810495626
BB_04g015930.1	BB_08g001720.1	-0.828571428571429	0.0415626822157433
BB_05g000500.1	BB_08g001720.1	0.942857142857143	0.0048046647230322
BB_05g001710.1	BB_08g001720.1	0.811679449913428	0.0498575851013405
BB_05g002550.1	BB_08g001720.1	0.885714285714286	0.0188454810495626
BB_05g002780.1	BB_08g001720.1	0.885714285714286	0.0188454810495626
BB_05g004280.1	BB_08g001720.1	1	0
BB_05g004340.1	BB_08g001720.1	1	0
BB_05g008510.1	BB_08g001720.1	0.942857142857143	0.0048046647230322
BB_05g014550.1	BB_08g001720.1	0.942857142857143	0.0048046647230322
BB_05g015890.1	BB_08g001720.1	0.942857142857143	0.0048046647230322
BB_05g016500.1	BB_08g001720.1	0.885714285714286	0.0188454810495626
BB_06g010140.1	BB_08g001720.1	0.885714285714286	0.0188454810495626
BB_06g011700.1	BB_08g001720.1	0.828571428571429	0.0415626822157433
BB_06g012230.1	BB_08g001720.1	0.885714285714286	0.0188454810495626
BB_06g015570.1	BB_08g001720.1	0.828571428571429	0.0415626822157433
BB_06g025400.1	BB_08g001720.1	0.942857142857143	0.0048046647230322
BB_07g006520.1	BB_08g001720.1	0.942857142857143	0.0048046647230322
BB_07g008790.1	BB_08g001720.1	0.942857142857143	0.0048046647230322
BB_07g014790.1	BB_08g001720.1	0.942857142857143	0.0048046647230322
BB_07g021000.1	BB_08g001720.1	0.828571428571429	0.0415626822157433
BB_08g000170.1	BB_08g001720.1	1	0
BB_08g001220.1	BB_08g001720.1	0.880406274042429	0.0205987347749206
BB_08g001510.1	BB_08g001720.1	1	0
BB_02g015840.1	BB_08g009610.1	1	0
BB_02g018660.1	BB_08g009610.1	0.885714285714286	0.0188454810495626
BB_02g019680.1	BB_08g009610.1	0.942857142857143	0.0048046647230322
BB_02g023550.1	BB_08g009610.1	0.94112394811432	0.00509754056486145
BB_02g023560.1	BB_08g009610.1	0.84066800169605	0.0360575728451593
BB_03g000190.1	BB_08g009610.1	1	0
BB_03g000490.1	BB_08g009610.1	0.828571428571429	0.0415626822157433
BB_03g007100.1	BB_08g009610.1	0.885714285714286	0.0188454810495626
BB_03g012160.1	BB_08g009610.1	0.942857142857143	0.0048046647230322
BB_03g017640.1	BB_08g009610.1	0.942857142857143	0.0048046647230322
BB_03g021640.1	BB_08g009610.1	0.942857142857143	0.0048046647230322
BB_03g027230.1	BB_08g009610.1	0.828571428571429	0.0415626822157433
BB_03g028630.1	BB_08g009610.1	-0.942857142857143	0.0048046647230322
BB_03g029600.1	BB_08g009610.1	1	0
BB_04g000410.1	BB_08g009610.1	0.885714285714286	0.0188454810495626
BB_04g000420.1	BB_08g009610.1	0.885714285714286	0.0188454810495626
BB_04g001610.1	BB_08g009610.1	1	0
BB_04g008280.1	BB_08g009610.1	0.942857142857143	0.0048046647230322
BB_04g017160.1	BB_08g009610.1	0.828571428571429	0.0415626822157433
BB_05g000500.1	BB_08g009610.1	0.942857142857143	0.0048046647230322
BB_05g002550.1	BB_08g009610.1	1	0
BB_05g002780.1	BB_08g009610.1	1	0
BB_05g004280.1	BB_08g009610.1	0.885714285714286	0.0188454810495626
BB_05g004340.1	BB_08g009610.1	0.885714285714286	0.0188454810495626
BB_05g008510.1	BB_08g009610.1	0.942857142857143	0.0048046647230322
BB_05g011540.1	BB_08g009610.1	0.942857142857143	0.0048046647230322
BB_05g014550.1	BB_08g009610.1	0.942857142857143	0.0048046647230322
BB_05g015890.1	BB_08g009610.1	0.942857142857143	0.0048046647230322
BB_05g016500.1	BB_08g009610.1	1	0
BB_06g010140.1	BB_08g009610.1	0.828571428571429	0.0415626822157433
BB_06g012230.1	BB_08g009610.1	1	0
BB_06g012600.1	BB_08g009610.1	0.927633657043918	0.00766584418747307
BB_07g006520.1	BB_08g009610.1	0.942857142857143	0.0048046647230322
BB_07g008790.1	BB_08g009610.1	0.942857142857143	0.0048046647230322
BB_07g011870.1	BB_08g009610.1	0.828571428571429	0.0415626822157433
BB_07g011880.1	BB_08g009610.1	0.828571428571429	0.0415626822157433
BB_07g011890.1	BB_08g009610.1	0.828571428571429	0.0415626822157433
BB_07g014790.1	BB_08g009610.1	0.942857142857143	0.0048046647230322
BB_07g021000.1	BB_08g009610.1	0.885714285714286	0.0188454810495626
BB_08g000170.1	BB_08g009610.1	0.885714285714286	0.0188454810495626
BB_08g001510.1	BB_08g009610.1	0.885714285714286	0.0188454810495626
BB_08g001720.1	BB_08g009610.1	0.885714285714286	0.0188454810495626
BB_01g018090.1	BB_08g013600.1	0.942857142857143	0.0048046647230322
BB_02g015840.1	BB_08g013600.1	0.885714285714286	0.0188454810495626
BB_02g018660.1	BB_08g013600.1	1	0
BB_02g019680.1	BB_08g013600.1	0.942857142857143	0.0048046647230322
BB_02g022030.1	BB_08g013600.1	0.811679449913428	0.0498575851013405
BB_02g023540.1	BB_08g013600.1	0.880406274042429	0.0205987347749206
BB_02g023550.1	BB_08g013600.1	0.880406274042429	0.0205987347749206
BB_02g023560.1	BB_08g013600.1	0.811679449913428	0.0498575851013405
BB_03g000190.1	BB_08g013600.1	0.885714285714286	0.0188454810495626
BB_03g004760.1	BB_08g013600.1	0.880406274042429	0.0205987347749206
BB_03g005260.1	BB_08g013600.1	0.828571428571429	0.0415626822157433
BB_03g007100.1	BB_08g013600.1	0.828571428571429	0.0415626822157433
BB_03g012160.1	BB_08g013600.1	0.942857142857143	0.0048046647230322
BB_03g017640.1	BB_08g013600.1	0.942857142857143	0.0048046647230322
BB_03g026150.1	BB_08g013600.1	0.811679449913428	0.0498575851013405
BB_03g027230.1	BB_08g013600.1	0.885714285714286	0.0188454810495626
BB_03g028630.1	BB_08g013600.1	-0.942857142857143	0.0048046647230322
BB_03g029590.1	BB_08g013600.1	0.942857142857143	0.0048046647230322
BB_03g029600.1	BB_08g013600.1	0.885714285714286	0.0188454810495626
BB_04g000410.1	BB_08g013600.1	1	0
BB_04g000420.1	BB_08g013600.1	1	0
BB_04g001610.1	BB_08g013600.1	0.885714285714286	0.0188454810495626
BB_04g015930.1	BB_08g013600.1	-0.828571428571429	0.0415626822157433
BB_05g000500.1	BB_08g013600.1	0.942857142857143	0.0048046647230322
BB_05g001710.1	BB_08g013600.1	0.811679449913428	0.0498575851013405
BB_05g002550.1	BB_08g013600.1	0.885714285714286	0.0188454810495626
BB_05g002780.1	BB_08g013600.1	0.885714285714286	0.0188454810495626
BB_05g004280.1	BB_08g013600.1	1	0
BB_05g004340.1	BB_08g013600.1	1	0
BB_05g008510.1	BB_08g013600.1	0.942857142857143	0.0048046647230322
BB_05g014550.1	BB_08g013600.1	0.942857142857143	0.0048046647230322
BB_05g015890.1	BB_08g013600.1	0.942857142857143	0.0048046647230322
BB_05g016500.1	BB_08g013600.1	0.885714285714286	0.0188454810495626
BB_06g010140.1	BB_08g013600.1	0.885714285714286	0.0188454810495626
BB_06g011700.1	BB_08g013600.1	0.828571428571429	0.0415626822157433
BB_06g012230.1	BB_08g013600.1	0.885714285714286	0.0188454810495626
BB_06g015570.1	BB_08g013600.1	0.828571428571429	0.0415626822157433
BB_06g025400.1	BB_08g013600.1	0.942857142857143	0.0048046647230322
BB_07g006520.1	BB_08g013600.1	0.942857142857143	0.0048046647230322
BB_07g008790.1	BB_08g013600.1	0.942857142857143	0.0048046647230322
BB_07g014790.1	BB_08g013600.1	0.942857142857143	0.0048046647230322
BB_07g021000.1	BB_08g013600.1	0.828571428571429	0.0415626822157433
BB_08g000170.1	BB_08g013600.1	1	0
BB_08g001220.1	BB_08g013600.1	0.880406274042429	0.0205987347749206
BB_08g001510.1	BB_08g013600.1	1	0
BB_08g001720.1	BB_08g013600.1	1	0
BB_08g009610.1	BB_08g013600.1	0.885714285714286	0.0188454810495626
BB_01g013940.1	BB_08g019080.1	0.828571428571429	0.0415626822157433
BB_01g035730.1	BB_08g019080.1	0.942857142857143	0.0048046647230322
BB_02g015840.1	BB_08g019080.1	0.885714285714286	0.0188454810495626
BB_02g018660.1	BB_08g019080.1	0.828571428571429	0.0415626822157433
BB_02g019680.1	BB_08g019080.1	0.942857142857143	0.0048046647230322
BB_02g023540.1	BB_08g019080.1	0.880406274042429	0.0205987347749206
BB_02g023550.1	BB_08g019080.1	0.880406274042429	0.0205987347749206
BB_03g000190.1	BB_08g019080.1	0.885714285714286	0.0188454810495626
BB_03g004760.1	BB_08g019080.1	0.880406274042429	0.0205987347749206
BB_03g005260.1	BB_08g019080.1	0.828571428571429	0.0415626822157433
BB_03g021640.1	BB_08g019080.1	0.942857142857143	0.0048046647230322
BB_03g026150.1	BB_08g019080.1	0.898645105261295	0.0148886220055804
BB_03g029600.1	BB_08g019080.1	0.885714285714286	0.0188454810495626
BB_04g000410.1	BB_08g019080.1	0.828571428571429	0.0415626822157433
BB_04g000420.1	BB_08g019080.1	0.828571428571429	0.0415626822157433
BB_04g001610.1	BB_08g019080.1	0.885714285714286	0.0188454810495626
BB_04g008280.1	BB_08g019080.1	0.942857142857143	0.0048046647230322
BB_04g013760.1	BB_08g019080.1	0.942857142857143	0.0048046647230322
BB_04g015930.1	BB_08g019080.1	-0.828571428571429	0.0415626822157433
BB_05g000500.1	BB_08g019080.1	0.942857142857143	0.0048046647230322
BB_05g002550.1	BB_08g019080.1	0.885714285714286	0.0188454810495626
BB_05g002780.1	BB_08g019080.1	0.885714285714286	0.0188454810495626
BB_05g004280.1	BB_08g019080.1	0.828571428571429	0.0415626822157433
BB_05g004340.1	BB_08g019080.1	0.828571428571429	0.0415626822157433
BB_05g008510.1	BB_08g019080.1	0.942857142857143	0.0048046647230322
BB_05g011540.1	BB_08g019080.1	0.942857142857143	0.0048046647230322
BB_05g016500.1	BB_08g019080.1	0.885714285714286	0.0188454810495626
BB_06g010140.1	BB_08g019080.1	0.885714285714286	0.0188454810495626
BB_06g012200.1	BB_08g019080.1	0.942857142857143	0.0048046647230322
BB_06g012230.1	BB_08g019080.1	0.885714285714286	0.0188454810495626
BB_06g012600.1	BB_08g019080.1	0.811679449913428	0.0498575851013405
BB_07g003790.1	BB_08g019080.1	0.942857142857143	0.0048046647230322
BB_07g004170.1	BB_08g019080.1	0.84066800169605	0.0360575728451593
BB_07g006520.1	BB_08g019080.1	0.942857142857143	0.0048046647230322
BB_07g008790.1	BB_08g019080.1	0.942857142857143	0.0048046647230322
BB_07g009270.1	BB_08g019080.1	0.942857142857143	0.0048046647230322
BB_07g011900.1	BB_08g019080.1	0.828571428571429	0.0415626822157433
BB_07g021000.1	BB_08g019080.1	1	0
BB_08g000170.1	BB_08g019080.1	0.828571428571429	0.0415626822157433
BB_08g001220.1	BB_08g019080.1	0.880406274042429	0.0205987347749206
BB_08g001510.1	BB_08g019080.1	0.828571428571429	0.0415626822157433
BB_08g001720.1	BB_08g019080.1	0.828571428571429	0.0415626822157433
BB_08g009610.1	BB_08g019080.1	0.885714285714286	0.0188454810495626
BB_08g013600.1	BB_08g019080.1	0.828571428571429	0.0415626822157433
BB_01g013940.1	BB_08g019090.1	0.885714285714286	0.0188454810495626
BB_01g014450.1	BB_08g019090.1	0.885714285714286	0.0188454810495626
BB_01g016310.1	BB_08g019090.1	0.885714285714286	0.0188454810495626
BB_01g027180.1	BB_08g019090.1	0.885714285714286	0.0188454810495626
BB_02g001920.1	BB_08g019090.1	0.885714285714286	0.0188454810495626
BB_02g004140.1	BB_08g019090.1	0.880406274042429	0.0205987347749206
BB_03g000490.1	BB_08g019090.1	0.828571428571429	0.0415626822157433
BB_03g030270.1	BB_08g019090.1	0.942857142857143	0.0048046647230322
BB_04g017160.1	BB_08g019090.1	0.828571428571429	0.0415626822157433
BB_04g017410.1	BB_08g019090.1	1	0
BB_05g002530.1	BB_08g019090.1	0.942857142857143	0.0048046647230322
BB_05g017820.1	BB_08g019090.1	0.942857142857143	0.0048046647230322
BB_06g000420.1	BB_08g019090.1	0.942857142857143	0.0048046647230322
BB_06g012600.1	BB_08g019090.1	0.84066800169605	0.0360575728451593
BB_06g017560.1	BB_08g019090.1	1	0
BB_06g019370.1	BB_08g019090.1	0.828571428571429	0.0415626822157433
BB_07g004170.1	BB_08g019090.1	0.811679449913428	0.0498575851013405
BB_07g009650.1	BB_08g019090.1	-0.828571428571429	0.0415626822157433
BB_07g011870.1	BB_08g019090.1	0.828571428571429	0.0415626822157433
BB_07g011880.1	BB_08g019090.1	0.828571428571429	0.0415626822157433
BB_07g011890.1	BB_08g019090.1	0.828571428571429	0.0415626822157433
BB_07g011900.1	BB_08g019090.1	0.885714285714286	0.0188454810495626
BB_08g001230.1	BB_08g019090.1	0.94112394811432	0.00509754056486145
BB_01g004090.1	BB_08g019100.1	0.828571428571429	0.0415626822157433
BB_01g018090.1	BB_08g019100.1	0.828571428571429	0.0415626822157433
BB_02g003510.1	BB_08g019100.1	0.885714285714286	0.0188454810495626
BB_02g015840.1	BB_08g019100.1	0.942857142857143	0.0048046647230322
BB_02g018660.1	BB_08g019100.1	0.942857142857143	0.0048046647230322
BB_02g019680.1	BB_08g019100.1	0.885714285714286	0.0188454810495626
BB_02g023550.1	BB_08g019100.1	0.94112394811432	0.00509754056486145
BB_02g023560.1	BB_08g019100.1	0.927633657043918	0.00766584418747307
BB_03g000190.1	BB_08g019100.1	0.942857142857143	0.0048046647230322
BB_03g007100.1	BB_08g019100.1	0.942857142857143	0.0048046647230322
BB_03g012160.1	BB_08g019100.1	1	0
BB_03g017640.1	BB_08g019100.1	1	0
BB_03g021640.1	BB_08g019100.1	0.828571428571429	0.0415626822157433
BB_03g025270.1	BB_08g019100.1	0.885714285714286	0.0188454810495626
BB_03g027230.1	BB_08g019100.1	0.942857142857143	0.0048046647230322
BB_03g028630.1	BB_08g019100.1	-1	0
BB_03g029590.1	BB_08g019100.1	0.885714285714286	0.0188454810495626
BB_03g029600.1	BB_08g019100.1	0.942857142857143	0.0048046647230322
BB_04g000410.1	BB_08g019100.1	0.942857142857143	0.0048046647230322
BB_04g000420.1	BB_08g019100.1	0.942857142857143	0.0048046647230322
BB_04g001610.1	BB_08g019100.1	0.942857142857143	0.0048046647230322
BB_04g004680.1	BB_08g019100.1	0.828571428571429	0.0415626822157433
BB_04g008280.1	BB_08g019100.1	0.828571428571429	0.0415626822157433
BB_04g012140.1	BB_08g019100.1	0.828571428571429	0.0415626822157433
BB_05g000500.1	BB_08g019100.1	0.885714285714286	0.0188454810495626
BB_05g000830.1	BB_08g019100.1	0.828571428571429	0.0415626822157433
BB_05g002550.1	BB_08g019100.1	0.942857142857143	0.0048046647230322
BB_05g002780.1	BB_08g019100.1	0.942857142857143	0.0048046647230322
BB_05g004280.1	BB_08g019100.1	0.942857142857143	0.0048046647230322
BB_05g004340.1	BB_08g019100.1	0.942857142857143	0.0048046647230322
BB_05g008510.1	BB_08g019100.1	0.885714285714286	0.0188454810495626
BB_05g011540.1	BB_08g019100.1	0.828571428571429	0.0415626822157433
BB_05g014420.1	BB_08g019100.1	-0.828571428571429	0.0415626822157433
BB_05g014550.1	BB_08g019100.1	1	0
BB_05g015890.1	BB_08g019100.1	1	0
BB_05g016500.1	BB_08g019100.1	0.942857142857143	0.0048046647230322
BB_06g012230.1	BB_08g019100.1	0.942857142857143	0.0048046647230322
BB_06g012600.1	BB_08g019100.1	0.84066800169605	0.0360575728451593
BB_06g025400.1	BB_08g019100.1	0.828571428571429	0.0415626822157433
BB_07g006520.1	BB_08g019100.1	0.885714285714286	0.0188454810495626
BB_07g008790.1	BB_08g019100.1	0.885714285714286	0.0188454810495626
BB_07g011830.1	BB_08g019100.1	0.828571428571429	0.0415626822157433
BB_07g014790.1	BB_08g019100.1	1	0
BB_08g000170.1	BB_08g019100.1	0.942857142857143	0.0048046647230322
BB_08g001510.1	BB_08g019100.1	0.942857142857143	0.0048046647230322
BB_08g001720.1	BB_08g019100.1	0.942857142857143	0.0048046647230322
BB_08g009610.1	BB_08g019100.1	0.942857142857143	0.0048046647230322
BB_08g013600.1	BB_08g019100.1	0.942857142857143	0.0048046647230322
BB_01g004090.1	BB_08g020360.1	0.942857142857143	0.0048046647230322
BB_02g003510.1	BB_08g020360.1	0.942857142857143	0.0048046647230322
BB_02g015840.1	BB_08g020360.1	0.885714285714286	0.0188454810495626
BB_02g018660.1	BB_08g020360.1	0.828571428571429	0.0415626822157433
BB_02g022030.1	BB_08g020360.1	0.811679449913428	0.0498575851013405
BB_02g023550.1	BB_08g020360.1	0.880406274042429	0.0205987347749206
BB_02g023560.1	BB_08g020360.1	0.985610760609162	0.000309085667849818
BB_03g000190.1	BB_08g020360.1	0.885714285714286	0.0188454810495626
BB_03g000490.1	BB_08g020360.1	0.885714285714286	0.0188454810495626
BB_03g007100.1	BB_08g020360.1	1	0
BB_03g012160.1	BB_08g020360.1	0.942857142857143	0.0048046647230322
BB_03g017640.1	BB_08g020360.1	0.942857142857143	0.0048046647230322
BB_03g025270.1	BB_08g020360.1	0.942857142857143	0.0048046647230322
BB_03g027230.1	BB_08g020360.1	0.885714285714286	0.0188454810495626
BB_03g028630.1	BB_08g020360.1	-0.942857142857143	0.0048046647230322
BB_03g029600.1	BB_08g020360.1	0.885714285714286	0.0188454810495626
BB_04g000410.1	BB_08g020360.1	0.828571428571429	0.0415626822157433
BB_04g000420.1	BB_08g020360.1	0.828571428571429	0.0415626822157433
BB_04g001610.1	BB_08g020360.1	0.885714285714286	0.0188454810495626
BB_04g004680.1	BB_08g020360.1	0.942857142857143	0.0048046647230322
BB_04g012140.1	BB_08g020360.1	0.942857142857143	0.0048046647230322
BB_04g017160.1	BB_08g020360.1	0.885714285714286	0.0188454810495626
BB_05g001710.1	BB_08g020360.1	0.811679449913428	0.0498575851013405
BB_05g002550.1	BB_08g020360.1	0.885714285714286	0.0188454810495626
BB_05g002780.1	BB_08g020360.1	0.885714285714286	0.0188454810495626
BB_05g004280.1	BB_08g020360.1	0.828571428571429	0.0415626822157433
BB_05g004340.1	BB_08g020360.1	0.828571428571429	0.0415626822157433
BB_05g014420.1	BB_08g020360.1	-0.942857142857143	0.0048046647230322
BB_05g014550.1	BB_08g020360.1	0.942857142857143	0.0048046647230322
BB_05g015890.1	BB_08g020360.1	0.942857142857143	0.0048046647230322
BB_05g016500.1	BB_08g020360.1	0.885714285714286	0.0188454810495626
BB_06g011700.1	BB_08g020360.1	0.828571428571429	0.0415626822157433
BB_06g012230.1	BB_08g020360.1	0.885714285714286	0.0188454810495626
BB_06g012600.1	BB_08g020360.1	0.898645105261295	0.0148886220055804
BB_06g015570.1	BB_08g020360.1	0.828571428571429	0.0415626822157433
BB_06g019370.1	BB_08g020360.1	0.885714285714286	0.0188454810495626
BB_07g011870.1	BB_08g020360.1	0.885714285714286	0.0188454810495626
BB_07g011880.1	BB_08g020360.1	0.885714285714286	0.0188454810495626
BB_07g011890.1	BB_08g020360.1	0.885714285714286	0.0188454810495626
BB_07g014790.1	BB_08g020360.1	0.942857142857143	0.0048046647230322
BB_08g000170.1	BB_08g020360.1	0.828571428571429	0.0415626822157433
BB_08g001230.1	BB_08g020360.1	0.880406274042429	0.0205987347749206
BB_08g001510.1	BB_08g020360.1	0.828571428571429	0.0415626822157433
BB_08g001720.1	BB_08g020360.1	0.828571428571429	0.0415626822157433
BB_08g009610.1	BB_08g020360.1	0.885714285714286	0.0188454810495626
BB_08g013600.1	BB_08g020360.1	0.828571428571429	0.0415626822157433
BB_08g019100.1	BB_08g020360.1	0.942857142857143	0.0048046647230322
BB_01g004090.1	BB_08g020370.1	0.885714285714286	0.0188454810495626
BB_01g014450.1	BB_08g020370.1	0.942857142857143	0.0048046647230322
BB_01g016310.1	BB_08g020370.1	0.942857142857143	0.0048046647230322
BB_01g018090.1	BB_08g020370.1	0.885714285714286	0.0188454810495626
BB_01g027180.1	BB_08g020370.1	0.942857142857143	0.0048046647230322
BB_02g001920.1	BB_08g020370.1	0.942857142857143	0.0048046647230322
BB_02g003510.1	BB_08g020370.1	0.828571428571429	0.0415626822157433
BB_02g004140.1	BB_08g020370.1	0.94112394811432	0.00509754056486145
BB_02g022030.1	BB_08g020370.1	0.985610760609162	0.000309085667849818
BB_02g023540.1	BB_08g020370.1	0.880406274042429	0.0205987347749206
BB_02g023560.1	BB_08g020370.1	0.811679449913428	0.0498575851013405
BB_03g004760.1	BB_08g020370.1	0.880406274042429	0.0205987347749206
BB_03g025270.1	BB_08g020370.1	0.828571428571429	0.0415626822157433
BB_03g029590.1	BB_08g020370.1	0.828571428571429	0.0415626822157433
BB_03g030270.1	BB_08g020370.1	0.885714285714286	0.0188454810495626
BB_04g004680.1	BB_08g020370.1	0.885714285714286	0.0188454810495626
BB_04g005310.1	BB_08g020370.1	0.828571428571429	0.0415626822157433
BB_04g012140.1	BB_08g020370.1	0.885714285714286	0.0188454810495626
BB_05g001710.1	BB_08g020370.1	0.985610760609162	0.000309085667849818
BB_05g002530.1	BB_08g020370.1	0.885714285714286	0.0188454810495626
BB_05g014420.1	BB_08g020370.1	-0.885714285714286	0.0188454810495626
BB_06g011700.1	BB_08g020370.1	0.942857142857143	0.0048046647230322
BB_06g015570.1	BB_08g020370.1	0.942857142857143	0.0048046647230322
BB_06g019370.1	BB_08g020370.1	0.942857142857143	0.0048046647230322
BB_06g023930.1	BB_08g020370.1	0.828571428571429	0.0415626822157433
BB_06g025400.1	BB_08g020370.1	0.885714285714286	0.0188454810495626
BB_07g004170.1	BB_08g020370.1	0.84066800169605	0.0360575728451593
BB_08g001220.1	BB_08g020370.1	0.880406274042429	0.0205987347749206
BB_08g001230.1	BB_08g020370.1	0.880406274042429	0.0205987347749206
BB_02g015840.1	BB_08g021140.1	1	0
BB_02g018660.1	BB_08g021140.1	0.885714285714286	0.0188454810495626
BB_02g019680.1	BB_08g021140.1	0.942857142857143	0.0048046647230322
BB_02g023550.1	BB_08g021140.1	0.94112394811432	0.00509754056486145
BB_02g023560.1	BB_08g021140.1	0.84066800169605	0.0360575728451593
BB_03g000190.1	BB_08g021140.1	1	0
BB_03g000490.1	BB_08g021140.1	0.828571428571429	0.0415626822157433
BB_03g007100.1	BB_08g021140.1	0.885714285714286	0.0188454810495626
BB_03g012160.1	BB_08g021140.1	0.942857142857143	0.0048046647230322
BB_03g017640.1	BB_08g021140.1	0.942857142857143	0.0048046647230322
BB_03g021640.1	BB_08g021140.1	0.942857142857143	0.0048046647230322
BB_03g027230.1	BB_08g021140.1	0.828571428571429	0.0415626822157433
BB_03g028630.1	BB_08g021140.1	-0.942857142857143	0.0048046647230322
BB_03g029600.1	BB_08g021140.1	1	0
BB_04g000410.1	BB_08g021140.1	0.885714285714286	0.0188454810495626
BB_04g000420.1	BB_08g021140.1	0.885714285714286	0.0188454810495626
BB_04g001610.1	BB_08g021140.1	1	0
BB_04g008280.1	BB_08g021140.1	0.942857142857143	0.0048046647230322
BB_04g017160.1	BB_08g021140.1	0.828571428571429	0.0415626822157433
BB_05g000500.1	BB_08g021140.1	0.942857142857143	0.0048046647230322
BB_05g002550.1	BB_08g021140.1	1	0
BB_05g002780.1	BB_08g021140.1	1	0
BB_05g004280.1	BB_08g021140.1	0.885714285714286	0.0188454810495626
BB_05g004340.1	BB_08g021140.1	0.885714285714286	0.0188454810495626
BB_05g008510.1	BB_08g021140.1	0.942857142857143	0.0048046647230322
BB_05g011540.1	BB_08g021140.1	0.942857142857143	0.0048046647230322
BB_05g014550.1	BB_08g021140.1	0.942857142857143	0.0048046647230322
BB_05g015890.1	BB_08g021140.1	0.942857142857143	0.0048046647230322
BB_05g016500.1	BB_08g021140.1	1	0
BB_06g010140.1	BB_08g021140.1	0.828571428571429	0.0415626822157433
BB_06g012230.1	BB_08g021140.1	1	0
BB_06g012600.1	BB_08g021140.1	0.927633657043918	0.00766584418747307
BB_07g006520.1	BB_08g021140.1	0.942857142857143	0.0048046647230322
BB_07g008790.1	BB_08g021140.1	0.942857142857143	0.0048046647230322
BB_07g011870.1	BB_08g021140.1	0.828571428571429	0.0415626822157433
BB_07g011880.1	BB_08g021140.1	0.828571428571429	0.0415626822157433
BB_07g011890.1	BB_08g021140.1	0.828571428571429	0.0415626822157433
BB_07g014790.1	BB_08g021140.1	0.942857142857143	0.0048046647230322
BB_07g021000.1	BB_08g021140.1	0.885714285714286	0.0188454810495626
BB_08g000170.1	BB_08g021140.1	0.885714285714286	0.0188454810495626
BB_08g001510.1	BB_08g021140.1	0.885714285714286	0.0188454810495626
BB_08g001720.1	BB_08g021140.1	0.885714285714286	0.0188454810495626
BB_08g009610.1	BB_08g021140.1	1	0
BB_08g013600.1	BB_08g021140.1	0.885714285714286	0.0188454810495626
BB_08g019080.1	BB_08g021140.1	0.885714285714286	0.0188454810495626
BB_08g019100.1	BB_08g021140.1	0.942857142857143	0.0048046647230322
BB_08g020360.1	BB_08g021140.1	0.885714285714286	0.0188454810495626
BB_01g018090.1	BB_08g021400.1	0.942857142857143	0.0048046647230322
BB_02g015840.1	BB_08g021400.1	0.885714285714286	0.0188454810495626
BB_02g018660.1	BB_08g021400.1	1	0
BB_02g019680.1	BB_08g021400.1	0.942857142857143	0.0048046647230322
BB_02g022030.1	BB_08g021400.1	0.811679449913428	0.0498575851013405
BB_02g023540.1	BB_08g021400.1	0.880406274042429	0.0205987347749206
BB_02g023550.1	BB_08g021400.1	0.880406274042429	0.0205987347749206
BB_02g023560.1	BB_08g021400.1	0.811679449913428	0.0498575851013405
BB_03g000190.1	BB_08g021400.1	0.885714285714286	0.0188454810495626
BB_03g004760.1	BB_08g021400.1	0.880406274042429	0.0205987347749206
BB_03g005260.1	BB_08g021400.1	0.828571428571429	0.0415626822157433
BB_03g007100.1	BB_08g021400.1	0.828571428571429	0.0415626822157433
BB_03g012160.1	BB_08g021400.1	0.942857142857143	0.0048046647230322
BB_03g017640.1	BB_08g021400.1	0.942857142857143	0.0048046647230322
BB_03g026150.1	BB_08g021400.1	0.811679449913428	0.0498575851013405
BB_03g027230.1	BB_08g021400.1	0.885714285714286	0.0188454810495626
BB_03g028630.1	BB_08g021400.1	-0.942857142857143	0.0048046647230322
BB_03g029590.1	BB_08g021400.1	0.942857142857143	0.0048046647230322
BB_03g029600.1	BB_08g021400.1	0.885714285714286	0.0188454810495626
BB_04g000410.1	BB_08g021400.1	1	0
BB_04g000420.1	BB_08g021400.1	1	0
BB_04g001610.1	BB_08g021400.1	0.885714285714286	0.0188454810495626
BB_04g015930.1	BB_08g021400.1	-0.828571428571429	0.0415626822157433
BB_05g000500.1	BB_08g021400.1	0.942857142857143	0.0048046647230322
BB_05g001710.1	BB_08g021400.1	0.811679449913428	0.0498575851013405
BB_05g002550.1	BB_08g021400.1	0.885714285714286	0.0188454810495626
BB_05g002780.1	BB_08g021400.1	0.885714285714286	0.0188454810495626
BB_05g004280.1	BB_08g021400.1	1	0
BB_05g004340.1	BB_08g021400.1	1	0
BB_05g008510.1	BB_08g021400.1	0.942857142857143	0.0048046647230322
BB_05g014550.1	BB_08g021400.1	0.942857142857143	0.0048046647230322
BB_05g015890.1	BB_08g021400.1	0.942857142857143	0.0048046647230322
BB_05g016500.1	BB_08g021400.1	0.885714285714286	0.0188454810495626
BB_06g010140.1	BB_08g021400.1	0.885714285714286	0.0188454810495626
BB_06g011700.1	BB_08g021400.1	0.828571428571429	0.0415626822157433
BB_06g012230.1	BB_08g021400.1	0.885714285714286	0.0188454810495626
BB_06g015570.1	BB_08g021400.1	0.828571428571429	0.0415626822157433
BB_06g025400.1	BB_08g021400.1	0.942857142857143	0.0048046647230322
BB_07g006520.1	BB_08g021400.1	0.942857142857143	0.0048046647230322
BB_07g008790.1	BB_08g021400.1	0.942857142857143	0.0048046647230322
BB_07g014790.1	BB_08g021400.1	0.942857142857143	0.0048046647230322
BB_07g021000.1	BB_08g021400.1	0.828571428571429	0.0415626822157433
BB_08g000170.1	BB_08g021400.1	1	0
BB_08g001220.1	BB_08g021400.1	0.880406274042429	0.0205987347749206
BB_08g001510.1	BB_08g021400.1	1	0
BB_08g001720.1	BB_08g021400.1	1	0
BB_08g009610.1	BB_08g021400.1	0.885714285714286	0.0188454810495626
BB_08g013600.1	BB_08g021400.1	1	0
BB_08g019080.1	BB_08g021400.1	0.828571428571429	0.0415626822157433
BB_08g019100.1	BB_08g021400.1	0.942857142857143	0.0048046647230322
BB_08g020360.1	BB_08g021400.1	0.828571428571429	0.0415626822157433
BB_08g021140.1	BB_08g021400.1	0.885714285714286	0.0188454810495626
BB_01g004090.1	BB_08g022380.1	-0.942857142857143	0.0048046647230322
BB_01g013940.1	BB_08g022380.1	-0.828571428571429	0.0415626822157433
BB_01g014450.1	BB_08g022380.1	-0.828571428571429	0.0415626822157433
BB_01g016310.1	BB_08g022380.1	-0.828571428571429	0.0415626822157433
BB_01g018090.1	BB_08g022380.1	-0.942857142857143	0.0048046647230322
BB_01g027180.1	BB_08g022380.1	-0.828571428571429	0.0415626822157433
BB_02g001920.1	BB_08g022380.1	-0.828571428571429	0.0415626822157433
BB_02g004140.1	BB_08g022380.1	-0.94112394811432	0.00509754056486145
BB_02g018660.1	BB_08g022380.1	-0.828571428571429	0.0415626822157433
BB_02g022030.1	BB_08g022380.1	-0.985610760609162	0.000309085667849818
BB_02g023540.1	BB_08g022380.1	-0.880406274042429	0.0205987347749206
BB_02g023560.1	BB_08g022380.1	-0.811679449913428	0.0498575851013405
BB_03g000490.1	BB_08g022380.1	-0.885714285714286	0.0188454810495626
BB_03g004760.1	BB_08g022380.1	-0.880406274042429	0.0205987347749206
BB_03g007100.1	BB_08g022380.1	-0.828571428571429	0.0415626822157433
BB_04g000410.1	BB_08g022380.1	-0.828571428571429	0.0415626822157433
BB_04g000420.1	BB_08g022380.1	-0.828571428571429	0.0415626822157433
BB_04g004680.1	BB_08g022380.1	-0.942857142857143	0.0048046647230322
BB_04g005310.1	BB_08g022380.1	-0.942857142857143	0.0048046647230322
BB_04g012140.1	BB_08g022380.1	-0.942857142857143	0.0048046647230322
BB_04g017160.1	BB_08g022380.1	-0.885714285714286	0.0188454810495626
BB_05g001710.1	BB_08g022380.1	-0.985610760609162	0.000309085667849818
BB_05g004280.1	BB_08g022380.1	-0.828571428571429	0.0415626822157433
BB_05g004340.1	BB_08g022380.1	-0.828571428571429	0.0415626822157433
BB_05g014420.1	BB_08g022380.1	0.942857142857143	0.0048046647230322
BB_06g010140.1	BB_08g022380.1	-0.885714285714286	0.0188454810495626
BB_06g011700.1	BB_08g022380.1	-1	0
BB_06g015570.1	BB_08g022380.1	-1	0
BB_06g019370.1	BB_08g022380.1	-0.885714285714286	0.0188454810495626
BB_06g023930.1	BB_08g022380.1	-0.942857142857143	0.0048046647230322
BB_06g025400.1	BB_08g022380.1	-0.942857142857143	0.0048046647230322
BB_07g011870.1	BB_08g022380.1	-0.885714285714286	0.0188454810495626
BB_07g011880.1	BB_08g022380.1	-0.885714285714286	0.0188454810495626
BB_07g011890.1	BB_08g022380.1	-0.885714285714286	0.0188454810495626
BB_07g011900.1	BB_08g022380.1	-0.828571428571429	0.0415626822157433
BB_08g000170.1	BB_08g022380.1	-0.828571428571429	0.0415626822157433
BB_08g001220.1	BB_08g022380.1	-0.880406274042429	0.0205987347749206
BB_08g001230.1	BB_08g022380.1	-0.880406274042429	0.0205987347749206
BB_08g001510.1	BB_08g022380.1	-0.828571428571429	0.0415626822157433
BB_08g001720.1	BB_08g022380.1	-0.828571428571429	0.0415626822157433
BB_08g013600.1	BB_08g022380.1	-0.828571428571429	0.0415626822157433
BB_08g020360.1	BB_08g022380.1	-0.828571428571429	0.0415626822157433
BB_08g020370.1	BB_08g022380.1	-0.942857142857143	0.0048046647230322
BB_08g021400.1	BB_08g022380.1	-0.828571428571429	0.0415626822157433
BB_01g004090.1	BB_08g022850.1	0.828571428571429	0.0415626822157433
BB_01g018090.1	BB_08g022850.1	0.828571428571429	0.0415626822157433
BB_02g003510.1	BB_08g022850.1	0.885714285714286	0.0188454810495626
BB_02g015840.1	BB_08g022850.1	0.942857142857143	0.0048046647230322
BB_02g018660.1	BB_08g022850.1	0.942857142857143	0.0048046647230322
BB_02g019680.1	BB_08g022850.1	0.885714285714286	0.0188454810495626
BB_02g023550.1	BB_08g022850.1	0.94112394811432	0.00509754056486145
BB_02g023560.1	BB_08g022850.1	0.927633657043918	0.00766584418747307
BB_03g000190.1	BB_08g022850.1	0.942857142857143	0.0048046647230322
BB_03g007100.1	BB_08g022850.1	0.942857142857143	0.0048046647230322
BB_03g012160.1	BB_08g022850.1	1	0
BB_03g017640.1	BB_08g022850.1	1	0
BB_03g021640.1	BB_08g022850.1	0.828571428571429	0.0415626822157433
BB_03g025270.1	BB_08g022850.1	0.885714285714286	0.0188454810495626
BB_03g027230.1	BB_08g022850.1	0.942857142857143	0.0048046647230322
BB_03g028630.1	BB_08g022850.1	-1	0
BB_03g029590.1	BB_08g022850.1	0.885714285714286	0.0188454810495626
BB_03g029600.1	BB_08g022850.1	0.942857142857143	0.0048046647230322
BB_04g000410.1	BB_08g022850.1	0.942857142857143	0.0048046647230322
BB_04g000420.1	BB_08g022850.1	0.942857142857143	0.0048046647230322
BB_04g001610.1	BB_08g022850.1	0.942857142857143	0.0048046647230322
BB_04g004680.1	BB_08g022850.1	0.828571428571429	0.0415626822157433
[truncated: 3,428 more rows]
